# Supplementary material for: The disordered regions of the methyltransferase SETD2 govern its function by regulating its proteolysis and phase separation
Source: J Biol Chem. 2021 Aug 13;297(3):101075. doi: 10.1016/j.jbc.2021.101075 (PMC8405934; doi:10.1016/j.jbc.2021.101075)
Supplement: Supplemental Table S1 [file mmc1.xlsx]

## Sheet: TbS1A
Supporting Table S1A: Cover Page
Protein/Protein Group Information	Detected out of 12 SETD2 APs	Number of times protein was detected in the 12 SETD2 affinity purifications analyzed by MudPIT
	Detected out of 2 Mock APs	Number of times protein was detected in the 2 mock affinity purifications analyzed by MudPIT
	Total Proteins In Group	Number of proteins sharing the exact set of peptides leading to the inferring of this protein group
	Proteins In Group	Accession numbers of the proteins sharing the exact set of peptides leading to the inferring of this protein group
	Locus	Arbitrarily chosen accession number representative of this protein group (hyperlinked to https://www.ncbi.nlm.nih.gov/protein/ )
	Description	Description of protein name and function
	Length	Protein length (number of amino acids)
	MW	Molecular weight (Da)
	pI	Isoelectric point
	Fig2i	Protein presence/absence in each LC/MS analysis as plotted in Figure 2i
	NCBI_Gene	Gene symbol
Detailed label-free quantitative values, summary statistics, and QPROT statistical analyses of protein enrichment over mock for each set of LC/MS analyses	SETD2_xxx Detected # Out of 2	Number of times protein was detected in the 2 replicate affinity purifications of SETD2 deletion mutant xxx or mock control analyzed by MudPIT
	SETD2_xxx dNSAF AVG	Average dNSAF relative abundance value for protein (averaged across 2 replicate LC/MS analyses)
	SETD2_xxx:Mock	Ratio between average dNSAF values measured in SETD2 deletion mutant xxx and average dNSAF in mock analyses
	SETD2_xxx/Mock:QPROT:LogFoldChange	Log Fold-Change calculated by QPROT statistical tool for dNSAF values measured in SETD2 deletion mutant xxx and dNSAF in mock analyses (values highlighted in green have logFC ≥1 AND FDR ≤0.05)
	SETD2_xxx/Mock:QPROT:Zstatistic	Z-statistic values calculated by QPROT statistical tool for dNSAF values measured in SETD2 deletion mutant xxx and dNSAF in mock analyses
	SETD2_xxx/Mock:QPROT:fdr	BH-Adjusted FDR p-values calculated by QPROT statistical tool for dNSAF values measured in SETD2 deletion mutant xxx and dNSAF in mock analyses (values highlighted in green have logFC ≥1 AND FDR ≤0.05)
	_1	Biological replicate #1
	_2	Biological replicate #2
	SETD2_xxx_P	Number of peptides mapped to protein in this sample
	SETD2_xxx_S	Total number of spectral counts for protein in this sample
	SETD2_xxx_uS	Unique spectra identified for the protein in this sample
	SETD2_xxx_uDP	Unique number of spectra matched for the protein in this sample
	SETD2_xxx_sS	Shared spectra between this protein and >1 other protein
	SETD2_xxx_dS	Number of shared spectra distributed to this protein for dNSAF calculations
	SETD2_xxx_SC	Percentage of the protein sequence covered by detected peptides (%)
	SETD2_xxxdNSAF	Protein relative abundance calculated by the distributed Normalized Spectral Abundance Factor

## Sheet: TbS1B
Supporting Table S1B: Proteins identified by MudPIT analyses of affinity purifications using Halo-tagged human SETD2 deletion mutants as baits
	The mass spectrometry data have been deposited to the ProteomeXchange Consortium via the MassIVE partner repository with the identifiers:
		Username for FTP:	MSV000087587							ProteomeXchange:	PXD026571		doi:10.25345/C5HV5P
dNSAF_Rank	Detected out of 12 SETD2 APs	Detected out of 2 Mock APs	Total Proteins In Group	Proteins In Group	Locus	NCBI Protein link	Locus2	Description	Length	MW	pI	Fig2i	NCBI_Gene	SETD2_1-1692_ABCN1 Detected # Out of 2	SETD2_1-1692_ABCN1 dNSAF AVG	SETD2_1-1692_ABCN1:Mock	SETD2_1-1692_ABCN1/Mock:QPROT:LogFoldChange	SETD2_1-1692_ABCN1/Mock:QPROT:Zstatistic	SETD2_1-1692_ABCN1/Mock:QPROT:fdr	SETD2_1-1692_ABCN1_1_P	SETD2_1-1692_ABCN1_1_S	SETD2_1-1692_ABCN1_1_uS	SETD2_1-1692_ABCN1_1_uDP	SETD2_1-1692_ABCN1_1_sS	SETD2_1-1692_ABCN1_1_dS	SETD2_1-1692_ABCN1_1_SC	SETD2_1-1692_ABCN1_1_dNSAF	SETD2_1-1692_ABCN1_2_P	SETD2_1-1692_ABCN1_2_S	SETD2_1-1692_ABCN1_2_uS	SETD2_1-1692_ABCN1_2_uDP	SETD2_1-1692_ABCN1_2_sS	SETD2_1-1692_ABCN1_2_dS	SETD2_1-1692_ABCN1_2_SC	SETD2_1-1692_ABCN1_2_dNSAF	SETD2_1-503_A Detected # Out of 2	SETD2_1-503_A dNSAF AVG	SETD2_1-503_A:Mock	SETD2_1-503_A/Mock:QPROT:LogFoldChange	SETD2_1-503_A/Mock:QPROT:Zstatistic	SETD2_1-503_A/Mock:QPROT:fdr	SETD2_1-503_A_1_P	SETD2_1-503_A_1_S	SETD2_1-503_A_1_uS	SETD2_1-503_A_1_uDP	SETD2_1-503_A_1_sS	SETD2_1-503_A_1_dS	SETD2_1-503_A_1_SC	SETD2_1-503_A_1_dNSAF
1	7	0	1	NP_054878.5	NP_054878.5	https://www.ncbi.nlm.nih.gov/protein/	NP_054878.5	histone-lysine N-methyltransferase SETD2 isoform 1 [Homo sapiens]	2564	287595	6.1		SETD2	1	4e-06	1.79769e+308	5.666	1.305	0.995574	88	1190	0	0	1190	0.5	36.7	4.21e-06	68	1388	0	0	1388	0	28.04	X	2	4.9e-05	1.79769e+308	17.239	22.5445	0	62	1074	1	1	1073	1.99814	13.53	1.608e-05
2	2	0	1	SETD2_1-1692	SETD2_1-1692		SETD2ABCN1	SETD2_1-1692	1692	287595	6.1		SETD2ABCN1	2	0.033654	1.79769e+308	24.069	50.3866	0	88	1190	1110	0	80	2299	35.88	0.0193584	68	1388	1343	0	45	2731	28.04	0.0479487	0	0	0				X	X	X	X	X	X	X	X
3	2	0	1	SETD2_1-503	SETD2_1-503		SETD2A_STB	SETD2_1-503	503	287595	6.1		SETD2A	0	0	0				X	X	X	X	X	X	X	X	X	X	X	X	X	X	X	X	2	0.025632	1.79769e+308				62	1074	1074	0	0	2146	13.03	0.017265
4	2	0	1	SETD2_504-1403	SETD2_504-1403		SETD2B_STB	SETD2_504-1403	900	287595	6.1		SETD2B	0	0	0				X	X	X	X	X	X	X	X	X	X	X	X	X	X	X	X	0	0	0				X	X	X	X	X	X	X	X
5	3	0	1	SETD2_1404-2564	SETD2_1404-2564		SETD2C_STB	SETD2_1404-2564	1162	131215	6.1		SETD2C	1	9e-06	1.79769e+308				12	80	0	0	80	0.5	14.63	9.29e-06	8	45	0	0	45	0	9.9	X	0	0	0				X	X	X	X	X	X	X	X
6	2	0	1	SETD2_1404-1963	SETD2_1404-1963		SETD2_CN_STB	SETD2_1404-1963	561	287595	6.1		SETD2_CN	0	0	0				X	X	X	X	X	X	X	X	X	X	X	X	X	X	X	X	0	0	0				X	X	X	X	X	X	X	X
7	2	0	1	SETD2_1964-2564	SETD2_1964-2564		SETD2_CC_STB	SETD2_1964-2564	602	287595	6.1		SETD2_CC	0	0	0				X	X	X	X	X	X	X	X	X	X	X	X	X	X	X	X	0	0	0				X	X	X	X	X	X	X	X
8	1	0	3	NP_001138384.1;NP_001336163.1;NP_001336165.1	NP_001138384.1	https://www.ncbi.nlm.nih.gov/protein/	NP_001138384.1	ubiquitin-like modifier-activating enzyme ATG7 isoform c [Homo sapiens]	623	68618	6.5	Y	ATG7	0	0	0				X	X	X	X	X	X	X	X	X	X	X	X	X	X	X	X	0	0	0				X	X	X	X	X	X	X	X
9	6	0	1	NP_002793.2	NP_002793.2	https://www.ncbi.nlm.nih.gov/protein/	NP_002793.2	26S proteasome regulatory subunit 4 isoform a [Homo sapiens]	440	49185	6.2	N	PSMC1	0	0	0				X	X	X	X	X	X	X	X	X	X	X	X	X	X	X	X	1	4.7e-05	1.79769e+308	7.883	1.9653	0.980471	1	1	1	1	0	1	4.55	4.688e-05
10	5	1	1	NP_002794.1	NP_002794.1	https://www.ncbi.nlm.nih.gov/protein/	NP_002794.1	26S proteasome regulatory subunit 7 isoform 1 [Homo sapiens]	433	48634	5.9	Y	PSMC2	0	0	0	-8.855	-2.2435	0.85527	X	X	X	X	X	X	X	X	X	X	X	X	X	X	X	X	0	0	0	-8.179	-1.9766	0.713035	X	X	X	X	X	X	X	X
11	7	1	1	NP_002795.2	NP_002795.2	https://www.ncbi.nlm.nih.gov/protein/	NP_002795.2	26S proteasome regulatory subunit 6A [Homo sapiens]	439	49204	5.2	N	PSMC3	0	0	0	-8.496	-2.4412	0.788061	X	X	X	X	X	X	X	X	X	X	X	X	X	X	X	X	1	4.7e-05	0.116337	-0.136	-0.0322	1	1	1	1	1	0	1	3.64	4.699e-05
12	9	1	1	NP_006494.1	NP_006494.1	https://www.ncbi.nlm.nih.gov/protein/	NP_006494.1	26S proteasome regulatory subunit 6B isoform 1 [Homo sapiens]	418	47366	5.2	Y	PSMC4	0	0	0	-7.688	-2.1164	0.898083	X	X	X	X	X	X	X	X	X	X	X	X	X	X	X	X	1	0.000247	15.4375	1.286	0.3666	1	3	5	5	3	0	5	16.75	0.00024674
13	5	1	2	NP_001186092.1;NP_002796.4	NP_001186092.1	https://www.ncbi.nlm.nih.gov/protein/	NP_001186092.1	26S proteasome regulatory subunit 8 isoform 2 [Homo sapiens]	398	44784	8.2	Y	PSMC5	0	0	0	-7.773	-1.9976	0.9375	X	X	X	X	X	X	X	X	X	X	X	X	X	X	X	X	1	0.000104	6.11765	-0.211	-0.0486	1	1	2	2	1	0	2	5.53	0.00010366
14	5	0	1	NP_002797.4	NP_002797.4	https://www.ncbi.nlm.nih.gov/protein/	NP_002797.4	26S proteasome regulatory subunit 10B isoform 1 [Homo sapiens]	389	44173	7.5	N	PSMC6	0	0	0				X	X	X	X	X	X	X	X	X	X	X	X	X	X	X	X	0	0	0				X	X	X	X	X	X	X	X
15	9	1	1	NP_002798.2	NP_002798.2	https://www.ncbi.nlm.nih.gov/protein/	NP_002798.2	26S proteasome non-ATPase regulatory subunit 1 isoform 1 [Homo sapiens]	953	105836	5.4	Y	PSMD1	0	0	0	-7.211	-1.7115	1	X	X	X	X	X	X	X	X	X	X	X	X	X	X	X	X	2	8.2e-05	1.90698	8.044	2.5092	0.772783	2	5	5	2	0	5	4.09	0.00010823
16	11	1	1	NP_002799.3	NP_002799.3	https://www.ncbi.nlm.nih.gov/protein/	NP_002799.3	26S proteasome non-ATPase regulatory subunit 2 isoform 1 [Homo sapiens]	908	100200	5.2	Y	PSMD2	1	2.4e-05	0.212389	1.393	0.3017	1	1	1	1	1	0	1	1.65	2.378e-05	X	X	X	X	X	X	X	X	2	0.000172	1.52212	8.244	2.2027	0.891128	4	10	10	4	0	10	8.15	0.00022718
17	9	1	1	NP_002800.2	NP_002800.2	https://www.ncbi.nlm.nih.gov/protein/	NP_002800.2	26S proteasome non-ATPase regulatory subunit 3 [Homo sapiens]	534	60978	8.4	Y	PSMD3	1	4e-05	0.784314	0.447	0.1282	1	1	1	1	1	0	1	2.43	4.043e-05	X	X	X	X	X	X	X	X	2	0.000157	3.07843	8.154	2.3376	0.839183	2	3	3	2	0	3	5.24	0.00011589
18	6	1	1	NP_002801.1	NP_002801.1	https://www.ncbi.nlm.nih.gov/protein/	NP_002801.1	26S proteasome non-ATPase regulatory subunit 4 isoform 2 [Homo sapiens]	377	40737	4.8	Y	PSMD4	0	0	0	-8.866	-2.544	0.753127	X	X	X	X	X	X	X	X	X	X	X	X	X	X	X	X	0	0	0	-7.196	-2.0634	0.679865	X	X	X	X	X	X	X	X
19	3	0	1	NP_055629.1	NP_055629.1	https://www.ncbi.nlm.nih.gov/protein/	NP_055629.1	26S proteasome non-ATPase regulatory subunit 6 isoform 2 [Homo sapiens]	389	45531	5.6	Y	PSMD6	0	0	0				X	X	X	X	X	X	X	X	X	X	X	X	X	X	X	X	0	0	0				X	X	X	X	X	X	X	X
20	5	1	1	NP_002802.2	NP_002802.2	https://www.ncbi.nlm.nih.gov/protein/	NP_002802.2	26S proteasome non-ATPase regulatory subunit 7 [Homo sapiens]	324	37025	6.8	Y	PSMD7	0	0	0	-8.532	-2.1354	0.891718	X	X	X	X	X	X	X	X	X	X	X	X	X	X	X	X	0	0	0	-7.068	-2.2326	0.616462	X	X	X	X	X	X	X	X
21	4	0	1	NP_002803.2	NP_002803.2	https://www.ncbi.nlm.nih.gov/protein/	NP_002803.2	26S proteasome non-ATPase regulatory subunit 8 [Homo sapiens]	350	39612	9.7	N	PSMD8	0	0	0				X	X	X	X	X	X	X	X	X	X	X	X	X	X	X	X	0	0	0				X	X	X	X	X	X	X	X
22	1	0	1	NP_002804.2	NP_002804.2	https://www.ncbi.nlm.nih.gov/protein/	NP_002804.2	26S proteasome non-ATPase regulatory subunit 9 isoform 1 [Homo sapiens]	223	24682	7	Y	PSMD9	0	0	0				X	X	X	X	X	X	X	X	X	X	X	X	X	X	X	X	0	0	0				X	X	X	X	X	X	X	X
23	4	0	1	NP_002805.1	NP_002805.1	https://www.ncbi.nlm.nih.gov/protein/	NP_002805.1	26S proteasome non-ATPase regulatory subunit 10 isoform 1 [Homo sapiens]	226	24428	6.1	N	PSMD10	0	0	0				X	X	X	X	X	X	X	X	X	X	X	X	X	X	X	X	0	0	0				X	X	X	X	X	X	X	X
24	3	1	1	NP_001257411.1	NP_001257411.1	https://www.ncbi.nlm.nih.gov/protein/	NP_001257411.1	26S proteasome non-ATPase regulatory subunit 11 [Homo sapiens]	422	47464	6.5	Y	PSMD11	0	0	0	-7.478	-2.1502	0.88675	X	X	X	X	X	X	X	X	X	X	X	X	X	X	X	X	0	0	0	-7.358	-1.8771	0.751432	X	X	X	X	X	X	X	X
25	6	1	1	NP_002807.1	NP_002807.1	https://www.ncbi.nlm.nih.gov/protein/	NP_002807.1	26S proteasome non-ATPase regulatory subunit 12 isoform 1 [Homo sapiens]	456	52904	7.6	Y	PSMD12	0	0	0	-8.3	-2.2989	0.836476	X	X	X	X	X	X	X	X	X	X	X	X	X	X	X	X	1	0.000116	2.57778	0.885	0.1853	1	X	X	X	X	X	X	X	X
26	4	1	1	NP_002808.3	NP_002808.3	https://www.ncbi.nlm.nih.gov/protein/	NP_002808.3	26S proteasome non-ATPase regulatory subunit 13 isoform 1 [Homo sapiens]	376	42946	5.8	Y	PSMD13	0	0	0	-6.924	-1.6674	1	X	X	X	X	X	X	X	X	X	X	X	X	X	X	X	X	0	0	0	-7.043	-1.6926	0.823151	X	X	X	X	X	X	X	X
27	5	0	1	NP_005796.1	NP_005796.1	https://www.ncbi.nlm.nih.gov/protein/	NP_005796.1	26S proteasome non-ATPase regulatory subunit 14 [Homo sapiens]	310	34577	6.5	Y	PSMD14	0	0	0				X	X	X	X	X	X	X	X	X	X	X	X	X	X	X	X	1	6.7e-05	1.79769e+308	7.373	2.0968	0.931418	1	1	1	1	0	1	4.52	6.654e-05
28	2	0	1	NP_005490.1	NP_005490.1	https://www.ncbi.nlm.nih.gov/protein/	NP_005490.1	SUMO-activating enzyme subunit 2 [Homo sapiens]	640	71224	5.3	Y	UBA2	0	0	0				X	X	X	X	X	X	X	X	X	X	X	X	X	X	X	X	0	0	0				X	X	X	X	X	X	X	X
29	1	0	3	NP_001350790.1;NP_003959.3;NP_937838.1	NP_001350790.1	https://www.ncbi.nlm.nih.gov/protein/	NP_001350790.1	NEDD8-activating enzyme E1 catalytic subunit isoform 3 [Homo sapiens]	422	47272	5.3	Y	UBA3	0	0	0				X	X	X	X	X	X	X	X	X	X	X	X	X	X	X	X	0	0	0				X	X	X	X	X	X	X	X
30	2	0	1	NP_079094.1	NP_079094.1	https://www.ncbi.nlm.nih.gov/protein/	NP_079094.1	ubiquitin-like modifier-activating enzyme 5 isoform 1 [Homo sapiens]	404	44863	4.8	N	UBA5	0	0	0				X	X	X	X	X	X	X	X	X	X	X	X	X	X	X	X	0	0	0				X	X	X	X	X	X	X	X
31	1	0	1	NP_060697.4	NP_060697.4	https://www.ncbi.nlm.nih.gov/protein/	NP_060697.4	ubiquitin-like modifier-activating enzyme 6 [Homo sapiens]	1052	117970	6.1	Y	UBA6	0	0	0				X	X	X	X	X	X	X	X	X	X	X	X	X	X	X	X	0	0	0				X	X	X	X	X	X	X	X
32	2	0	2	NP_008950.1;NP_861517.1	NP_008950.1	https://www.ncbi.nlm.nih.gov/protein/	NP_008950.1	ubiquitin-conjugating enzyme E2 C isoform 1 [Homo sapiens]	179	19652	7.4	Y	UBE2C	0	0	0				X	X	X	X	X	X	X	X	X	X	X	X	X	X	X	X	0	0	0				X	X	X	X	X	X	X	X
33	1	0	1	NP_001191809.1	NP_001191809.1	https://www.ncbi.nlm.nih.gov/protein/	NP_001191809.1	ubiquitin-conjugating enzyme E2 D1 isoform 2 [Homo sapiens]	109	12421	7.9	Y	UBE2D1	0	0	0				X	X	X	X	X	X	X	X	X	X	X	X	X	X	X	X	0	0	0				X	X	X	X	X	X	X	X
34	1	1	1	NP_001287724.1	NP_001287724.1	https://www.ncbi.nlm.nih.gov/protein/	NP_001287724.1	ubiquitin-conjugating enzyme E2 D3 isoform 4 [Homo sapiens]	118	13637	8.3	Y	UBE2D3	0	0	0	-7.694	-2.5578	0.748449	X	X	X	X	X	X	X	X	X	X	X	X	X	X	X	X	0	0	0	-7.1	-1.8895	0.746631	X	X	X	X	X	X	X	X
35	3	0	2	NP_001189405.1;NP_003332.1	NP_001189405.1	https://www.ncbi.nlm.nih.gov/protein/	NP_001189405.1	ubiquitin-conjugating enzyme E2 E1 isoform 3 [Homo sapiens]	160	18000	8.8	Y	UBE2E1	1	0.00027	1.79769e+308	6.797	1.8746	0.798442	1	2	2	1	0	2	11.25	0.00026987	X	X	X	X	X	X	X	X	0	0	0				X	X	X	X	X	X	X	X
36	1	0	3	NP_001189418.1;NP_003334.2;NP_872630.1	NP_001189418.1	https://www.ncbi.nlm.nih.gov/protein/	NP_001189418.1	ubiquitin-conjugating enzyme E2 G2 isoform 3 [Homo sapiens]	95	10762	5.2	Y	UBE2G2	0	0	0				X	X	X	X	X	X	X	X	X	X	X	X	X	X	X	X	0	0	0				X	X	X	X	X	X	X	X
37	6	0	1	NP_055316.2	NP_055316.2	https://www.ncbi.nlm.nih.gov/protein/	NP_055316.2	ubiquitin-conjugating enzyme E2 S [Homo sapiens]	222	23845	8.4	Y	UBE2S	0	0	0				X	X	X	X	X	X	X	X	X	X	X	X	X	X	X	X	0	0	0				X	X	X	X	X	X	X	X
38	1	0	3	NP_001243284.1;NP_001243285.1;NP_003338.1	NP_001243284.1	https://www.ncbi.nlm.nih.gov/protein/	NP_001243284.1	ubiquitin-conjugating enzyme E2 L3 isoform 4 [Homo sapiens]	212	24004	8.7	Y	UBE2L3	0	0	0				X	X	X	X	X	X	X	X	X	X	X	X	X	X	X	X	0	0	0				X	X	X	X	X	X	X	X
39	1	0	1	NP_057105.2	NP_057105.2	https://www.ncbi.nlm.nih.gov/protein/	NP_057105.2	ubiquitin-conjugating enzyme E2 J1 [Homo sapiens]	318	35199	6.8	N	UBE2J1	0	0	0				X	X	X	X	X	X	X	X	X	X	X	X	X	X	X	X	0	0	0				X	X	X	X	X	X	X	X
40	1	1	1	NP_003339.1	NP_003339.1	https://www.ncbi.nlm.nih.gov/protein/	NP_003339.1	ubiquitin-conjugating enzyme E2 N [Homo sapiens]	152	17138	6.6	N	UBE2N	0	0	0	-8.294	-2.1993	0.870214	X	X	X	X	X	X	X	X	X	X	X	X	X	X	X	X	0	0	0	-8.759	-2.6625	0.466522	X	X	X	X	X	X	X	X
41	4	0	1	NP_071349.3	NP_071349.3	https://www.ncbi.nlm.nih.gov/protein/	NP_071349.3	(E3-independent) E2 ubiquitin-conjugating enzyme [Homo sapiens]	1292	141293	5.1	N	UBE2O	0	0	0				X	X	X	X	X	X	X	X	X	X	X	X	X	X	X	X	1	0.000176	1.79769e+308	7.35	2.4866	0.78152	5	11	11	5	0	11	8.82	0.00017562
42	1	0	1	NP_060052.3	NP_060052.3	https://www.ncbi.nlm.nih.gov/protein/	NP_060052.3	ubiquitin-conjugating enzyme E2 Q1 [Homo sapiens]	422	46127	5.1	N	UBE2Q1	0	0	0				X	X	X	X	X	X	X	X	X	X	X	X	X	X	X	X	0	0	0				X	X	X	X	X	X	X	X
43	1	0	5	NP_000453.2;NP_001341470.1;NP_001341479.1;NP_001341480.1;NP_570854.1	NP_000453.2	https://www.ncbi.nlm.nih.gov/protein/	NP_000453.2	ubiquitin-protein ligase E3A isoform 2 [Homo sapiens]	875	100688	5.2	Y	UBE3A	0	0	0				X	X	X	X	X	X	X	X	X	X	X	X	X	X	X	X	0	0	0				X	X	X	X	X	X	X	X
44	4	0	1	NP_055486.2	NP_055486.2	https://www.ncbi.nlm.nih.gov/protein/	NP_055486.2	ubiquitin-protein ligase E3C [Homo sapiens]	1083	123923	6.7	Y	UBE3C	1	2e-05	1.79769e+308	6.964	1.9139	0.784439	1	1	1	1	0	1	1.57	1.994e-05	X	X	X	X	X	X	X	X	1	7.6e-05	1.79769e+308	7.006	2.0658	0.943094	2	4	4	2	0	4	3.6	7.619e-05
45	8	0	1	NP_113584.3	NP_113584.3	https://www.ncbi.nlm.nih.gov/protein/	NP_113584.3	E3 ubiquitin-protein ligase HUWE1 [Homo sapiens]	4374	481896	5.2	Y	HUWE1	0	0	0				X	X	X	X	X	X	X	X	X	X	X	X	X	X	X	X	2	4.6e-05	1.79769e+308	17.291	21.9155	0	2	4	4	2	0	4	0.89	1.886e-05
46	1	0	1	NP_001311126.1	NP_001311126.1	https://www.ncbi.nlm.nih.gov/protein/	NP_001311126.1	E3 ubiquitin-protein ligase Itchy homolog isoform 1 [Homo sapiens]	903	102803	6.3	Y	ITCH	0	0	0				X	X	X	X	X	X	X	X	X	X	X	X	X	X	X	X	0	0	0				X	X	X	X	X	X	X	X
47	2	0	1	NP_008944.1	NP_008944.1	https://www.ncbi.nlm.nih.gov/protein/	NP_008944.1	NEDD4-like E3 ubiquitin-protein ligase WWP1 [Homo sapiens]	922	105202	5.9	Y	WWP1	0	0	0				X	X	X	X	X	X	X	X	X	X	X	X	X	X	X	X	1	2.2e-05	1.79769e+308	8.226	2.3933	0.817632	1	1	1	1	0	1	1.41	2.237e-05
48	2	0	1	NP_001257382.1	NP_001257382.1	https://www.ncbi.nlm.nih.gov/protein/	NP_001257382.1	NEDD4-like E3 ubiquitin-protein ligase WWP2 isoform 4 [Homo sapiens]	754	86308	6.5	Y	WWP2	0	0	0				X	X	X	X	X	X	X	X	X	X	X	X	X	X	X	X	1	5.5e-05	1.79769e+308	6.294	1.7841	1	1	2	2	1	0	2	1.72	5.472e-05
49	3	0	12	NP_001186190.1;NP_001186191.1;NP_001186192.1;NP_001337769.1;NP_001337770.1;NP_001337771.1;NP_001337772.1;NP_001337773.1;NP_001337774.1;NP_001337775.1;NP_001337776.1;NP_057068.1	NP_001186190.1	https://www.ncbi.nlm.nih.gov/protein/	NP_001186190.1	ubiquitin carboxyl-terminal hydrolase isozyme L5 isoform 2 [Homo sapiens]	328	37478	5.4	Y	UCHL5	0	0	0				X	X	X	X	X	X	X	X	X	X	X	X	X	X	X	X	0	0	0				X	X	X	X	X	X	X	X
50	12	2	1	NP_005336.3	NP_005336.3	https://www.ncbi.nlm.nih.gov/protein/	NP_005336.3	heat shock 70 kDa protein 1A [Homo sapiens]	641	70052	5.6		HSPA1A	2	0.011687	2.66461	0.815	1.3365	0.985237	24	154	54	12	100	151.862	47.74	0.00511493	15	260	58	4	202	260	32.45	0.0182595	2	0.013158	3	1.135	3.0255	0.579013	41	520	246	26	274	519.226	70.98	0.0167091
51	12	2	1	NP_006588.1	NP_006588.1	https://www.ncbi.nlm.nih.gov/protein/	NP_006588.1	heat shock cognate 71 kDa protein isoform 1 [Homo sapiens]	646	70898	5.5		HSPA8	2	0.008298	1.68282	0.577	0.656	1	17	92	62	10	30	88.2945	35.6	0.00295087	17	200	147	12	53	195.81	30.03	0.0136451	2	0.01006	2.04015	0.876	1.2539	1	36	407	378	28	29	405.676	63.62	0.0129539
52	12	2	1	NP_001280141.1	NP_001280141.1	https://www.ncbi.nlm.nih.gov/protein/	NP_001280141.1	tubulin beta chain isoform a [Homo sapiens]	464	52018	5		TUBB	2	0.02362	19.6342	3.413	2.8157	0.480137	24	221	71	5	150	215.68	63.58	0.0100355	15	391	95	4	296	383.469	26.51	0.0372037	2	0.017616	14.6434	3.51	3.4093	0.449111	28	426	65	6	361	377.294	65.52	0.0167732
53	12	2	1	NP_001092.1	NP_001092.1	https://www.ncbi.nlm.nih.gov/protein/	NP_001092.1	actin, cytoplasmic 1 [Homo sapiens]	375	41737	5.5		ACTB	2	0.002033	0.295967	-0.357	-0.2598	1	8	33	22	5	11	28.9143	33.87	0.00166468	4	20	9	2	11	20	17.33	0.00240089	2	0.007562	1.10089	0.944	0.791	1	17	152	132	12	20	151.412	49.87	0.0083288
54	12	2	1	NP_116093.1	NP_116093.1	https://www.ncbi.nlm.nih.gov/protein/	NP_116093.1	tubulin alpha-1C chain isoform c [Homo sapiens]	449	49895	5.1		TUBA1C	2	0.007876	6.50909	2.785	2.5021	0.579968	15	213	1	1	212	141.5	53.01	0.00680391	9	294	0	0	294	89.25	28.51	0.00894819	2	0.010311	8.52149	3.073	3.0455	0.571873	24	341	8	2	333	263.545	72.83	0.0121078
55	12	2	1	NP_001393.1	NP_001393.1	https://www.ncbi.nlm.nih.gov/protein/	NP_001393.1	elongation factor 1-alpha 1 [Homo sapiens]	462	50141	9		EEF1A1	2	0.001897	1.00317	-0.067	-0.04	1	12	77	69	9	8	77	33.98	0.0035983	2	2	1	1	1	2	8.44	0.00019488	2	0.003966	2.0973	1.229	1.294	1	13	65	40	9	25	64.3902	41.56	0.00287496
56	12	2	1	NP_001138881.1	NP_001138881.1	https://www.ncbi.nlm.nih.gov/protein/	NP_001138881.1	non-POU domain-containing octamer-binding protein isoform 1 [Homo sapiens]	471	54232	8.9		NONO	2	0.00115	3.29513	1.215	0.8954	1	10	46	46	10	0	46	30.15	0.00210856	1	2	2	1	0	2	3.4	0.00019115	2	0.004068	11.6562	3.129	2.0804	0.937602	13	106	106	13	0	106	28.03	0.00464236
57	12	2	1	NP_004125.3	NP_004125.3	https://www.ncbi.nlm.nih.gov/protein/	NP_004125.3	stress-70 protein, mitochondrial precursor [Homo sapiens]	679	73681	6.2		HSPA9	2	0.002699	1.32369	0.264	0.373	1	17	53	53	17	0	53	33.87	0.00168521	12	56	56	12	0	56	21.5	0.00371272	2	0.003384	1.65964	0.552	1.1578	1	29	125	125	29	0	125	51.1	0.00379747
58	12	2	1	NP_001203.1	NP_001203.1	https://www.ncbi.nlm.nih.gov/protein/	NP_001203.1	complement component 1 Q subcomponent-binding protein, mitochondrial precursor [Homo sapiens]	282	31362	4.8		C1QBP	2	0.011848	11.5703	2.492	4.7593	0.099524	8	101	101	8	0	101	40.78	0.00773252	5	100	100	5	0	100	20.92	0.0159634	2	0.032113	31.3604	3.267	4.6916	0.150724	16	703	703	16	0	703	64.18	0.0514233
59	12	2	1	NP_000995.1	NP_000995.1	https://www.ncbi.nlm.nih.gov/protein/	NP_000995.1	60S acidic ribosomal protein P2 [Homo sapiens]	115	11665	4.5		RPLP2	2	0.007828	1.6244	1.195	1.1518	1	6	43	27	4	16	36.6	84.35	0.00687119	5	25	17	3	8	22.44	70.43	0.00878412	2	0.003288	0.682299	0.238	0.2103	1	6	16	12	5	4	15.4286	87.83	0.00276746
60	12	1	1	NP_006000.2	NP_006000.2	https://www.ncbi.nlm.nih.gov/protein/	NP_006000.2	tubulin alpha-1A chain isoform 1 [Homo sapiens]	451	50136	5.1		TUBA1A	2	0.007576	62.0984	11.358	3.1279	0.390456	18	192	1	1	191	120.5	56.54	0.00576845	11	310	0	0	310	94	36.81	0.00938263	2	0.007129	58.4344	11.368	3.006	0.586009	25	351	3	1	348	144.455	77.16	0.00660707
61	12	2	1	NP_001677.2	NP_001677.2	https://www.ncbi.nlm.nih.gov/protein/	NP_001677.2	ATP synthase subunit beta, mitochondrial precursor [Homo sapiens]	529	56560	5.4		ATP5F1B	2	0.00622	4.06802	1.462	3.6649	0.26226	19	163	163	19	0	163	53.5	0.00665243	10	68	68	10	0	68	26.28	0.00578664	2	0.003728	2.43819	0.968	2.5624	0.752253	21	96	96	21	0	96	65.6	0.00374343
62	12	2	2	NP_001137232.1;NP_001137234.1	NP_001137232.1	https://www.ncbi.nlm.nih.gov/protein/	NP_001137232.1	eukaryotic translation initiation factor 5A-1 isoform A [Homo sapiens]	184	20170	7		EIF5A	2	0.00265	1.07244	-0.3	-0.3048	1	4	41	41	4	0	41	29.35	0.00481077	1	2	2	1	0	2	12.5	0.00048931	2	0.001586	0.641845	-0.489	-1.3635	0.949628	4	18	18	4	0	18	41.3	0.00201794
63	12	2	1	NP_006704.3	NP_006704.3	https://www.ncbi.nlm.nih.gov/protein/	NP_006704.3	activated RNA polymerase II transcriptional coactivator p15 [Homo sapiens]	127	14395	9.6		SUB1	2	0.002239	0.892743	0.288	0.2847	1	4	18	18	4	0	18	37.01	0.00305997	2	4	4	2	0	4	18.9	0.00141785	2	0.001068	0.425837	-0.192	-0.2157	1	4	8	8	4	0	8	46.46	0.00129939
64	12	2	1	NP_000993.1	NP_000993.1	https://www.ncbi.nlm.nih.gov/protein/	NP_000993.1	60S acidic ribosomal protein P0 [Homo sapiens]	317	34274	6		RPLP0	2	0.002668	5.61684	2.302	2.2473	0.666663	10	45	45	10	0	45	42.9	0.0030648	4	16	16	4	0	16	25.87	0.00227214	2	0.000953	2.00632	1.199	1.2338	1	7	19	19	7	0	19	40.06	0.00123637
65	12	2	1	NP_001609.2	NP_001609.2	https://www.ncbi.nlm.nih.gov/protein/	NP_001609.2	poly [ADP-ribose] polymerase 1 [Homo sapiens]	1014	113084	8.9		PARP1	2	0.000717	3.63959	1.336	1.01	1	18	59	59	18	0	59	29.39	0.00125621	2	4	4	2	0	4	2.96	0.00017758	2	0.000561	2.84772	0.818	0.8489	1	16	50	50	16	0	50	28.21	0.00101715
66	12	1	1	NP_008869.1	NP_008869.1	https://www.ncbi.nlm.nih.gov/protein/	NP_008869.1	small nuclear ribonucleoprotein Sm D1 isoform 1 [Homo sapiens]	119	13282	11.6		SNRPD1	2	0.006941	5.75539	11.438	3.3982	0.321689	2	64	64	2	0	64	27.73	0.0116113	1	6	6	1	0	6	16.81	0.00226975	2	0.002452	2.03317	10.056	2.4844	0.78237	2	18	18	2	0	18	27.73	0.00312018
67	12	1	1	NP_000994.1	NP_000994.1	https://www.ncbi.nlm.nih.gov/protein/	NP_000994.1	60S acidic ribosomal protein P1 isoform 1 [Homo sapiens]	114	11514	4.3		RPLP1	2	0.004395	35.16	11.758	3.0653	0.407584	4	34	18	2	16	24.4	66.67	0.00462098	3	16	8	1	8	10.56	28.95	0.00416997	2	0.000873	6.984	10.47	2.5836	0.74409	2	6	2	1	4	2.57143	28.95	0.00046529
68	12	2	1	NP_000959.2	NP_000959.2	https://www.ncbi.nlm.nih.gov/protein/	NP_000959.2	60S ribosomal protein L4 [Homo sapiens]	427	47697	11.1		RPL4	2	0.002285	4.74066	1.925	2.369	0.624747	8	32	32	8	0	32	23.89	0.00161797	3	28	28	3	0	28	7.03	0.00295191	2	0.000946	1.96266	1.079	1.4945	1	9	16	16	9	0	16	24.12	0.00077294
69	12	2	1	NP_001265481.1	NP_001265481.1	https://www.ncbi.nlm.nih.gov/protein/	NP_001265481.1	tubulin alpha-4A chain isoform 2 [Homo sapiens]	433	48329	5		TUBA4A	2	0.001944	1.91527	0.966	0.4259	1	14	209	0	0	209	5	37.88	0.0002493	7	116	0	0	116	35	23.09	0.00363876	2	0.0004	0.394089	0.307	0.2051	1	17	305	0	0	305	6.5	48.27	0.00030966
70	12	1	1	NP_000967.1	NP_000967.1	https://www.ncbi.nlm.nih.gov/protein/	NP_000967.1	60S ribosomal protein L12 [Homo sapiens]	165	17819	9.4		RPL12	2	0.001396	0.938172	9.037	2.7259	0.50781	5	13	13	5	0	13	49.09	0.00170101	1	4	4	1	0	4	9.7	0.00109131	2	0.001206	0.810484	10.033	3.0785	0.560171	3	9	9	3	0	9	30.3	0.00112516
71	12	2	1	NP_001129676.1	NP_001129676.1	https://www.ncbi.nlm.nih.gov/protein/	NP_001129676.1	protein RCC2 [Homo sapiens]	522	56085	8.8		RCC2	2	0.004275	2.87492	0.929	1.035	1	16	165	165	16	0	165	42.91	0.00682436	5	20	20	5	0	20	15.9	0.00172478	2	0.001175	0.790182	-0.224	-0.6798	1	13	26	26	13	0	26	33.52	0.00102744
72	12	2	1	NP_005959.2	NP_005959.2	https://www.ncbi.nlm.nih.gov/protein/	NP_005959.2	heterogeneous nuclear ribonucleoprotein M isoform a [Homo sapiens]	730	77516	8.7		HNRNPM	2	0.001467	12.9823	2.823	4.2099	0.166101	15	45	45	15	0	45	26.58	0.00133088	7	26	26	7	0	26	10.96	0.00160333	2	0.002342	20.7257	3.356	4.2779	0.22329	26	86	86	26	0	86	39.59	0.00243013
73	12	1	1	NP_001240312.1	NP_001240312.1	https://www.ncbi.nlm.nih.gov/protein/	NP_001240312.1	60S ribosomal protein L15 isoform 1 [Homo sapiens]	204	24146	11.6		RPL15	2	0.000375	11.3636	8.619	2.1622	0.696409	3	5	5	3	0	5	19.12	0.00052916	1	1	1	1	0	1	6.86	0.00022067	2	0.001069	32.3939	11.087	3.333	0.473642	3	16	16	3	0	16	20.59	0.00161787
74	12	2	1	NP_004550.2	NP_004550.2	https://www.ncbi.nlm.nih.gov/protein/	NP_004550.2	Y-box-binding protein 1 [Homo sapiens]	324	35924	9.9		YBX1	2	0.000608	2.59829	1.233	1.5906	0.89883	5	12	7	4	5	12	29.32	0.00079962	3	3	1	1	2	3	15.74	0.00041682	2	0.001239	5.29487	1.817	2.412	0.810392	8	31	16	4	15	28.6316	41.36	0.00182286
75	12	2	1	NP_004037.1	NP_004037.1	https://www.ncbi.nlm.nih.gov/protein/	NP_004037.1	ATP synthase subunit alpha, mitochondrial isoform a precursor [Homo sapiens]	553	59751	9.1		ATP5F1A	2	0.004368	21.9497	3.512	3.8458	0.226677	11	82	82	11	0	82	27.12	0.00320138	8	68	68	8	0	68	20.25	0.00553551	2	0.002109	10.598	2.835	3.5232	0.413812	13	41	41	13	0	41	33.27	0.00152937
76	12	2	1	NP_000933.1	NP_000933.1	https://www.ncbi.nlm.nih.gov/protein/	NP_000933.1	peptidyl-prolyl cis-trans isomerase B precursor [Homo sapiens]	216	23743	9.4		PPIB	2	0.001612	1.2296	0.222	0.2891	1	8	26	26	8	0	26	35.65	0.00259877	2	3	3	2	0	3	11.57	0.00062523	2	0.001215	0.926773	0.046	0.0738	1	5	10	10	5	0	10	19.91	0.00095499
77	12	2	1	NP_001032726.1	NP_001032726.1	https://www.ncbi.nlm.nih.gov/protein/	NP_001032726.1	transcription factor BTF3 isoform A [Homo sapiens]	206	22168	9.4		BTF3	2	0.001679	0.815049	-0.395	-0.2091	1	6	31	1	1	30	31	55.34	0.00324895	1	1	0	0	1	0.5	9.22	0.00010926	2	0.000243	0.117961	-1.859	-1.7919	0.784512	1	2	0	0	2	1	13.59	0.00010014
78	12	1	1	NP_001003.1	NP_001003.1	https://www.ncbi.nlm.nih.gov/protein/	NP_001003.1	40S ribosomal protein S8 [Homo sapiens]	208	24205	10.3		RPS8	2	0.000956	0.940945	8.935	2.4778	0.58805	4	8	8	4	0	8	25.48	0.00083038	2	5	5	2	0	5	13.46	0.00108213	2	0.000808	0.795276	9.537	2.2996	0.853862	3	6	6	3	0	6	20.19	0.00059503
79	12	1	1	NP_001143.2	NP_001143.2	https://www.ncbi.nlm.nih.gov/protein/	NP_001143.2	ADP/ATP translocase 2 [Homo sapiens]	298	32852	9.7		SLC25A5	2	0.009576	20.5054	10.24	2.4115	0.610317	7	38	16	4	22	32.7619	22.82	0.00237357	4	112	90	2	22	111.064	16.44	0.0167776	2	0.002112	4.52248	10.092	2.563	0.752022	9	29	17	4	12	27.2	24.16	0.00188281
80	12	1	1	NP_000969.1	NP_000969.1	https://www.ncbi.nlm.nih.gov/protein/	NP_000969.1	60S ribosomal protein L23 [Homo sapiens]	140	14865	10.5		RPL23	2	0.002385	3.06162	10.657	2.6884	0.519594	2	8	8	2	0	8	25	0.0012337	2	11	11	2	0	11	25	0.00353703	2	0.001758	2.25674	10.073	2.4286	0.803965	3	11	11	3	0	11	27.14	0.00162076
81	12	2	1	NP_001351157.1	NP_001351157.1	https://www.ncbi.nlm.nih.gov/protein/	NP_001351157.1	heterogeneous nuclear ribonucleoprotein H isoform c [Homo sapiens]	472	51230	6.8		HNRNPH1	2	0.000928	2.1733	1.605	1.1485	1	6	23	5	3	18	14.4958	22.88	0.00066305	3	34	1	1	33	12.5	9.96	0.00119218	2	0.001696	3.9719	2.146	1.0991	1	12	63	37	8	26	56.7519	39.62	0.00248023
82	12	2	1	NP_001091674.1	NP_001091674.1	https://www.ncbi.nlm.nih.gov/protein/	NP_001091674.1	heterogeneous nuclear ribonucleoprotein F [Homo sapiens]	415	45672	5.6		HNRNPF	2	0.001652	3.23288	2.178	1.9709	0.764138	5	20	12	4	8	17.6471	23.61	0.00091806	2	23	11	1	12	22	8.19	0.00238643	2	0.001815	3.55186	2.457	1.8033	1	6	47	39	5	8	43.1053	34.46	0.00214258
83	12	1	1	NP_003008.1	NP_003008.1	https://www.ncbi.nlm.nih.gov/protein/	NP_003008.1	serine/arginine-rich splicing factor 3 [Homo sapiens]	164	19330	11.6		SRSF3	2	0.000732	0.926582	10.107	2.9922	0.428139	3	8	3	2	5	8	21.34	0.00105316	1	3	0	0	3	1.5	8.54	0.00041174	2	0.002346	2.96962	8.572	1.8447	1	5	12	8	4	4	10.2857	30.49	0.00129373
84	12	2	1	NP_006752.1	NP_006752.1	https://www.ncbi.nlm.nih.gov/protein/	NP_006752.1	14-3-3 protein epsilon [Homo sapiens]	255	29174	4.7		YWHAE	2	0.000388	0.29709	-0.04	-0.026	1	1	5	5	1	0	5	7.45	0.00042333	1	2	2	1	0	2	7.45	0.00035307	2	0.000867	0.663859	0.453	0.3597	1	3	6	6	3	0	6	11.37	0.00048536
85	12	2	1	NP_006187.2	NP_006187.2	https://www.ncbi.nlm.nih.gov/protein/	NP_006187.2	poly(rC)-binding protein 1 [Homo sapiens]	356	37498	7.1		PCBP1	2	0.001959	6.77855	2.354	2.6962	0.517132	9	25	21	7	4	25	41.01	0.00151614	5	19	5	3	14	19	16.85	0.00240258	2	0.000233	0.806228	-0.095	-0.0781	1	4	7	7	4	0	7	25.28	0.0004056
86	12	2	2	NP_002131.2;NP_112552.1	NP_002131.2	https://www.ncbi.nlm.nih.gov/protein/	NP_002131.2	heterogeneous nuclear ribonucleoprotein K isoform a [Homo sapiens]	464	51028	5.3		HNRNPK	2	0.000165	0.414573	-0.151	-0.1271	1	3	5	5	3	0	5	10.99	0.00023265	1	1	1	1	0	1	4.09	9.702e-05	2	0.00075	1.88442	1.252	1.1722	1	9	26	26	9	0	26	31.68	0.00115587
87	12	1	1	NP_001180345.1	NP_001180345.1	https://www.ncbi.nlm.nih.gov/protein/	NP_001180345.1	ATP-dependent RNA helicase DDX3X isoform 2 [Homo sapiens]	661	73156	7.2		DDX3X	2	0.000621	1.70604	8.181	1.8472	0.808202	8	21	16	6	5	19.5	16.94	0.00063692	3	12	5	2	7	8.88889	6.35	0.00060537	2	0.002462	6.76374	9.96	2.1592	0.907745	18	68	64	15	4	67.6882	37.52	0.00211235
88	12	0	1	NP_004199.1	NP_004199.1	https://www.ncbi.nlm.nih.gov/protein/	NP_004199.1	apoptosis-inducing factor 1, mitochondrial isoform AIF precursor [Homo sapiens]	613	66901	9		AIFM1	2	0.00023	1.79769e+308	18.869	27.1416	0	6	11	5	3	6	11	13.21	0.00038742	1	1	1	1	0	1	1.96	7.344e-05	2	0.001265	1.79769e+308	20.818	29.0501	0	15	34	16	7	18	34	35.4	0.00114412
89	12	0	1	NP_002626.1	NP_002626.1	https://www.ncbi.nlm.nih.gov/protein/	NP_002626.1	phosphate carrier protein, mitochondrial isoform b precursor [Homo sapiens]	361	39959	9.4		SLC25A3	2	0.000454	1.79769e+308	19.75	39.3411	0	4	11	11	4	0	11	11.91	0.00065786	1	2	2	1	0	2	3.32	0.0002494	2	0.000886	1.79769e+308	20.567	61.2624	0	6	13	13	6	0	13	23.55	0.00074283
90	12	1	1	NP_002256.2	NP_002256.2	https://www.ncbi.nlm.nih.gov/protein/	NP_002256.2	importin subunit beta-1 isoform 1 [Homo sapiens]	876	97170	4.8		KPNB1	2	0.000175	0.774336	7.44	2.2962	0.649723	5	10	10	5	0	10	8.79	0.00024646	1	2	2	1	0	2	1.71	0.00010278	2	0.000448	1.9823	7.738	1.9261	0.994822	9	20	20	9	0	20	16.55	0.00047096
91	12	2	1	NP_001275582.1	NP_001275582.1	https://www.ncbi.nlm.nih.gov/protein/	NP_001275582.1	clathrin heavy chain 1 isoform 2 [Homo sapiens]	1679	192057	5.7		CLTC	2	0.00038	1.20635	-0.299	-0.2159	1	19	57	46	16	11	57	16.62	0.00073295	1	1	1	1	0	1	1.01	2.681e-05	2	0.000231	0.733333	0.106	0.1073	1	19	29	22	14	7	29	19.54	0.00035629
92	12	0	2	NP_001311233.1;NP_002942.2	NP_001311233.1	https://www.ncbi.nlm.nih.gov/protein/	NP_001311233.1	dolichyl-diphosphooligosaccharide--protein glycosyltransferase subunit 2 isoform 7 precursor [Homo sapiens]	647	71129	6		RPN2	2	0.001014	1.79769e+308	20.606	47.6109	0	9	42	42	9	0	42	22.72	0.0014015	4	9	9	4	0	9	7.42	0.0006262	2	0.00057	1.79769e+308	20.002	38.0658	0	6	10	10	6	0	10	16.38	0.00031882
93	12	2	1	NP_001091974.1	NP_001091974.1	https://www.ncbi.nlm.nih.gov/protein/	NP_001091974.1	probable ATP-dependent RNA helicase DDX17 isoform 3 [Homo sapiens]	731	80458	8.4		DDX17	2	0.000434	1.60741	0.802	0.8609	1	11	21	13	7	8	18.2812	22.3	0.00053993	4	10	3	3	7	5.33333	6.98	0.00032844	2	0.00093	3.44444	1.465	1.2087	1	13	21	16	9	5	18.3789	27.09	0.00051863
94	12	2	1	NP_001688.1	NP_001688.1	https://www.ncbi.nlm.nih.gov/protein/	NP_001688.1	ATP synthase subunit O, mitochondrial precursor [Homo sapiens]	213	23277	10		ATP5PO	2	0.001124	6.73054	1.88	2.014	0.748809	5	18	18	5	0	18	34.27	0.00182449	2	2	2	2	0	2	18.31	0.00042269	2	0.000443	2.65269	1.218	1.7167	1	2	4	4	2	0	4	16.9	0.00038738
95	12	1	1	NP_036558.3	NP_036558.3	https://www.ncbi.nlm.nih.gov/protein/	NP_036558.3	splicing factor 3B subunit 3 [Homo sapiens]	1217	135577	5.3		SF3B3	2	0.000291	1.67241	7.957	2.215	0.677916	5	14	14	5	0	14	6.41	0.00024836	2	9	9	2	0	9	2.71	0.00033291	2	0.002867	16.477	11.034	2.9484	0.606864	30	189	189	30	0	189	39.44	0.0032035
96	12	2	1	NP_054733.2	NP_054733.2	https://www.ncbi.nlm.nih.gov/protein/	NP_054733.2	U5 small nuclear ribonucleoprotein 200 kDa helicase [Homo sapiens]	2136	244505	6.1		SNRNP200	2	0.000588	5.93939	2.099	1.6465	0.879276	30	108	108	30	0	108	20.13	0.00109162	2	4	4	2	0	4	1.5	8.43e-05	2	0.000542	5.47475	2.161	1.6111	1	40	102	102	40	0	102	31.79	0.00098504
97	12	2	1	NP_001258025.1	NP_001258025.1	https://www.ncbi.nlm.nih.gov/protein/	NP_001258025.1	poly(U)-binding-splicing factor PUF60 isoform d [Homo sapiens]	541	58043	5.3		PUF60	2	0.001529	2.07463	0.95	1.0756	1	11	61	1	1	60	61	27.73	0.00243434	6	15	0	0	15	7.5	15.16	0.00062408	2	0.000319	0.432836	-0.952	-0.5866	1	9	24	4	2	20	15.4286	26.8	0.00058828
98	12	0	2	NP_001003785.1;NP_006347.1	NP_001003785.1	https://www.ncbi.nlm.nih.gov/protein/	NP_001003785.1	ATP synthase subunit d, mitochondrial isoform b [Homo sapiens]	137	15773	7.2		ATP5PD	2	0.00111	1.79769e+308	20.245	17.6525	0	4	12	12	4	0	12	36.5	0.00189108	1	1	1	1	0	1	15.33	0.00032859	2	0.00042	1.79769e+308	19.803	54.2046	0	1	3	3	1	0	3	12.41	0.0004517
99	12	1	4	NP_001310351.1;NP_001310353.1;NP_004893.1;NP_909122.1	NP_001310351.1	https://www.ncbi.nlm.nih.gov/protein/	NP_001310351.1	RNA-binding protein 39 isoform e [Homo sapiens]	498	56190	10.1		RBM39	2	0.000175	0.456919	8.056	1.9427	0.774179	3	6	6	3	0	6	11.04	0.00026012	1	1	1	1	0	1	2.81	9.039e-05	2	0.000909	2.37337	9.497	2.7783	0.669914	9	31	31	9	0	31	29.12	0.00128406
100	12	1	1	NP_001307524.1	NP_001307524.1	https://www.ncbi.nlm.nih.gov/protein/	NP_001307524.1	probable ATP-dependent RNA helicase DDX5 isoform a [Homo sapiens]	614	69148	8.9		DDX5	2	0.000139	5.34615	8.871	2.5879	0.551801	6	11	3	2	8	4.21875	15.47	0.00014834	2	8	1	1	7	1.77778	4.07	0.00013034	2	0.00075	28.8462	9.139	2.4857	0.781868	10	18	13	6	5	14.9329	24.1	0.00050168
101	12	1	1	NP_003137.1	NP_003137.1	https://www.ncbi.nlm.nih.gov/protein/	NP_003137.1	FACT complex subunit SSRP1 [Homo sapiens]	709	81075	6.9		SSRP1	2	0.000316	0.937685	8.786	2.4582	0.5946	2	2	2	2	0	2	5.5	6.09e-05	3	9	9	3	0	9	7.05	0.00057144	2	0.000426	1.26409	9.818	3.1165	0.546824	8	19	19	8	0	19	16.5	0.00055279
102	12	1	1	NP_004159.2	NP_004159.2	https://www.ncbi.nlm.nih.gov/protein/	NP_004159.2	succinate dehydrogenase [ubiquinone] flavoprotein subunit, mitochondrial isoform 1 [Homo sapiens]	664	72692	7.4		SDHA	2	0.000869	41.381	11.087	3.2372	0.361624	8	43	43	8	0	43	25.75	0.00139813	1	5	5	1	0	5	2.56	0.00033898	2	0.000306	14.5714	9.926	2.8856	0.629904	6	12	12	6	0	12	19.88	0.00037279
103	12	2	1	NP_009123.1	NP_009123.1	https://www.ncbi.nlm.nih.gov/protein/	NP_009123.1	FACT complex subunit SPT16 [Homo sapiens]	1047	119914	5.7		SUPT16H	2	0.000106	1.89286	0.859	0.9572	1	1	4	4	1	0	4	1.62	8.248e-05	1	3	3	1	0	3	1.43	0.00012899	2	0.000324	5.78571	1.951	2.856	0.640865	10	20	20	10	0	20	17.96	0.00039404
104	12	2	2	NP_001287876.1;NP_008938.2	NP_001287876.1	https://www.ncbi.nlm.nih.gov/protein/	NP_001287876.1	cleavage and polyadenylation specificity factor subunit 6 isoform 2 [Homo sapiens]	588	63471	7.7		CPSF6	2	0.000978	6.18987	1.772	1.4947	0.931986	8	47	47	8	0	47	18.71	0.00172572	3	3	3	3	0	3	5.1	0.00022968	2	0.000489	3.09494	1.515	1.7466	1	3	15	15	3	0	15	9.18	0.00052622
105	12	2	1	NP_001073884.1	NP_001073884.1	https://www.ncbi.nlm.nih.gov/protein/	NP_001073884.1	U2 snRNP-associated SURP motif-containing protein isoform 1 [Homo sapiens]	1029	118292	8.5		U2SURP	2	0.000321	6.17308	1.581	1.2477	1	13	57	0	0	57	28.5	18.27	0.00059797	1	2	0	0	2	1	1.75	4.375e-05	2	0.001975	37.9808	3.959	4.5587	0.171731	28	195	8	1	187	132.667	42.47	0.0026595
106	12	2	3	NP_001106674.2;NP_001352825.1;NP_005585.1	NP_001106674.2	https://www.ncbi.nlm.nih.gov/protein/	NP_001106674.2	nascent polypeptide-associated complex subunit alpha isoform a [Homo sapiens]	925	94681	5.1		NACA	2	0.000428	1.56204	0.51	0.8963	1	2	20	20	2	0	20	2.92	0.00046681	2	8	8	2	0	8	3.14	0.00038933	2	0.000129	0.470803	-0.805	-0.8272	1	4	9	9	4	0	9	4.76	0.0002007
107	12	1	1	NP_006833.2	NP_006833.2	https://www.ncbi.nlm.nih.gov/protein/	NP_006833.2	splicing factor 3B subunit 2 [Homo sapiens]	895	100228	5.7		SF3B2	2	0.000147	3.19565	9.04	2.262	0.661557	5	8	8	5	0	8	7.6	0.00019298	1	2	2	1	0	2	2.12	0.0001006	2	0.000637	13.8478	10.527	2.8562	0.64079	20	45	45	20	0	45	34.3	0.00103715
108	12	0	1	NP_006378.3	NP_006378.3	https://www.ncbi.nlm.nih.gov/protein/	NP_006378.3	calcium homeostasis endoplasmic reticulum protein [Homo sapiens]	916	103702	9		CHERP	2	0.000333	1.79769e+308	19.331	30.9776	0	7	22	22	7	0	22	15.17	0.00051853	2	3	3	2	0	3	3.17	0.00014743	2	0.001355	1.79769e+308	20.969	53.6546	0	10	56	56	10	0	56	20.74	0.00126109
109	12	2	1	NP_001307148.1	NP_001307148.1	https://www.ncbi.nlm.nih.gov/protein/	NP_001307148.1	U2 snRNP-associated SURP motif-containing protein isoform 2 [Homo sapiens]	1028	118235	8.5		U2SURP	2	0.000321	6.17308	1.549	1.203	1	13	57	0	0	57	28.5	18.29	0.00059855	1	2	0	0	2	1	1.75	4.379e-05	2	0.001311	25.2115	3.723	4.3284	0.213273	28	191	4	1	187	66.3333	42.41	0.00133105
110	11	2	1	NP_955472.1	NP_955472.1	https://www.ncbi.nlm.nih.gov/protein/	NP_955472.1	60 kDa heat shock protein, mitochondrial [Homo sapiens]	573	61055	5.9		HSPD1	1	0.000377	0.723608	-7.602	-1.8285	0.99208	5	10	10	5	0	10	14.31	0.00037679	X	X	X	X	X	X	X	X	2	0.002745	5.26871	1.652	3.1566	0.532894	23	101	101	23	0	101	48.17	0.00363597
111	11	1	1	NP_002511.1	NP_002511.1	https://www.ncbi.nlm.nih.gov/protein/	NP_002511.1	nucleophosmin isoform 1 [Homo sapiens]	294	32575	4.8		NPM1	1	7.3e-05	0.0124914	-1.342	-0.4335	1	1	1	1	1	0	1	7.14	7.343e-05	X	X	X	X	X	X	X	X	2	0.001023	0.175051	8.091	1.9124	0.999804	7	24	24	7	0	24	34.01	0.00168391
112	11	2	1	NP_002645.3	NP_002645.3	https://www.ncbi.nlm.nih.gov/protein/	NP_002645.3	pyruvate kinase PKM isoform a [Homo sapiens]	531	57937	7.8		PKM	2	5.2e-05	0.0594966	-1.787	-1.218	1	2	3	0	0	3	1.5	5.84	6.099e-05	1	1	0	0	1	0.5	3.39	4.239e-05	2	6.4e-05	0.0732265	-1.336	-1.0256	1	4	4	0	0	4	2	13.75	7.769e-05
113	11	1	1	NP_000958.1	NP_000958.1	https://www.ncbi.nlm.nih.gov/protein/	NP_000958.1	60S ribosomal protein L3 isoform a [Homo sapiens]	403	46109	10.2		RPL3	1	0.000536	2.88172	1.074	0.27	1	5	10	10	5	0	10	15.63	0.00053573	X	X	X	X	X	X	X	X	2	0.000892	4.7957	8.335	2.3353	0.840072	5	22	22	5	0	22	18.61	0.00112609
114	11	2	1	NP_001258899.1	NP_001258899.1	https://www.ncbi.nlm.nih.gov/protein/	NP_001258899.1	heat shock protein HSP 90-beta isoform a [Homo sapiens]	724	83264	5		HSP90AB1	2	0.000244	0.253112	-0.293	-0.2491	1	4	8	6	3	2	8	7.87	0.00023856	1	4	4	1	0	4	2.07	0.00024871	2	0.000745	0.772822	0.818	0.6238	1	10	25	22	8	3	24	20.3	0.0006838
115	11	1	1	NP_000962.2	NP_000962.2	https://www.ncbi.nlm.nih.gov/protein/	NP_000962.2	60S ribosomal protein L7 isoform 1 [Homo sapiens]	248	29226	10.7		RPL7	2	0.000483	0.532525	8.48	2.6662	0.526631	3	9	9	3	0	9	17.34	0.0007835	1	1	1	1	0	1	5.65	0.00018152	2	0.000672	0.740904	9.146	2.3818	0.822084	4	11	11	4	0	11	22.18	0.00091495
116	11	1	1	NP_000960.2	NP_000960.2	https://www.ncbi.nlm.nih.gov/protein/	NP_000960.2	60S ribosomal protein L5 [Homo sapiens]	297	34363	9.7		RPL5	1	0.000582	1.10227	-0.32	-0.076	1	3	8	8	3	0	8	15.15	0.00058154	X	X	X	X	X	X	X	X	2	0.001072	2.0303	9.806	2.6987	0.700035	8	18	18	8	0	18	39.39	0.00125017
117	11	1	1	NP_002559.2	NP_002559.2	https://www.ncbi.nlm.nih.gov/protein/	NP_002559.2	polyadenylate-binding protein 1 [Homo sapiens]	636	70671	9.5		PABPC1	2	0.001546	2.32481	9.559	2.7171	0.510564	18	73	18	6	55	73	30.66	0.00247807	4	27	0	0	27	8.66667	9.28	0.00061343	2	0.002262	3.4015	9.604	1.9526	0.985136	13	70	2	1	68	70	30.19	0.00227036
118	11	1	1	NP_000964.1	NP_000964.1	https://www.ncbi.nlm.nih.gov/protein/	NP_000964.1	60S ribosomal protein L8 [Homo sapiens]	257	28025	11		RPL8	1	0.000756	2.58904	0.64	0.1377	1	3	9	9	3	0	9	20.62	0.00075606	X	X	X	X	X	X	X	X	2	0.000941	3.2226	8.935	2.4883	0.780863	4	8	8	4	0	8	22.96	0.00064211
119	11	1	1	NP_001307066.1	NP_001307066.1	https://www.ncbi.nlm.nih.gov/protein/	NP_001307066.1	60S ribosomal protein L6 isoform 1 [Homo sapiens]	288	32728	10.6		RPL6	1	0.002249	7.30195	1.162	0.3127	1	6	30	30	6	0	30	26.39	0.00224894	X	X	X	X	X	X	X	X	2	0.001316	4.27273	9.884	2.4167	0.808573	5	11	11	5	0	11	20.49	0.00078787
120	11	1	1	NP_003964.3	NP_003964.3	https://www.ncbi.nlm.nih.gov/protein/	NP_003964.3	60S ribosomal protein L14 [Homo sapiens]	215	23432	10.9		RPL14	1	0.000502	0.510682	0.662	0.141	1	2	5	5	2	0	5	11.16	0.00050209	X	X	X	X	X	X	X	X	2	0.000857	0.871821	8.907	2.2158	0.886108	2	5	5	2	0	5	11.16	0.00047972
121	11	2	2	NP_001189431.1;NP_003625.2	NP_001189431.1	https://www.ncbi.nlm.nih.gov/protein/	NP_001189431.1	protein NipSnap homolog 1 isoform 2 [Homo sapiens]	264	31465	9.1		NIPSNAP1	1	0.003271	9.50872	-5.469	-1.1973	1	4	40	40	4	0	40	20.08	0.00327118	X	X	X	X	X	X	X	X	2	0.00081	2.35465	0.818	1.8548	1	4	13	13	4	0	13	31.82	0.00101577
122	11	2	1	NP_003312.3	NP_003312.3	https://www.ncbi.nlm.nih.gov/protein/	NP_003312.3	elongation factor Tu, mitochondrial isoform 1 precursor [Homo sapiens]	455	49875	7.6		TUFM	2	0.001298	12.0185	2.399	2.125	0.709502	4	13	13	4	0	13	12.97	0.00061685	2	20	20	2	0	20	7.03	0.00197876	2	0.001701	15.75	2.787	8.1258	0.001296	14	39	39	14	0	39	43.96	0.0017681
123	11	1	2	NP_000970.1;NP_001257419.1	NP_000970.1	https://www.ncbi.nlm.nih.gov/protein/	NP_000970.1	60S ribosomal protein L18 isoform 1 [Homo sapiens]	188	21634	11.7		RPL18	2	0.002614	5.14567	9.86	2.6481	0.532402	2	8	8	2	0	8	12.77	0.00091872	2	18	18	2	0	18	13.83	0.00431011	2	0.000533	1.04921	7.754	2.1329	0.917749	1	2	2	1	0	2	6.91	0.00021945
124	11	1	1	NP_066964.1	NP_066964.1	https://www.ncbi.nlm.nih.gov/protein/	NP_066964.1	X-ray repair cross-complementing protein 5 [Homo sapiens]	732	82705	5.8		XRCC5	1	2.9e-05	3.22222	-0.101	-0.0267	1	1	1	1	1	0	1	3.01	2.949e-05	X	X	X	X	X	X	X	X	2	0.000503	55.8889	10.028	3.2077	0.515382	11	28	28	11	0	28	22.95	0.00078904
125	11	2	2	NP_001012496.1;NP_009210.1	NP_001012496.1	https://www.ncbi.nlm.nih.gov/protein/	NP_001012496.1	splicing factor U2AF 65 kDa subunit isoform b [Homo sapiens]	471	53121	9.1		U2AF2	2	0.001832	3.16955	1.27	1.8601	0.803607	8	57	57	8	0	57	25.9	0.00261278	2	11	11	2	0	11	7.86	0.00105135	1	0.001971	3.41003	-6.926	-1.6328	0.846393	11	45	45	11	0	45	41.61	0.00197081
126	11	1	1	NP_001952.1	NP_001952.1	https://www.ncbi.nlm.nih.gov/protein/	NP_001952.1	elongation factor 2 [Homo sapiens]	858	95338	6.8		EEF2	1	0.000302	0.15575	-1.348	-0.3439	1	6	12	12	6	0	12	11.89	0.00030196	X	X	X	X	X	X	X	X	2	0.000201	0.103662	6.593	1.9471	0.987151	5	9	9	5	0	9	8.28	0.00021638
127	11	2	1	NP_001170884.1	NP_001170884.1	https://www.ncbi.nlm.nih.gov/protein/	NP_001170884.1	ubiquitin-40S ribosomal protein S27a precursor [Homo sapiens]	156	17965	9.6		RPS27A	2	0.00187	1.15006	0.211	0.1615	1	1	2	2	1	0	2	10.26	0.00027679	1	12	12	1	0	12	10.26	0.00346282	2	0.000803	0.49385	-0.071	-0.0669	1	4	7	7	4	0	7	36.54	0.00092561
128	11	2	1	NP_008937.1	NP_008937.1	https://www.ncbi.nlm.nih.gov/protein/	NP_008937.1	cleavage and polyadenylation specificity factor subunit 5 [Homo sapiens]	227	26227	8.8		NUDT21	2	0.00241	2.04064	1.137	1.2613	1	5	34	34	5	0	34	36.56	0.00323371	1	8	8	1	0	8	6.61	0.00158649	1	0.000273	0.23116	-8.182	-2.038	0.689534	1	3	3	1	0	3	6.61	0.00027261
129	11	2	1	NP_001198.2	NP_001198.2	https://www.ncbi.nlm.nih.gov/protein/	NP_001198.2	transcription factor BTF3 isoform B [Homo sapiens]	162	17699	7.5		BTF3	1	0.000139	0.0828367	-10.016	-2.9722	0.611113	5	30	0	0	30	0	60.49	X	1	1	0	0	1	0.5	11.73	0.00013894	2	0.000309	0.184148	-1.548	-1.6619	0.835089	1	2	0	0	2	1	17.28	0.00012733
130	11	1	1	NP_002119.1	NP_002119.1	https://www.ncbi.nlm.nih.gov/protein/	NP_002119.1	high mobility group protein B1 isoform 1 [Homo sapiens]	215	24894	5.7		HMGB1	1	0.000803	0.383294	0.749	0.1973	1	2	8	1	1	7	8	12.56	0.00080334	X	X	X	X	X	X	X	X	2	0.000302	0.144153	7.964	2.0627	0.944258	1	5	5	1	0	5	6.98	0.00047972
131	11	2	1	NP_004588.1	NP_004588.1	https://www.ncbi.nlm.nih.gov/protein/	NP_004588.1	small nuclear ribonucleoprotein Sm D2 isoform 1 [Homo sapiens]	118	13527	9.9		SNRPD2	2	0.003301	12.136	2.604	1.5916	0.898481	5	34	34	5	0	34	33.05	0.00622079	1	1	1	1	0	1	15.25	0.0003815	2	0.001737	6.38603	2.387	2.2461	0.874473	3	7	7	3	0	7	33.05	0.00122369
132	11	1	1	NP_002941.1	NP_002941.1	https://www.ncbi.nlm.nih.gov/protein/	NP_002941.1	dolichyl-diphosphooligosaccharide--protein glycosyltransferase subunit 1 precursor [Homo sapiens]	607	68569	6.4		RPN1	2	0.000941	5.60119	9.314	2.2496	0.665863	7	30	30	7	0	30	18.29	0.00106704	3	11	11	3	0	11	6.26	0.00081579	2	0.000568	3.38095	9.706	2.9591	0.60297	7	18	18	7	0	18	19.28	0.0006117
133	11	1	1	NP_001530.1	NP_001530.1	https://www.ncbi.nlm.nih.gov/protein/	NP_001530.1	dnaJ homolog subfamily A member 1 isoform 1 [Homo sapiens]	397	44868	7.1		DNAJA1	1	0.000109	1.26744	0.163	0.0463	1	1	2	2	1	0	2	3.27	0.00010876	X	X	X	X	X	X	X	X	2	0.001199	13.9419	11.117	3.7759	0.341468	8	23	23	8	0	23	35.77	0.00119506
134	11	1	1	NP_001138303.1	NP_001138303.1	https://www.ncbi.nlm.nih.gov/protein/	NP_001138303.1	prohibitin-2 isoform 1 [Homo sapiens]	299	33296	9.8		PHB2	2	0.009888	145.412	12.495	3.7924	0.23679	10	105	105	10	0	105	40.13	0.0075817	5	81	81	5	0	81	22.41	0.0121952	2	0.000335	4.92647	9.533	2.519	0.768997	2	2	2	2	0	2	9.36	0.00013798
135	11	1	1	NP_000010.1	NP_000010.1	https://www.ncbi.nlm.nih.gov/protein/	NP_000010.1	acetyl-CoA acetyltransferase, mitochondrial precursor [Homo sapiens]	427	45200	8.8		ACAT1	2	0.000129	1.92537	9.359	2.9498	0.440329	2	3	3	2	0	3	8.43	0.00015168	1	1	1	1	0	1	3.98	0.00010543	2	0.000811	12.1045	9.967	2.671	0.71059	5	13	13	5	0	13	16.86	0.00062801
136	11	0	1	NP_001307540.1	NP_001307540.1	https://www.ncbi.nlm.nih.gov/protein/	NP_001307540.1	importin subunit alpha-1 [Homo sapiens]	529	57862	5.4		KPNA2	2	0.000126	1.79769e+308	18.523	38.409	0	1	2	2	1	0	2	2.84	8.162e-05	1	2	2	1	0	2	3.4	0.0001702	1	0.000195	1.79769e+308	7.462	1.9777	0.975903	3	5	5	3	0	5	11.34	0.00019497
137	11	2	1	NP_001276674.1	NP_001276674.1	https://www.ncbi.nlm.nih.gov/protein/	NP_001276674.1	glyceraldehyde-3-phosphate dehydrogenase isoform 1 [Homo sapiens]	335	36053	8.5		GAPDH	1	0.000709	0.543295	-7.324	-2.0563	0.918113	5	11	11	5	0	11	20.3	0.00070892	X	X	X	X	X	X	X	X	2	0.000449	0.344061	-0.164	-0.0595	1	6	12	12	6	0	12	37.01	0.00073891
138	11	2	1	NP_002625.1	NP_002625.1	https://www.ncbi.nlm.nih.gov/protein/	NP_002625.1	prohibitin isoform 1 [Homo sapiens]	272	29804	5.8		PHB	2	0.007038	36.8482	3.684	6.5755	0.0129	9	71	71	9	0	71	38.6	0.00563557	7	51	51	7	0	51	34.56	0.00844063	2	0.000271	1.41885	0.401	0.5078	1	2	2	2	2	0	2	16.91	0.00015168
139	11	2	1	NP_003463.1	NP_003463.1	https://www.ncbi.nlm.nih.gov/protein/	NP_003463.1	protein DEK isoform 1 [Homo sapiens]	375	42674	8.6		DEK	2	0.000907	1.83976	1.285	0.8872	1	8	19	19	8	0	19	18.93	0.00109388	3	6	6	3	0	6	7.2	0.00072027	1	0.000142	0.288032	-9.06	-2.4144	0.550808	X	X	X	X	X	X	X	X
140	11	1	1	NP_057103.2	NP_057103.2	https://www.ncbi.nlm.nih.gov/protein/	NP_057103.2	putative RNA-binding protein Luc7-like 2 isoform 1 [Homo sapiens]	392	46514	10		LUC7L2	2	0.000762	0.630273	8.076	1.7831	0.831001	5	11	5	2	6	11	12.5	0.00060584	2	8	8	2	0	8	7.65	0.00091871	1	0.000474	0.39206	0.085	0.0198	1	4	9	9	4	0	9	13.52	0.0004736
141	11	1	1	NP_055555.1	NP_055555.1	https://www.ncbi.nlm.nih.gov/protein/	NP_055555.1	eukaryotic initiation factor 4A-III [Homo sapiens]	411	46871	6.7		EIF4A3	2	0.000716	31.1304	11.459	3.228	0.363998	5	21	12	4	9	21	17.76	0.00110313	1	3	3	1	0	3	4.62	0.00032859	2	0.001052	45.7391	11.183	3.8038	0.334003	8	27	20	7	7	23.8889	27.01	0.00119897
142	11	2	1	NP_001419.1	NP_001419.1	https://www.ncbi.nlm.nih.gov/protein/	NP_001419.1	alpha-enolase isoform 1 [Homo sapiens]	434	47169	7.4		ENO1	2	0.000788	0.867841	0.373	0.3923	1	6	15	15	6	0	15	24.65	0.00074619	3	8	8	3	0	8	10.14	0.0008298	1	0.000475	0.523128	-6.442	-1.6822	0.827196	5	10	10	5	0	10	20.74	0.0004753
143	11	1	1	NP_001311.3	NP_001311.3	https://www.ncbi.nlm.nih.gov/protein/	NP_001311.3	casein kinase II subunit beta isoform 1 [Homo sapiens]	215	24942	5.6		CSNK2B	1	0.0001	1.5873	-0.522	-0.1336	1	1	1	1	1	0	1	10.7	0.00010042	X	X	X	X	X	X	X	X	2	0.001707	27.0952	10.091	2.7433	0.683117	10	33	33	10	0	33	45.58	0.00316614
144	11	2	1	NP_079087.3	NP_079087.3	https://www.ncbi.nlm.nih.gov/protein/	NP_079087.3	cleavage and polyadenylation specificity factor subunit 7 isoform 1 [Homo sapiens]	514	56375	8.9		CPSF7	2	0.000529	11.0208	2.107	2.6877	0.519816	3	21	21	3	0	21	10.89	0.00088207	1	2	2	1	0	2	3.7	0.00017516	2	0.000427	8.89583	2.208	6.2963	0.022758	3	11	11	3	0	11	11.48	0.00044145
145	11	1	1	NP_004437.2	NP_004437.2	https://www.ncbi.nlm.nih.gov/protein/	NP_004437.2	bifunctional glutamate/proline--tRNA ligase [Homo sapiens]	1512	170590	7.3		EPRS	1	0.000214	6.6875	-0.064	-0.0173	1	8	15	15	8	0	15	8.33	0.00021418	X	X	X	X	X	X	X	X	2	0.000239	7.46875	9.536	3.1888	0.521828	10	17	17	10	0	17	12.5	0.00023193
146	11	2	1	NP_001019770.1	NP_001019770.1	https://www.ncbi.nlm.nih.gov/protein/	NP_001019770.1	histone H2B type 2-F isoform a [Homo sapiens]	126	13920	10.3		HIST2H2BF	1	0.001628	4.04975	-7.024	-2.0204	0.929992	2	38	0	0	38	9.5	11.9	0.0016278	X	X	X	X	X	X	X	X	2	0.000325	0.808458	0.383	0.1958	1	2	3	0	0	3	0.75	11.9	0.00012278
147	11	2	1	NP_003509.1	NP_003509.1	https://www.ncbi.nlm.nih.gov/protein/	NP_003509.1	histone H2B type 1-C/E/F/G/I [Homo sapiens]	126	13906	10.3		HIST1H2BG	1	0.001628	4.04975	-7.109	-2.2468	0.854152	2	38	0	0	38	9.5	11.9	0.0016278	X	X	X	X	X	X	X	X	2	0.000325	0.808458	-0.106	-0.1004	1	2	3	0	0	3	0.75	11.9	0.00012278
148	11	2	1	NP_003007.2	NP_003007.2	https://www.ncbi.nlm.nih.gov/protein/	NP_003007.2	serine/arginine-rich splicing factor 2 [Homo sapiens]	221	25476	11.9		SRSF2	2	0.000806	1.99505	0.916	1.0808	1	1	4	4	1	0	4	7.69	0.00039077	2	6	6	2	0	6	7.69	0.00122217	2	0.000287	0.710396	-0.209	-0.2105	1	1	1	1	1	0	1	7.24	9.334e-05
149	11	2	1	NP_003518.2	NP_003518.2	https://www.ncbi.nlm.nih.gov/protein/	NP_003518.2	histone H2B type 1-O [Homo sapiens]	126	13906	10.3		HIST1H2BO	1	0.001628	4.87425	-5.723	-1.3462	1	2	38	0	0	38	9.5	11.9	0.0016278	X	X	X	X	X	X	X	X	2	0.000325	0.973054	0.018	0.0182	1	2	3	0	0	3	0.75	11.9	0.00012278
150	11	2	1	NP_003519.1	NP_003519.1	https://www.ncbi.nlm.nih.gov/protein/	NP_003519.1	histone H2B type 2-E [Homo sapiens]	126	13920	10.3		HIST2H2BE	1	0.001628	4.87425	-6.403	-1.4494	1	2	38	0	0	38	9.5	11.9	0.0016278	X	X	X	X	X	X	X	X	2	0.000325	0.973054	0.143	0.1299	1	2	3	0	0	3	0.75	11.9	0.00012278
151	11	1	1	NP_003744.1	NP_003744.1	https://www.ncbi.nlm.nih.gov/protein/	NP_003744.1	eukaryotic translation initiation factor 3 subunit D [Homo sapiens]	548	63973	6		EIF3D	2	6.1e-05	0.491935	7.069	1.8351	0.812509	1	1	1	1	0	1	2.19	3.94e-05	1	1	1	1	0	1	5.29	8.215e-05	2	0.00046	3.70968	9.411	2.9469	0.607411	5	9	9	5	0	9	19.71	0.00033878
152	11	1	1	NP_006436.3	NP_006436.3	https://www.ncbi.nlm.nih.gov/protein/	NP_006436.3	pre-mRNA-processing-splicing factor 8 [Homo sapiens]	2335	273599	8.8		PRPF8	1	0.000536	3.97037	0.877	0.2317	1	24	58	58	24	0	58	15.8	0.00053628	X	X	X	X	X	X	X	X	2	0.000507	3.75556	8.66	2.4266	0.80474	42	89	89	42	0	89	27.15	0.00078624
153	11	1	1	NP_038470.1	NP_038470.1	https://www.ncbi.nlm.nih.gov/protein/	NP_038470.1	stomatin-like protein 2, mitochondrial isoform a [Homo sapiens]	356	38534	7.4		STOML2	2	0.000609	3.78261	10.555	3.0983	0.3985	8	18	18	8	0	18	44.94	0.00109162	1	1	1	1	0	1	4.49	0.00012645	2	0.000253	1.57143	8.186	1.9772	0.976087	1	1	1	1	0	1	8.15	5.794e-05
154	11	2	1	NP_003080.2	NP_003080.2	https://www.ncbi.nlm.nih.gov/protein/	NP_003080.2	U1 small nuclear ribonucleoprotein 70 kDa isoform 1 [Homo sapiens]	437	51557	9.9		SNRNP70	1	0.000543	5.17143	-7.425	-2.4266	0.793031	2	11	11	2	0	11	6.64	0.00054345	X	X	X	X	X	X	X	X	2	0.000358	3.40952	1.256	2.332	0.841347	4	10	10	4	0	10	11.67	0.00047203
155	11	1	1	NP_008835.5	NP_008835.5	https://www.ncbi.nlm.nih.gov/protein/	NP_008835.5	DNA-dependent protein kinase catalytic subunit isoform 1 [Homo sapiens]	4128	469093	7.1		PRKDC	2	0.000559	279.5	11.457	3.6036	0.275178	46	145	145	46	0	145	16.69	0.00075836	13	33	33	13	0	33	5.23	0.00035987	2	0.000554	277	11.367	2.8367	0.648044	51	124	124	51	0	124	19.82	0.00061964
156	11	1	1	NP_001027454.1	NP_001027454.1	https://www.ncbi.nlm.nih.gov/protein/	NP_001027454.1	thymopoietin isoform beta [Homo sapiens]	454	50670	9.4		TMPO	2	0.00068	22.6667	10.713	2.8488	0.470139	8	14	5	3	9	14	31.06	0.00066576	4	7	3	1	4	7	14.98	0.00069409	2	8.1e-05	2.7	7.958	2.3476	0.835316	1	1	1	1	0	1	3.52	4.544e-05
157	11	2	1	NP_001136077.1	NP_001136077.1	https://www.ncbi.nlm.nih.gov/protein/	NP_001136077.1	116 kDa U5 small nuclear ribonucleoprotein component isoform b [Homo sapiens]	937	105384	5.2		EFTUD2	1	0.001313	11.8288	-6.109	-1.6271	1	15	57	57	15	0	57	26.25	0.00131336	X	X	X	X	X	X	X	X	2	0.000527	4.74775	2.567	1.7677	1	19	35	35	19	0	35	36.5	0.00077052
158	11	0	1	NP_004805.2	NP_004805.2	https://www.ncbi.nlm.nih.gov/protein/	NP_004805.2	U5 small nuclear ribonucleoprotein 40 kDa protein [Homo sapiens]	357	39311	8.1		SNRNP40	1	6e-05	1.79769e+308	7.572	1.7877	0.829367	1	1	1	1	0	1	3.36	6.048e-05	X	X	X	X	X	X	X	X	2	0.000582	1.79769e+308	19.952	32.4892	0	7	15	15	7	0	15	39.78	0.00086672
159	11	0	1	NP_001333292.1	NP_001333292.1	https://www.ncbi.nlm.nih.gov/protein/	NP_001333292.1	splicing factor 1 isoform 9 [Homo sapiens]	608	65672	9.2		SF1	1	0.000249	1.79769e+308	6.982	1.761	0.838847	5	7	3	2	4	7	13.32	0.00024857	X	X	X	X	X	X	X	X	2	0.000502	1.79769e+308	19.105	18.3562	0	11	27	11	4	16	27	32.57	0.00091604
160	11	1	1	NP_001287967.1	NP_001287967.1	https://www.ncbi.nlm.nih.gov/protein/	NP_001287967.1	bcl-2-associated transcription factor 1 isoform 4 [Homo sapiens]	918	105948	10		BCLAF1	1	5.9e-05	8.42857	1.716	0.4325	1	3	5	0	0	5	2.5	5.23	5.88e-05	X	X	X	X	X	X	X	X	2	0.000293	41.8571	11.118	3.2181	0.511852	11	18	2	1	16	17.0645	18.74	0.00038345
161	11	0	1	NP_002287.2	NP_002287.2	https://www.ncbi.nlm.nih.gov/protein/	NP_002287.2	delta(14)-sterol reductase LBR [Homo sapiens]	615	70703	9.4		LBR	2	0.000612	1.79769e+308	19.932	18.3272	0	3	14	14	3	0	14	9.11	0.00049148	1	10	10	1	0	10	3.09	0.00073198	2	0.000448	1.79769e+308	19.759	39.0732	0	8	19	19	8	0	19	15.12	0.00063728
162	11	1	1	NP_938148.1	NP_938148.1	https://www.ncbi.nlm.nih.gov/protein/	NP_938148.1	neutral alpha-glucosidase AB isoform 2 precursor [Homo sapiens]	944	106874	6.1		GANAB	1	4.6e-05	6.57143	0.526	0.1389	1	1	2	2	1	0	2	1.8	4.574e-05	X	X	X	X	X	X	X	X	2	0.000105	15	9.483	3.0082	0.585218	5	7	7	5	0	7	11.23	0.00015296
163	11	2	1	NP_057508.2	NP_057508.2	https://www.ncbi.nlm.nih.gov/protein/	NP_057508.2	luc7-like protein 3 isoform 1 [Homo sapiens]	432	51466	9.8		LUC7L3	1	0.00045	2.09302	-7.747	-1.9469	0.954079	3	9	9	3	0	9	11.57	0.00044979	X	X	X	X	X	X	X	X	2	0.000242	1.12558	0.467	0.6555	1	3	5	5	3	0	5	15.28	0.00023875
164	11	1	3	NP_001027464.1;NP_001091977.1;NP_003448.1	NP_001027464.1	https://www.ncbi.nlm.nih.gov/protein/	NP_001027464.1	BUB3-interacting and GLEBS motif-containing protein ZNF207 isoform b [Homo sapiens]	463	49692	9.1		ZNF207	2	0.000142	0.370757	7.763	2.1062	0.716137	1	4	4	1	0	4	4.32	0.00018652	1	1	1	1	0	1	2.81	9.723e-05	2	0.000159	0.415144	7.133	1.7206	1	1	2	2	1	0	2	4.32	8.911e-05
165	11	2	1	NP_057417.3	NP_057417.3	https://www.ncbi.nlm.nih.gov/protein/	NP_057417.3	serine/arginine repetitive matrix protein 2 [Homo sapiens]	2752	299616	12.1		SRRM2	1	0.000118	5.61905	-5.588	-1.6348	1	8	15	15	8	0	15	4.94	0.00011768	X	X	X	X	X	X	X	X	2	0.000247	11.7619	2.52	3.2385	0.504961	24	48	48	24	0	48	15.73	0.00035979
166	11	1	17	NP_001363673.1;NP_001363674.1;NP_001363675.1;NP_001363677.1;NP_001363678.1;NP_001363680.1;NP_001363681.1;NP_001363682.1;NP_001363683.1;NP_001363688.1;NP_001363690.1;NP_001363694.1;NP_001363700.1;NP_001363703.1;NP_001363704.1;NP_001363706.1;NP_112179.2	NP_001363673.1	https://www.ncbi.nlm.nih.gov/protein/	NP_001363673.1	pre-mRNA 3'-end-processing factor FIP1 isoform 4 [Homo sapiens]	606	67771	5.6		FIP1L1	2	0.000166	3.68889	8.603	2.2214	0.675683	1	1	1	1	0	1	3.14	3.563e-05	1	4	4	1	0	4	3.14	0.00029714	2	0.000688	15.2889	9.874	2.9883	0.592388	9	25	25	9	0	25	26.57	0.00085098
167	11	1	1	NP_005917.2	NP_005917.2	https://www.ncbi.nlm.nih.gov/protein/	NP_005917.2	microfibrillar-associated protein 1 [Homo sapiens]	439	51958	5		MFAP1	2	0.000275	0.701531	8.432	1.7918	0.82791	3	7	7	3	0	7	11.85	0.00034426	2	2	2	2	0	2	9.57	0.00020509	2	0.000473	1.20663	7.787	1.874	1	8	15	15	8	0	15	32.35	0.00070482
168	11	0	1	NP_002849.1	NP_002849.1	https://www.ncbi.nlm.nih.gov/protein/	NP_002849.1	ATP-binding cassette sub-family D member 3 isoform a [Homo sapiens]	659	75476	9.4		ABCD3	2	0.000135	1.79769e+308	18.42	23.7616	0	1	2	2	1	0	2	2.88	6.552e-05	2	3	3	2	0	3	5.01	0.00020493	2	0.000273	1.79769e+308	18.704	19.8532	0	1	2	2	1	0	2	2.88	6.26e-05
169	11	2	1	NP_001358552.1	NP_001358552.1	https://www.ncbi.nlm.nih.gov/protein/	NP_001358552.1	treacle protein isoform h [Homo sapiens]	1489	152205	9		TCOF1	1	0.000127	3.34211	-6.132	-1.8034	0.999987	11	33	0	0	33	8.75	10.61	0.00012687	X	X	X	X	X	X	X	X	2	3.9e-05	1.02632	0.508	0.6391	1	7	12	0	0	12	3	5.04	4.156e-05
170	11	2	1	NP_001128715.1	NP_001128715.1	https://www.ncbi.nlm.nih.gov/protein/	NP_001128715.1	treacle protein isoform d [Homo sapiens]	1488	152105	9		TCOF1	1	0.000127	3.34211	-6.334	-1.9363	0.957523	11	33	0	0	33	8.75	10.62	0.00012696	X	X	X	X	X	X	X	X	2	3.9e-05	1.02632	0.384	0.3264	1	7	12	0	0	12	3	5.04	4.159e-05
171	11	2	1	NP_001128716.1	NP_001128716.1	https://www.ncbi.nlm.nih.gov/protein/	NP_001128716.1	treacle protein isoform e [Homo sapiens]	1451	148352	8.9		TCOF1	1	0.000115	3.83333	-7.328	-1.8805	0.975524	10	31	0	0	31	7.75	9.92	0.00011531	X	X	X	X	X	X	X	X	2	4e-05	1.33333	0.578	0.7744	1	7	12	0	0	12	3	5.17	4.265e-05
172	11	2	1	NP_001182070.1	NP_001182070.1	https://www.ncbi.nlm.nih.gov/protein/	NP_001182070.1	treacle protein isoform g [Homo sapiens]	1450	148253	8.9		TCOF1	1	0.000115	3.83333	-6.489	-2.0022	0.935988	10	31	0	0	31	7.75	9.93	0.00011539	X	X	X	X	X	X	X	X	2	4e-05	1.33333	0.602	0.8425	1	7	12	0	0	12	3	5.17	4.268e-05
173	10	1	1	NP_006073.2	NP_006073.2	https://www.ncbi.nlm.nih.gov/protein/	NP_006073.2	tubulin alpha-1B chain [Homo sapiens]	451	50152	5.1		TUBA1B	2	0.005568	36.1558	10.435	3.2649	0.354537	19	265	0	0	265	5	56.76	0.00023935	11	337	0	0	337	109.167	36.81	0.0108965	2	0.000384	2.49351	7.658	1.9436	0.988432	25	399	0	0	399	6.5	77.16	0.0002973
174	10	1	2	NP_001009.1;NP_001295155.1	NP_001009.1	https://www.ncbi.nlm.nih.gov/protein/	NP_001009.1	40S ribosomal protein S15 isoform 2 [Homo sapiens]	145	17040	10.4		RPS15	0	0	0	-10.252	-2.7737	0.675961	X	X	X	X	X	X	X	X	X	X	X	X	X	X	X	X	2	0.002338	2.92616	8.904	2.5562	0.754643	3	20	20	3	0	20	37.24	0.00284522
175	10	1	1	NP_001070910.1	NP_001070910.1	https://www.ncbi.nlm.nih.gov/protein/	NP_001070910.1	heterogeneous nuclear ribonucleoproteins C1/C2 isoform a [Homo sapiens]	306	33670	5.1		HNRNPC	1	0.000515	1.35884	1.372	0.3299	1	5	23	0	0	23	0	16.01	X	3	7	0	0	7	3.5	12.75	0.0005149	2	0.003339	8.81003	10.156	2.9031	0.623454	10	68	29	3	39	56.5854	45.1	0.00381449
176	10	2	1	NP_005057.1	NP_005057.1	https://www.ncbi.nlm.nih.gov/protein/	NP_005057.1	splicing factor, proline- and glutamine-rich [Homo sapiens]	707	76150	9.4		SFPQ	1	0.000214	0.679365	-7.362	-2.1681	0.88073	4	7	7	4	0	7	10.33	0.00021376	X	X	X	X	X	X	X	X	1	0.001313	4.16825	-5.32	-1.1927	1	11	45	45	11	0	45	19.66	0.00131295
177	10	2	1	NP_003507.1	NP_003507.1	https://www.ncbi.nlm.nih.gov/protein/	NP_003507.1	histone H2A type 2-A [Homo sapiens]	130	14095	10.9		HIST2H2AA3	2	0.003046	0.640993	0.971	0.6214	1	2	20	20	2	0	20	36.92	0.00332151	1	8	8	1	0	8	14.62	0.00277026	1	0.000317	0.0667088	-9.345	-2.0608	0.680853	1	2	2	1	0	2	14.62	0.00031735
178	10	2	1	NP_001017963.2	NP_001017963.2	https://www.ncbi.nlm.nih.gov/protein/	NP_001017963.2	heat shock protein HSP 90-alpha isoform 1 [Homo sapiens]	854	98161	5.2		HSP90AA1	1	0.000158	0.524917	-7.662	-2.2277	0.860617	X	X	X	X	X	X	X	X	2	3	3	2	0	3	3.4	0.00015814	1	0.00029	0.963455	-7.575	-2.073	0.67622	7	14	11	5	3	12	12.18	0.00028985
179	10	1	1	NP_000980.1	NP_000980.1	https://www.ncbi.nlm.nih.gov/protein/	NP_000980.1	60S ribosomal protein L30 [Homo sapiens]	115	12784	9.6		RPL30	1	0.001314	1.23149	2.88	0.665	1	4	7	7	4	0	7	50.43	0.00131416	X	X	X	X	X	X	X	X	2	0.00091	0.852858	8.368	2.0277	0.957354	2	5	5	2	0	5	26.09	0.00089686
180	10	1	1	NP_000963.1	NP_000963.1	https://www.ncbi.nlm.nih.gov/protein/	NP_000963.1	60S ribosomal protein L7a [Homo sapiens]	266	29996	10.6		RPL7A	1	0.000974	1.35655	0.288	0.0677	1	4	12	12	4	0	12	19.17	0.00097398	X	X	X	X	X	X	X	X	2	0.000671	0.93454	8.37	2.5378	0.761739	3	7	7	3	0	7	18.42	0.00054284
181	10	1	1	NP_001070911.1	NP_001070911.1	https://www.ncbi.nlm.nih.gov/protein/	NP_001070911.1	heterogeneous nuclear ribonucleoproteins C1/C2 isoform b [Homo sapiens]	293	32338	5.1		HNRNPC	2	0.001595	4.02778	10.022	2.5354	0.568966	6	36	13	1	23	36	22.87	0.00265267	3	7	0	0	7	3.5	13.31	0.00053774	2	0.00096	2.42424	8.627	2.5413	0.760389	9	51	12	2	39	23.4146	42.66	0.00164844
182	10	0	1	NP_003748.1	NP_003748.1	https://www.ncbi.nlm.nih.gov/protein/	NP_003748.1	eukaryotic translation initiation factor 3 subunit I [Homo sapiens]	325	36502	5.6		EIF3I	0	0	0				X	X	X	X	X	X	X	X	X	X	X	X	X	X	X	X	2	0.000145	1.79769e+308	18.755	61.2077	0	1	2	2	1	0	2	10.46	0.00012694
183	10	1	1	NP_001395.1	NP_001395.1	https://www.ncbi.nlm.nih.gov/protein/	NP_001395.1	elongation factor 1-gamma [Homo sapiens]	437	50119	6.7		EEF1G	0	0	0	-9.398	-2.2496	0.853204	X	X	X	X	X	X	X	X	X	X	X	X	X	X	X	X	2	0.000395	0.90389	9.185	2.5086	0.773015	5	9	9	5	0	9	20.14	0.00042483
184	10	1	1	NP_524147.2	NP_524147.2	https://www.ncbi.nlm.nih.gov/protein/	NP_524147.2	myosin light polypeptide 6 isoform 2 [Homo sapiens]	151	16961	4.6		MYL6	1	0.000286	0.333333	0.628	0.1473	1	1	2	2	1	0	2	8.61	0.00028596	X	X	X	X	X	X	X	X	2	0.001142	1.331	8.204	2.0486	0.949544	3	9	9	3	0	9	38.41	0.00122947
185	10	1	1	NP_057395.1	NP_057395.1	https://www.ncbi.nlm.nih.gov/protein/	NP_057395.1	ATPase inhibitor, mitochondrial isoform 1 precursor [Homo sapiens]	106	12249	9.4		ATP5IF1	1	0.000407	0.39553	-1.581	-0.2954	1	2	2	2	2	0	2	21.7	0.00040735	X	X	X	X	X	X	X	X	1	0.001002	0.973761	1.42	0.3124	1	X	X	X	X	X	X	X	X
186	10	1	1	NP_006658.1	NP_006658.1	https://www.ncbi.nlm.nih.gov/protein/	NP_006658.1	membrane-associated progesterone receptor component 1 isoform 1 [Homo sapiens]	195	21671	4.7		PGRMC1	2	0.005253	30.0171	11.338	3.6345	0.268611	6	24	24	6	0	24	37.95	0.00265721	1	34	34	1	0	34	7.18	0.00784906	2	0.00062	3.54286	9.052	2.5374	0.761893	2	4	4	2	0	4	23.59	0.00042314
187	10	1	1	NP_002943.2	NP_002943.2	https://www.ncbi.nlm.nih.gov/protein/	NP_002943.2	40S ribosomal protein S2 [Homo sapiens]	293	31324	10.2		RPS2	1	7.4e-05	0.198925	-0.585	-0.15	1	1	1	1	1	0	1	4.44	7.369e-05	X	X	X	X	X	X	X	X	2	0.000196	0.526882	7.911	2.0314	0.955974	2	3	3	2	0	3	9.22	0.00021121
188	10	2	1	NP_073568.2	NP_073568.2	https://www.ncbi.nlm.nih.gov/protein/	NP_073568.2	nuclear ubiquitous casein and cyclin-dependent kinase substrate 1 [Homo sapiens]	243	27296	5.1		NUCKS1	2	0.001145	0.504628	-0.709	-1.1691	1	2	7	7	2	0	7	8.23	0.00062193	1	9	9	1	0	9	7.82	0.00166728	1	0.00017	0.0749229	-8.291	-2.4302	0.545245	2	2	2	2	0	2	12.35	0.00016978
189	10	0	1	NP_003851.1	NP_003851.1	https://www.ncbi.nlm.nih.gov/protein/	NP_003851.1	barrier-to-autointegration factor [Homo sapiens]	89	10059	6.1		BANF1	2	0.003164	1.79769e+308	21.036	22.4569	0	2	24	24	2	0	24	40.45	0.00582197	1	1	1	1	0	1	13.48	0.00050581	1	0.001159	1.79769e+308	9.083	2.4254	0.805204	2	5	5	2	0	5	26.97	0.00115887
190	10	1	1	NP_061322.2	NP_061322.2	https://www.ncbi.nlm.nih.gov/protein/	NP_061322.2	matrin-3 isoform a [Homo sapiens]	847	94623	6.3		MATR3	2	0.000129	5.375	8.982	2.4515	0.596846	3	8	8	3	0	8	5.9	0.00020392	1	1	1	1	0	1	2.13	5.315e-05	2	0.000585	24.375	10.226	2.5325	0.763785	15	30	30	15	0	30	34.95	0.00073062
191	10	1	2	NP_005207.2;NP_005207.3	NP_005207.2	https://www.ncbi.nlm.nih.gov/protein/	NP_005207.2	dolichyl-diphosphooligosaccharide--protein glycosyltransferase 48 kDa subunit precursor [Homo sapiens]	456	50702	6.4		DDOST	2	0.000632	3.85366	9.467	2.9096	0.452066	6	10	10	6	0	10	20.83	0.00047346	2	8	8	2	0	8	6.36	0.00078977	2	0.000323	1.96951	9.286	2.341	0.837868	3	4	4	3	0	4	17.76	0.00018095
192	10	1	4	NP_001350922.1;NP_001350923.1;NP_001350926.1;NP_001350928.1	NP_001350922.1	https://www.ncbi.nlm.nih.gov/protein/	NP_001350922.1	calnexin isoform a [Homo sapiens]	646	73410	4.6		CANX	2	0.001117	2.85678	9.677	2.604	0.546582	6	21	21	6	0	21	11.46	0.00070184	2	22	22	2	0	22	4.64	0.00153308	2	0.000203	0.519182	7.8	2.7245	0.690236	3	5	5	3	0	5	10.22	0.00015966
193	10	1	1	NP_006614.2	NP_006614.2	https://www.ncbi.nlm.nih.gov/protein/	NP_006614.2	D-3-phosphoglycerate dehydrogenase [Homo sapiens]	533	56651	6.7		PHGDH	1	0.000405	5.25974	1.058	0.2142	1	1	10	10	1	0	10	4.13	0.00040506	X	X	X	X	X	X	X	X	2	0.000451	5.85714	9.283	2.7837	0.667883	4	13	13	4	0	13	12.76	0.00050312
194	10	2	1	NP_001129505.1	NP_001129505.1	https://www.ncbi.nlm.nih.gov/protein/	NP_001129505.1	poly(U)-binding-splicing factor PUF60 isoform c [Homo sapiens]	516	55729	5.3		PUF60	1	0.000654	0.846054	-5.428	-1.171	1	10	60	0	0	60	0	25.39	X	6	15	0	0	15	7.5	15.89	0.00065431	2	0.000257	0.332471	-1.213	-1.1499	1	8	23	3	1	20	11.5714	31.4	0.00046258
195	10	1	1	NP_003085.1	NP_003085.1	https://www.ncbi.nlm.nih.gov/protein/	NP_003085.1	small nuclear ribonucleoprotein E isoform 1 [Homo sapiens]	92	10804	9.4		SNRPE	1	0.003051	10.3074	1.89	0.5183	1	7	13	13	7	0	13	65.22	0.00305073	X	X	X	X	X	X	X	X	1	0.000448	1.51351	1.37	0.3121	1	2	2	2	2	0	2	39.13	0.00044843
196	10	1	1	NP_003742.2	NP_003742.2	https://www.ncbi.nlm.nih.gov/protein/	NP_003742.2	eukaryotic translation initiation factor 3 subunit B isoform 1 [Homo sapiens]	814	92482	5		EIF3B	1	2.7e-05	0.794118	-2.063	-0.4829	1	1	1	1	1	0	1	1.6	2.652e-05	X	X	X	X	X	X	X	X	1	2.5e-05	0.735294	-0.145	-0.0371	1	1	1	1	1	0	1	1.97	2.534e-05
197	10	1	1	NP_005312.1	NP_005312.1	https://www.ncbi.nlm.nih.gov/protein/	NP_005312.1	histone H1.4 [Homo sapiens]	219	21865	11		HIST1H1E	1	0.00023	1.7037	0.762	0.1817	1	3	7	0	0	7	2.33333	11.42	0.00023003	X	X	X	X	X	X	X	X	1	8.1e-05	0.6	-0.787	-0.1997	1	X	X	X	X	X	X	X	X
198	10	2	1	NP_624311.1	NP_624311.1	https://www.ncbi.nlm.nih.gov/protein/	NP_624311.1	peptidyl-prolyl cis-trans isomerase-like 4 [Homo sapiens]	492	57225	5.9		PPIL4	2	0.001708	3.24715	1.035	1.9108	0.785544	8	57	57	8	0	57	23.98	0.00250126	3	10	10	3	0	10	9.76	0.00091497	1	0.000432	0.821293	-7.27	-1.9264	0.732367	X	X	X	X	X	X	X	X
199	10	0	1	NP_001308138.1	NP_001308138.1	https://www.ncbi.nlm.nih.gov/protein/	NP_001308138.1	protein dpy-30 homolog isoform 1 [Homo sapiens]	99	11250	4.9		DPY30	1	0.000218	1.79769e+308	6.752	1.8694	0.800294	1	1	1	1	0	1	20.2	0.00021808	X	X	X	X	X	X	X	X	1	0.000625	1.79769e+308	7.713	2.025	0.958361	1	3	3	1	0	3	20.2	0.00062509
200	10	1	1	NP_002464.1	NP_002464.1	https://www.ncbi.nlm.nih.gov/protein/	NP_002464.1	myosin-9 [Homo sapiens]	1960	226530	5.6		MYH9	2	0.000102	0.124694	7.542	1.7047	0.858778	6	17	12	4	5	16.5	5.31	0.00018175	1	1	1	1	0	1	1.02	2.297e-05	2	0.000563	0.688264	10.031	2.7881	0.666229	37	85	80	34	5	83.2734	27.86	0.0008764
201	10	1	1	NP_036205.1	NP_036205.1	https://www.ncbi.nlm.nih.gov/protein/	NP_036205.1	T-complex protein 1 subunit epsilon isoform a [Homo sapiens]	541	59671	5.6		CCT5	1	0.00012	1.18812	0.535	0.1353	1	1	3	3	1	0	3	2.96	0.00011972	X	X	X	X	X	X	X	X	2	0.000368	3.64356	9.946	2.3282	0.842816	5	9	9	5	0	9	20.33	0.00034316
202	10	1	1	NP_004246.2	NP_004246.2	https://www.ncbi.nlm.nih.gov/protein/	NP_004246.2	cytochrome c oxidase subunit 5A, mitochondrial precursor [Homo sapiens]	150	16762	6.8		COX5A	2	0.001176	26.1333	10.522	2.2535	0.664508	3	8	8	3	0	8	36	0.00115146	1	4	4	1	0	4	10	0.00120044	2	0.001052	23.3778	11.177	3.6511	0.376144	1	5	5	1	0	5	20	0.0006876
203	10	1	1	NP_001814.2	NP_001814.2	https://www.ncbi.nlm.nih.gov/protein/	NP_001814.2	creatine kinase B-type isoform 1 [Homo sapiens]	381	42644	5.6		CKB	1	0.00017	2.36111	0.42	0.1102	1	3	3	3	3	0	3	12.07	0.00017	X	X	X	X	X	X	X	X	1	0.000217	3.01389	0.472	0.1283	1	3	4	4	3	0	4	15.22	0.00021657
204	10	1	1	NP_003081.2	NP_003081.2	https://www.ncbi.nlm.nih.gov/protein/	NP_003081.2	U2 small nuclear ribonucleoprotein A' [Homo sapiens]	255	28416	8.6		SNRPA1	1	0.000677	3.00889	1.32	0.2604	1	4	8	8	4	0	8	27.06	0.00067733	X	X	X	X	X	X	X	X	2	0.000387	1.72	9.372	2.6913	0.702851	4	7	7	4	0	7	23.53	0.00056625
205	10	2	1	NP_006079.1	NP_006079.1	https://www.ncbi.nlm.nih.gov/protein/	NP_006079.1	tubulin beta-4B chain [Homo sapiens]	445	49831	4.9		TUBB4B	1	0.004352	24.7273	-4.144	-1.088	1	22	159	0	0	159	0	59.78	X	14	302	2	1	300	43.0204	23.82	0.00435199	1	0.000954	5.42045	-6.992	-1.9508	0.722959	22	385	0	0	385	0	58.43	X
206	10	2	1	NP_000909.2	NP_000909.2	https://www.ncbi.nlm.nih.gov/protein/	NP_000909.2	protein disulfide-isomerase precursor [Homo sapiens]	508	57116	4.9		P4HB	2	0.000216	0.309456	-0.916	-1.2276	1	4	6	6	4	0	6	15.94	0.000255	1	2	2	1	0	2	3.15	0.00017723	1	0.001624	2.32665	-6.509	-1.7649	0.795015	10	40	40	10	0	40	39.37	0.00162424
207	10	0	2	NP_003082.1;NP_937859.1	NP_003082.1	https://www.ncbi.nlm.nih.gov/protein/	NP_003082.1	small nuclear ribonucleoprotein-associated proteins B and B' isoform B [Homo sapiens]	231	23656	10.9		SNRPB	1	0.001308	1.79769e+308	7.592	1.9233	0.781091	5	14	14	5	0	14	22.08	0.00130847	X	X	X	X	X	X	X	X	1	0.000625	1.79769e+308	7.27	1.4584	1	3	7	7	3	0	7	18.61	0.00062509
208	10	1	1	NP_006657.1	NP_006657.1	https://www.ncbi.nlm.nih.gov/protein/	NP_006657.1	ruvB-like 2 isoform 1 [Homo sapiens]	463	51157	5.6		RUVBL2	2	0.000212	2.40909	8.615	2.6904	0.518962	6	7	7	6	0	7	17.49	0.00032641	1	1	1	1	0	1	3.46	9.723e-05	2	0.001054	11.9773	10.663	2.6363	0.723857	11	19	19	11	0	19	31.53	0.0008465
209	10	1	1	NP_003698.1	NP_003698.1	https://www.ncbi.nlm.nih.gov/protein/	NP_003698.1	ruvB-like 1 isoform 1 [Homo sapiens]	456	50228	6.4		RUVBL1	2	0.000191	1.41481	8.33	2.3977	0.61499	3	6	6	3	0	6	10.53	0.00028408	1	1	1	1	0	1	3.07	9.872e-05	2	0.000789	5.84444	9.689	2.7982	0.662438	10	22	22	10	0	22	32.46	0.0009952
210	10	0	2	NP_001304893.1;NP_064502.9	NP_001304893.1	https://www.ncbi.nlm.nih.gov/protein/	NP_001304893.1	leucine--tRNA ligase, cytoplasmic isoform 3 [Homo sapiens]	1130	129215	7.9		LARS	1	1.9e-05	1.79769e+308	7.38	2.3207	0.641283	1	1	1	1	0	1	1.24	1.911e-05	X	X	X	X	X	X	X	X	2	0.000143	1.79769e+308	18.737	51.5778	0	6	8	8	6	0	8	10.35	0.00014604
211	10	0	1	NP_003642.3	NP_003642.3	https://www.ncbi.nlm.nih.gov/protein/	NP_003642.3	Y-box-binding protein 3 isoform a [Homo sapiens]	372	40090	9.8		YBX3	1	2.9e-05	1.79769e+308	7.035	2.1236	0.709996	2	6	0	0	6	0.5	11.56	2.902e-05	2	2	0	0	2	0	8.6	X	2	0.000505	1.79769e+308	19.799	29.1257	0	10	27	3	2	24	14.3684	41.67	0.00079675
212	10	2	1	NP_001276052.1	NP_001276052.1	https://www.ncbi.nlm.nih.gov/protein/	NP_001276052.1	tubulin beta-4A chain isoform 1 [Homo sapiens]	495	54467	5		TUBB4A	2	0.001443	9.07547	2.262	3.1916	0.373485	21	99	4	2	95	21.32	54.34	0.00092989	14	301	1	1	300	21.5102	22.42	0.0019562	2	0.001246	7.83648	2.122	4.3569	0.207767	22	315	2	1	313	39.1887	52.73	0.00163309
213	10	1	1	NP_060979.2	NP_060979.2	https://www.ncbi.nlm.nih.gov/protein/	NP_060979.2	leucine-rich repeat-containing protein 59 [Homo sapiens]	307	34930	9.6		LRRC59	1	0.000703	3.16667	0.601	0.1337	1	4	10	10	4	0	10	19.22	0.00070325	X	X	X	X	X	X	X	X	1	0.000336	1.51351	0.1	0.0271	1	2	5	5	2	0	5	9.45	0.00033596
214	10	1	1	NP_003134.1	NP_003134.1	https://www.ncbi.nlm.nih.gov/protein/	NP_003134.1	single-stranded DNA-binding protein, mitochondrial precursor [Homo sapiens]	148	17260	9.6		SSBP1	1	0.001167	3.00773	-0.602	-0.1341	1	1	8	8	1	0	8	10.14	0.00116702	X	X	X	X	X	X	X	X	2	0.001663	4.28608	9.56	3.1612	0.531307	3	11	11	3	0	11	22.3	0.00153315
215	10	1	1	NP_110379.2	NP_110379.2	https://www.ncbi.nlm.nih.gov/protein/	NP_110379.2	T-complex protein 1 subunit alpha isoform a [Homo sapiens]	556	60344	6.1		TCP1	2	0.00022	0.578947	7.867	1.836	0.812189	3	3	3	3	0	3	10.43	0.00011649	1	4	4	1	0	4	4.14	0.00032386	2	0.000451	1.18684	10.009	2.8647	0.637637	8	14	14	8	0	14	19.24	0.00051941
216	10	0	1	NP_808227.1	NP_808227.1	https://www.ncbi.nlm.nih.gov/protein/	NP_808227.1	casein kinase II subunit alpha isoform a [Homo sapiens]	391	45144	7.7		CSNK2A1	0	0	0				X	X	X	X	X	X	X	X	X	X	X	X	X	X	X	X	2	0.002046	1.79769e+308	19.83	13.9142	0	14	75	75	14	0	75	51.15	0.00395675
217	10	1	1	NP_001092090.1	NP_001092090.1	https://www.ncbi.nlm.nih.gov/protein/	NP_001092090.1	poly(rC)-binding protein 2 isoform c [Homo sapiens]	331	34917	8		PCBP2	1	8.7e-05	1.40323	0.562	0.1207	1	3	8	0	0	8	1.33333	13.29	8.697e-05	2	14	0	0	14	0	6.04	X	2	0.000147	2.37097	9.257	2.7958	0.663338	3	4	0	0	4	1.33333	18.13	8.309e-05
218	10	1	1	NP_001091.1	NP_001091.1	https://www.ncbi.nlm.nih.gov/protein/	NP_001091.1	actin, alpha skeletal muscle [Homo sapiens]	377	42051	5.4		ACTA1	1	0.000978	11.3721	1.756	0.4159	1	4	24	13	1	11	17.0857	13.53	0.00097845	2	11	0	0	11	0	6.9	X	1	0.000251	2.9186	1.299	0.3025	1	6	24	4	1	20	4.58824	17.24	0.00025105
219	10	2	1	NP_003741.1	NP_003741.1	https://www.ncbi.nlm.nih.gov/protein/	NP_003741.1	eukaryotic translation initiation factor 3 subunit A [Homo sapiens]	1382	166569	6.8		EIF3A	1	4.7e-05	0.723077	-7.57	-2.0791	0.910533	2	3	3	2	0	3	2.24	4.687e-05	X	X	X	X	X	X	X	X	2	3.4e-05	0.523077	-0.303	-0.3255	1	1	2	2	1	0	2	0.87	2.985e-05
220	10	0	1	NP_003391.1	NP_003391.1	https://www.ncbi.nlm.nih.gov/protein/	NP_003391.1	exportin-1 [Homo sapiens]	1071	123386	6.1		XPO1	1	0.000121	1.79769e+308	7.659	2.0246	0.745044	3	6	6	3	0	6	3.83	0.00012095	X	X	X	X	X	X	X	X	2	0.000482	1.79769e+308	19.843	42.5391	0	8	14	14	8	0	14	12.23	0.00026965
221	10	1	1	NP_001124160.1	NP_001124160.1	https://www.ncbi.nlm.nih.gov/protein/	NP_001124160.1	high mobility group protein B2 [Homo sapiens]	209	24034	7.8		HMGB2	0	0	0	-8.571	-2.2086	0.867074	1	7	0	0	7	0	5.74	X	X	X	X	X	X	X	X	X	2	0.000162	0.191263	7.648	1.8136	1	1	2	2	1	0	2	7.18	0.0001974
222	10	0	1	NP_000692.2	NP_000692.2	https://www.ncbi.nlm.nih.gov/protein/	NP_000692.2	sodium/potassium-transporting ATPase subunit alpha-1 isoform a [Homo sapiens]	1023	112896	5.5		ATP1A1	2	0.000161	1.79769e+308	18.784	46.9574	0	8	10	6	5	4	10	11.53	0.00021104	2	5	0	0	5	2.5	3.23	0.00011001	2	0.000409	1.79769e+308	19.812	71.5937	0	11	20	14	7	6	20	20.04	0.00040328
223	10	1	1	NP_005310.1	NP_005310.1	https://www.ncbi.nlm.nih.gov/protein/	NP_005310.1	histone H1.2 [Homo sapiens]	213	21365	10.9		HIST1H1C	1	0.000237	1.70504	-0.85	-0.1872	1	3	7	0	0	7	2.33333	11.74	0.00023651	X	X	X	X	X	X	X	X	1	8.3e-05	0.597122	0.63	0.1818	1	X	X	X	X	X	X	X	X
224	10	2	1	NP_056988.3	NP_056988.3	https://www.ncbi.nlm.nih.gov/protein/	NP_056988.3	eukaryotic translation initiation factor 5B [Homo sapiens]	1220	138827	5.5		EIF5B	1	0.001274	31.85	-5.362	-1.255	1	17	72	72	17	0	72	22.46	0.00127415	X	X	X	X	X	X	X	X	1	0.000118	2.95	-7.162	-2.4465	0.539533	5	7	7	5	0	7	8.2	0.00011836
225	10	0	1	NP_001135888.2	NP_001135888.2	https://www.ncbi.nlm.nih.gov/protein/	NP_001135888.2	aminoacyl tRNA synthase complex-interacting multifunctional protein 1 isoform b precursor [Homo sapiens]	312	34353	8.4		AIMP1	1	6.9e-05	1.79769e+308	7.46	2.3524	0.630415	1	1	1	1	0	1	3.85	6.92e-05	X	X	X	X	X	X	X	X	1	6.6e-05	1.79769e+308	5.812	1.6647	1	1	1	1	1	0	1	5.77	6.611e-05
226	10	1	1	NP_062543.1	NP_062543.1	https://www.ncbi.nlm.nih.gov/protein/	NP_062543.1	heterogeneous nuclear ribonucleoprotein H2 [Homo sapiens]	449	49264	6.3		HNRNPH2	2	0.000693	0.935223	8.763	2.0488	0.736455	3	12	2	1	10	4.85714	11.14	0.00023355	2	22	1	1	21	11.5	7.57	0.00115299	2	0.00083	1.12011	10.097	2.3673	0.827695	6	23	5	3	18	7.14286	24.05	0.00032816
227	10	0	2	NP_001231855.1;NP_004688.2	NP_001231855.1	https://www.ncbi.nlm.nih.gov/protein/	NP_001231855.1	U4/U6 small nuclear ribonucleoprotein Prp4 isoform 2 [Homo sapiens]	521	58321	7.4		PRPF4	1	0.000207	1.79769e+308	7.157	1.5508	0.912656	3	5	5	3	0	5	7.68	0.0002072	X	X	X	X	X	X	X	X	1	0.000633	1.79769e+308	7.369	1.7902	1	6	16	16	6	0	16	20.35	0.00063349
228	10	0	1	NP_060225.4	NP_060225.4	https://www.ncbi.nlm.nih.gov/protein/	NP_060225.4	RNA cytosine C(5)-methyltransferase NSUN2 isoform 1 [Homo sapiens]	767	86471	6.8		NSUN2	1	5.6e-05	1.79769e+308	7.647	2.1532	0.699573	1	2	2	1	0	2	2.35	5.63e-05	X	X	X	X	X	X	X	X	1	0.000108	1.79769e+308	7.429	2.0275	0.957428	2	4	4	2	0	4	5.48	0.00010758
229	10	1	2	NP_001254485.1;NP_037364.1	NP_001254485.1	https://www.ncbi.nlm.nih.gov/protein/	NP_001254485.1	programmed cell death protein 6 isoform 2 [Homo sapiens]	189	21664	5.4		PDCD6	2	0.000348	3.22222	9.356	3.178	0.377069	2	4	4	2	0	4	21.16	0.00045693	1	1	1	1	0	1	14.29	0.00023818	1	0.000437	4.0463	0.889	0.221	1	2	4	4	2	0	4	20.11	0.00043657
230	10	1	1	NP_003366.2	NP_003366.2	https://www.ncbi.nlm.nih.gov/protein/	NP_003366.2	voltage-dependent anion-selective channel protein 2 isoform 2 [Homo sapiens]	294	31566	7.6		VDAC2	2	0.00063	4.53237	9.16	2.7036	0.514802	9	13	13	9	0	13	51.02	0.00095465	2	2	2	2	0	2	4.76	0.00030624	2	0.000196	1.41007	9.367	2.6432	0.721216	2	3	3	2	0	3	11.56	0.00021049
231	10	1	1	NP_003356.2	NP_003356.2	https://www.ncbi.nlm.nih.gov/protein/	NP_003356.2	cytochrome b-c1 complex subunit 1, mitochondrial precursor [Homo sapiens]	480	52646	6.4		UQCRC1	2	0.000407	29.0714	8.873	1.9871	0.758374	6	16	16	6	0	16	22.29	0.00071966	1	1	1	1	0	1	4.38	9.378e-05	2	0.000132	9.42857	9.131	3.1047	0.550954	1	1	1	1	0	1	6.25	4.297e-05
232	10	1	1	NP_056513.2	NP_056513.2	https://www.ncbi.nlm.nih.gov/protein/	NP_056513.2	G-patch domain and KOW motifs-containing protein [Homo sapiens]	476	52229	6.2		GPKOW	1	0.000318	1.75691	-2.452	-0.6617	1	4	7	7	4	0	7	13.87	0.0003175	X	X	X	X	X	X	X	X	1	0.00013	0.718232	-0.142	-0.0336	1	2	3	3	2	0	3	6.72	0.00013001
233	10	1	1	NP_006550.1	NP_006550.1	https://www.ncbi.nlm.nih.gov/protein/	NP_006550.1	KH domain-containing, RNA-binding, signal transduction-associated protein 1 isoform 1 [Homo sapiens]	443	48227	8.7		KHDRBS1	1	4.9e-05	3.26667	1.344	0.4275	1	1	1	1	1	0	1	3.16	4.874e-05	X	X	X	X	X	X	X	X	2	0.000556	37.0667	10.292	2.9721	0.59825	2	11	11	2	0	11	7.67	0.0005122
234	10	1	1	NP_001122384.1	NP_001122384.1	https://www.ncbi.nlm.nih.gov/protein/	NP_001122384.1	poly(rC)-binding protein 2 isoform e [Homo sapiens]	361	38151	6.8		PCBP2	1	8e-05	1.40351	-0.092	-0.0255	1	3	8	0	0	8	1.33333	12.19	7.974e-05	2	14	0	0	14	0	5.54	X	2	0.000135	2.36842	8.755	2.3706	0.826418	3	4	0	0	4	1.33333	16.62	7.619e-05
235	10	0	1	NP_003595.1	NP_003595.1	https://www.ncbi.nlm.nih.gov/protein/	NP_003595.1	insulin receptor substrate 4 [Homo sapiens]	1257	133767	8.4		IRS4	2	0.000219	1.79769e+308	19.19	72.2437	0	8	13	13	8	0	13	10.18	0.00022328	4	6	6	4	0	6	3.74	0.00021488	2	0.000421	1.79769e+308	19.811	61.7714	0	13	23	23	13	0	23	20.05	0.00037744
236	10	0	1	NP_001153682.1	NP_001153682.1	https://www.ncbi.nlm.nih.gov/protein/	NP_001153682.1	calcium-binding mitochondrial carrier protein Aralar2 isoform 1 [Homo sapiens]	676	74304	8.6		SLC25A13	2	0.000292	1.79769e+308	19.388	43.447	0	3	12	12	3	0	12	7.69	0.00038325	1	3	3	1	0	3	3.25	0.00019978	2	0.000934	1.79769e+308	20.578	48.6452	0	12	23	20	10	3	22.6087	27.37	0.00068989
237	10	2	1	NP_001308400.1	NP_001308400.1	https://www.ncbi.nlm.nih.gov/protein/	NP_001308400.1	thyroid hormone receptor-associated protein 3 isoform 1 [Homo sapiens]	955	108666	10.2		THRAP3	1	6.8e-05	1.11475	-6.209	-1.9574	0.95066	2	3	3	2	0	3	2.62	6.782e-05	X	X	X	X	X	X	X	X	2	0.000546	8.95082	2.341	4.2346	0.232146	13	30	29	12	1	29.9355	18.85	0.0006466
238	10	0	3	NP_001292553.1;NP_001350599.1;NP_008819.1	NP_001292553.1	https://www.ncbi.nlm.nih.gov/protein/	NP_001292553.1	calmodulin-2 isoform 1 [Homo sapiens]	197	22187	4.6		CALM2	0	0	0				X	X	X	X	X	X	X	X	X	X	X	X	X	X	X	X	2	0.000741	1.79769e+308	20.356	52.249	0	3	9	9	3	0	9	27.41	0.00094239
239	10	1	1	NP_003810.1	NP_003810.1	https://www.ncbi.nlm.nih.gov/protein/	NP_003810.1	polyadenylate-binding protein 4 isoform 2 [Homo sapiens]	644	70783	9.3		PABPC4	2	0.00032	64	8.812	2.3025	0.647549	9	39	0	0	39	1	17.39	3.352e-05	4	27	0	0	27	8.66667	9.16	0.00060581	1	0.000208	41.6	0.982	0.1805	1	14	58	0	0	58	6.5	28.88	0.0002082
240	10	2	4	NP_001177916.1;NP_001337535.1;NP_001337537.1;NP_001337538.1	NP_001177916.1	https://www.ncbi.nlm.nih.gov/protein/	NP_001177916.1	serine/arginine-rich splicing factor 11 isoform 2 [Homo sapiens]	483	53414	10.5		SRSF11	1	0.000224	1.11443	-6.767	-1.4839	1	3	5	5	3	0	5	10.77	0.0002235	X	X	X	X	X	X	X	X	1	0.000427	2.12438	-5.33	-1.2372	0.996481	3	10	10	3	0	10	10.77	0.00042708
241	10	1	1	NP_001129125.1	NP_001129125.1	https://www.ncbi.nlm.nih.gov/protein/	NP_001129125.1	polyadenylate-binding protein 4 isoform 1 [Homo sapiens]	660	72391	9.3		PABPC4	2	0.000312	62.4	10.558	3.2911	0.347916	9	39	0	0	39	1	16.97	3.271e-05	4	27	0	0	27	8.66667	8.94	0.00059113	1	0.000203	40.6	2.763	0.7759	1	14	58	0	0	58	6.5	28.18	0.00020315
242	10	0	1	NP_001264.2	NP_001264.2	https://www.ncbi.nlm.nih.gov/protein/	NP_001264.2	chromodomain-helicase-DNA-binding protein 4 isoform 1 [Homo sapiens]	1912	218003	5.9		CHD4	1	3.4e-05	1.79769e+308	6.462	1.7805	0.831924	2	3	2	1	1	3	1.73	3.388e-05	X	X	X	X	X	X	X	X	1	5.4e-05	1.79769e+308	6.12	1.6309	1	5	5	4	4	1	5	4.18	5.394e-05
243	10	0	1	NP_003065.3	NP_003065.3	https://www.ncbi.nlm.nih.gov/protein/	NP_003065.3	SWI/SNF complex subunit SMARCC1 [Homo sapiens]	1105	122867	5.8		SMARCC1	1	2e-05	1.79769e+308	7.751	2.0166	0.747885	1	1	1	1	0	1	1.36	1.954e-05	X	X	X	X	X	X	X	X	1	7.5e-05	1.79769e+308	7.519	2.2845	0.859687	2	4	4	2	0	4	2.99	7.467e-05
244	10	0	1	NP_004332.2	NP_004332.2	https://www.ncbi.nlm.nih.gov/protein/	NP_004332.2	CAD protein isoform 1 [Homo sapiens]	2225	242981	6.5		CAD	1	5.8e-05	1.79769e+308	6.815	1.6196	0.888703	4	6	6	4	0	6	3.42	5.822e-05	X	X	X	X	X	X	X	X	2	0.000187	1.79769e+308	18.993	50.7378	0	13	25	25	13	0	25	14.16	0.00023177
245	10	1	2	NP_001070667.1;NP_001310458.1	NP_001070667.1	https://www.ncbi.nlm.nih.gov/protein/	NP_001070667.1	splicing regulatory glutamine/lysine-rich protein 1 isoform a [Homo sapiens]	624	71650	10.2		SREK1	1	3.5e-05	0.0890585	0.034	0.0067	1	1	1	1	1	0	1	3.53	3.46e-05	X	X	X	X	X	X	X	X	1	6.6e-05	0.167939	-0.285	-0.0801	1	2	2	2	2	0	2	5.13	6.611e-05
246	10	1	1	NP_005868.1	NP_005868.1	https://www.ncbi.nlm.nih.gov/protein/	NP_005868.1	splicing factor 3A subunit 1 [Homo sapiens]	793	88886	5.2		SF3A1	1	0.000109	2.09615	0.851	0.1804	1	2	4	4	2	0	4	4.92	0.0001089	X	X	X	X	X	X	X	X	2	0.000645	12.4038	8.914	2.1471	0.912352	17	47	47	17	0	47	30.14	0.00122258
247	10	1	4	NP_001156757.1;NP_001156758.1;NP_005234.1;NP_053733.2	NP_001156757.1	https://www.ncbi.nlm.nih.gov/protein/	NP_001156757.1	RNA-binding protein EWS isoform 3 [Homo sapiens]	655	68391	9.3		EWSR1	1	6.6e-05	0.90411	-0.202	-0.051	1	2	2	2	2	0	2	4.43	6.592e-05	X	X	X	X	X	X	X	X	2	0.000191	2.61644	9.936	2.8953	0.626326	4	7	7	4	0	7	11.15	0.00022045
248	10	1	1	NP_000173.2	NP_000173.2	https://www.ncbi.nlm.nih.gov/protein/	NP_000173.2	trifunctional enzyme subunit alpha, mitochondrial precursor [Homo sapiens]	763	83000	9		HADHA	1	2.8e-05	0.241379	0.123	0.0365	1	1	1	1	1	0	1	2.36	2.83e-05	X	X	X	X	X	X	X	X	1	0.000108	0.931034	-0.34	-0.0715	1	3	4	4	3	0	4	6.55	0.00010814
249	10	1	1	NP_001106653.1	NP_001106653.1	https://www.ncbi.nlm.nih.gov/protein/	NP_001106653.1	bromodomain-containing protein 2 isoform 1 [Homo sapiens]	801	88061	9.1		BRD2	1	8.1e-05	1.125	0.57	0.1437	1	2	3	3	2	0	3	4.74	8.086e-05	X	X	X	X	X	X	X	X	1	0.000129	1.79167	-1.033	-0.2169	1	3	5	5	3	0	5	8.24	0.00012876
250	10	2	1	NP_001273561.1	NP_001273561.1	https://www.ncbi.nlm.nih.gov/protein/	NP_001273561.1	RNA-binding protein 26 isoform 2 [Homo sapiens]	983	111024	9.1		RBM26	2	3.2e-05	3.55556	1.414	2.0225	0.74579	4	7	0	0	7	1.9	7.43	4.173e-05	1	1	0	0	1	0.5	3.36	2.29e-05	1	6.3e-05	7	-4.317	-0.8103	1	6	10	0	0	10	3	8.04	6.295e-05
251	9	1	1	NP_114366.1	NP_114366.1	https://www.ncbi.nlm.nih.gov/protein/	NP_114366.1	poly(rC)-binding protein 2 isoform b [Homo sapiens]	362	38222	6.8		PCBP2	1	8e-05	1.42857	1.045	0.2685	1	3	8	0	0	8	1.33333	12.15	7.952e-05	2	14	0	0	14	0	5.52	X	2	0.000135	2.41071	7.873	2.2338	0.879199	3	4	0	0	4	1.33333	16.57	7.598e-05
252	9	1	1	NP_002127.1	NP_002127.1	https://www.ncbi.nlm.nih.gov/protein/	NP_002127.1	heterogeneous nuclear ribonucleoprotein A1 isoform a [Homo sapiens]	320	34196	9.2		HNRNPA1	1	6.7e-05	0.0259891	-1.977	-0.5365	1	1	1	1	1	0	1	5	6.747e-05	X	X	X	X	X	X	X	X	1	0.008638	3.35066	-0.424	-0.0974	1	17	134	134	17	0	134	65	0.00863791
253	9	2	1	NP_001407.1	NP_001407.1	https://www.ncbi.nlm.nih.gov/protein/	NP_001407.1	eukaryotic initiation factor 4A-I isoform 1 [Homo sapiens]	406	46154	5.5		EIF4A1	1	0.00016	0.300752	-6.577	-1.9067	0.967101	4	15	0	0	15	3	9.61	0.00015953	X	X	X	X	X	X	X	X	2	0.000929	1.74624	1.537	1.0194	1	6	25	16	4	9	21.1111	22.66	0.0010726
254	9	1	1	NP_000974.1	NP_000974.1	https://www.ncbi.nlm.nih.gov/protein/	NP_000974.1	60S ribosomal protein L22 [Homo sapiens]	128	14787	9.2		RPL22	1	0.000169	0.635338	-0.909	-0.2007	1	1	1	1	1	0	1	20.31	0.00016867	X	X	X	X	X	X	X	X	2	0.000288	1.08271	8.153	2.0918	0.933306	1	1	1	1	0	1	20.31	0.00016116
255	9	1	1	NP_000973.2	NP_000973.2	https://www.ncbi.nlm.nih.gov/protein/	NP_000973.2	60S ribosomal protein L21 [Homo sapiens]	160	18565	10.5		RPL21	1	0.001754	2.16543	1.365	0.3388	1	2	13	13	2	0	13	20.63	0.00175417	X	X	X	X	X	X	X	X	1	0.001676	2.06914	-0.517	-0.131	1	3	13	13	3	0	13	27.5	0.00167601
256	9	1	1	NP_000984.1	NP_000984.1	https://www.ncbi.nlm.nih.gov/protein/	NP_000984.1	60S ribosomal protein L31 isoform 1 [Homo sapiens]	125	14463	10.5		RPL31	1	0.000173	0.529052	-0.064	-0.0156	1	1	1	1	1	0	1	11.2	0.00017272	X	X	X	X	X	X	X	X	1	0.00033	1.00917	-0.272	-0.0713	1	2	2	2	2	0	2	20	0.00033005
257	9	1	1	NP_009035.3	NP_009035.3	https://www.ncbi.nlm.nih.gov/protein/	NP_009035.3	60S ribosomal protein L10a [Homo sapiens]	217	24831	9.9		RPL10A	1	0.000597	2.71364	0.492	0.1179	1	2	6	6	2	0	6	13.36	0.00059695	X	X	X	X	X	X	X	X	1	0.000665	3.02273	0.208	0.0471	1	3	7	7	3	0	7	21.2	0.00066541
258	9	1	1	NP_000985.1	NP_000985.1	https://www.ncbi.nlm.nih.gov/protein/	NP_000985.1	60S ribosomal protein L32 [Homo sapiens]	135	15860	11.3		RPL32	1	0.001119	1.0072	1.83	0.4345	1	3	7	7	3	0	7	20.74	0.00111947	X	X	X	X	X	X	X	X	1	0.000611	0.549955	1.236	0.2629	1	2	4	4	2	0	4	12.59	0.0006112
259	9	2	1	NP_001531.1	NP_001531.1	https://www.ncbi.nlm.nih.gov/protein/	NP_001531.1	heat shock protein beta-1 [Homo sapiens]	205	22783	6.4		HSPB1	1	0.000527	0.147951	-7.714	-1.9998	0.936777	3	5	5	3	0	5	31.22	0.00052658	X	X	X	X	X	X	X	X	2	0.001381	0.387704	0.492	0.3629	1	7	12	12	7	0	12	70.24	0.00120748
260	9	0	1	NP_001030335.1	NP_001030335.1	https://www.ncbi.nlm.nih.gov/protein/	NP_001030335.1	60S ribosomal protein L38 [Homo sapiens]	70	8218	10.1		RPL38	0	0	0				X	X	X	X	X	X	X	X	X	X	X	X	X	X	X	X	2	0.004845	1.79769e+308	21.242	17.1993	0	1	2	2	1	0	2	18.57	0.00058937
261	9	2	1	NP_859047.1	NP_859047.1	https://www.ncbi.nlm.nih.gov/protein/	NP_859047.1	peroxiredoxin-1 [Homo sapiens]	199	22110	8.1		PRDX1	1	0.000108	0.0604703	-7.902	-2.008	0.934078	1	2	0	0	2	1	5.53	0.00010849	X	X	X	X	X	X	X	X	1	0.000104	0.0582307	-10.281	-3.1906	0.312359	1	1	1	1	0	1	11.06	0.00010366
262	9	0	1	NP_000971.1	NP_000971.1	https://www.ncbi.nlm.nih.gov/protein/	NP_000971.1	60S ribosomal protein L18a [Homo sapiens]	176	20762	10.7		RPL18A	2	0.000189	1.79769e+308	18.962	43.6895	0	1	1	1	1	0	1	7.39	0.00012267	1	1	1	1	0	1	7.95	0.00025578	1	0.000117	1.79769e+308	7.856	1.976	0.976529	1	1	1	1	0	1	4.55	0.0001172
263	9	1	1	NP_114368.1	NP_114368.1	https://www.ncbi.nlm.nih.gov/protein/	NP_114368.1	polypyrimidine tract-binding protein 1 isoform c [Homo sapiens]	531	57221	9.2		PTBP1	0	0	0	-7.98	-2.24	0.856454	X	X	X	X	X	X	X	X	X	X	X	X	X	X	X	X	1	0.001165	2.32535	1.047	0.2603	1	10	30	30	10	0	30	34.09	0.00116542
264	9	1	1	NP_001348.2	NP_001348.2	https://www.ncbi.nlm.nih.gov/protein/	NP_001348.2	ATP-dependent RNA helicase A [Homo sapiens]	1270	140958	6.8		DHX9	0	0	0	-7.782	-2.674	0.709244	X	X	X	X	X	X	X	X	X	X	X	X	X	X	X	X	2	0.000614	11.3704	7.87	2.0772	0.938807	23	73	73	23	0	73	28.98	0.0011857
265	9	1	1	NP_114032.2	NP_114032.2	https://www.ncbi.nlm.nih.gov/protein/	NP_114032.2	heterogeneous nuclear ribonucleoprotein U isoform a [Homo sapiens]	825	90585	6		HNRNPU	0	0	0	-7.995	-1.8388	0.988818	X	X	X	X	X	X	X	X	X	X	X	X	X	X	X	X	2	0.000798	2.5414	10.575	2.4658	0.789567	17	51	51	17	0	51	31.27	0.00127518
266	9	1	1	NP_000983.1	NP_000983.1	https://www.ncbi.nlm.nih.gov/protein/	NP_000983.1	60S ribosomal protein L29 [Homo sapiens]	159	17752	11.7		RPL29	1	0.000407	0.862288	-0.364	-0.1039	1	1	3	3	1	0	3	9.43	0.00040735	X	X	X	X	X	X	X	X	2	0.000464	0.983051	7.644	2.0483	0.949657	1	2	2	1	0	2	9.43	0.00025947
267	9	1	2	NP_000972.1;NP_001317129.1	NP_000972.1	https://www.ncbi.nlm.nih.gov/protein/	NP_000972.1	60S ribosomal protein L19 isoform 1 [Homo sapiens]	196	23466	11.5		RPL19	2	0.000629	0.393125	8.493	2.1758	0.691635	1	1	1	1	0	1	8.67	0.00011015	1	5	5	1	0	5	8.67	0.00114838	0	0	0	-7.813	-2.0493	0.685229	X	X	X	X	X	X	X	X
268	9	1	1	NP_066953.1	NP_066953.1	https://www.ncbi.nlm.nih.gov/protein/	NP_066953.1	peptidyl-prolyl cis-trans isomerase A isoform 1 [Homo sapiens]	165	18012	7.8		PPIA	0	0	0	-7.757	-1.9252	0.961123	X	X	X	X	X	X	X	X	X	X	X	X	X	X	X	X	1	0.001125	0.28359	-0.813	-0.1909	1	3	9	9	3	0	9	24.24	0.00112516
269	9	1	1	NP_000979.1	NP_000979.1	https://www.ncbi.nlm.nih.gov/protein/	NP_000979.1	60S ribosomal protein L27 [Homo sapiens]	136	15798	10.6		RPL27	1	0.000476	1.05543	0.95	0.2197	1	2	3	3	2	0	3	8.09	0.00047625	X	X	X	X	X	X	X	X	1	0.000455	1.00887	1.022	0.1983	1	2	3	3	2	0	3	8.09	0.00045503
270	9	1	1	NP_072045.1	NP_072045.1	https://www.ncbi.nlm.nih.gov/protein/	NP_072045.1	40S ribosomal protein S18 [Homo sapiens]	152	17719	11		RPS18	0	0	0	-9.367	-2.0791	0.910533	X	X	X	X	X	X	X	X	X	X	X	X	X	X	X	X	2	0.000242	0.112401	7.701	1.7805	1	1	1	1	1	0	1	5.92	0.00013571
271	9	1	1	NP_004095.4	NP_004095.4	https://www.ncbi.nlm.nih.gov/protein/	NP_004095.4	fatty acid synthase [Homo sapiens]	2511	273424	6.4		FASN	0	0	0	-7.996	-1.571	1	X	X	X	X	X	X	X	X	X	X	X	X	X	X	X	X	2	3.3e-05	0.22449	7.752	2.2179	0.885302	2	3	3	2	0	3	1.83	2.464e-05
272	9	1	1	NP_115914.1	NP_115914.1	https://www.ncbi.nlm.nih.gov/protein/	NP_115914.1	tubulin beta-6 chain isoform 1 [Homo sapiens]	446	49857	4.9		TUBB6	2	0.000114	0.107042	8.476	2.3405	0.634488	10	29	3	2	26	4	31.17	0.00019363	5	139	0	0	139	0.333333	10.09	3.364e-05	2	0.0023	2.15962	9.427	2.4529	0.794559	17	204	18	6	186	66.3198	60.54	0.00306734
273	9	1	1	NP_112243.1	NP_112243.1	https://www.ncbi.nlm.nih.gov/protein/	NP_112243.1	ras-related protein Rab-1B [Homo sapiens]	201	22171	5.7		RAB1B	1	0.002148	2.34498	-0.386	-0.0961	1	5	20	5	3	15	20	33.33	0.00214824	1	6	0	0	6	0	7.96	X	1	5.1e-05	0.0556769	-0.661	-0.1525	1	1	1	0	0	1	0.5	7.96	5.131e-05
274	9	2	1	NP_003745.1	NP_003745.1	https://www.ncbi.nlm.nih.gov/protein/	NP_003745.1	eukaryotic translation initiation factor 3 subunit F [Homo sapiens]	357	37564	5.4		EIF3F	1	0.000363	2.88095	-7.3	-1.9658	0.947917	3	6	6	3	0	6	11.76	0.00036285	X	X	X	X	X	X	X	X	1	0.000231	1.83333	-7.025	-1.5381	0.883047	1	4	4	1	0	4	5.32	0.00023112
275	9	2	1	NP_001474.1	NP_001474.1	https://www.ncbi.nlm.nih.gov/protein/	NP_001474.1	protein NipSnap homolog 2 isoform 1 [Homo sapiens]	286	33743	9.4		NIPSNAP2	1	0.000755	3.06911	-6.715	-1.9509	0.952776	3	10	10	3	0	10	10.49	0.00075489	X	X	X	X	X	X	X	X	1	0.000216	0.878049	-7.305	-1.9324	0.730052	2	3	3	2	0	3	11.89	0.00021638
276	9	1	1	NP_004166.1	NP_004166.1	https://www.ncbi.nlm.nih.gov/protein/	NP_004166.1	small nuclear ribonucleoprotein Sm D3 [Homo sapiens]	126	13916	10.3		SNRPD3	1	0.008053	35.3202	2.824	0.7078	1	3	47	47	3	0	47	40.48	0.00805334	X	X	X	X	X	X	X	X	1	0.000982	4.30702	1.069	0.2676	1	2	6	6	2	0	6	32.54	0.00098228
277	9	1	1	NP_005871.1	NP_005871.1	https://www.ncbi.nlm.nih.gov/protein/	NP_005871.1	dnaJ homolog subfamily A member 2 [Homo sapiens]	412	45746	6.5		DNAJA2	1	5.2e-05	0.787879	-0.722	-0.1733	1	1	1	1	1	0	1	6.07	5.24e-05	X	X	X	X	X	X	X	X	2	0.000801	12.1364	9.714	2.1807	0.899541	4	14	14	4	0	14	25	0.00070095
278	9	1	1	NP_112577.1	NP_112577.1	https://www.ncbi.nlm.nih.gov/protein/	NP_112577.1	splicing factor 3B subunit 5 [Homo sapiens]	86	10135	6.4		SF3B5	1	0.000251	1.57862	1.562	0.3239	1	1	1	1	1	0	1	17.44	0.00025104	X	X	X	X	X	X	X	X	2	0.001765	11.1006	9.791	2.2998	0.853784	3	7	7	3	0	7	53.49	0.00167901
279	9	1	1	NP_004628.4	NP_004628.4	https://www.ncbi.nlm.nih.gov/protein/	NP_004628.4	ras-related protein Rab-7a [Homo sapiens]	207	23490	6.7		RAB7A	2	0.003192	2.93652	8.626	2.1911	0.686273	3	7	7	3	0	7	19.81	0.00073009	2	26	26	2	0	26	13.04	0.00565427	2	0.000306	0.281509	7.362	1.5985	1	1	1	1	1	0	1	4.83	9.965e-05
280	9	0	1	NP_009039.1	NP_009039.1	https://www.ncbi.nlm.nih.gov/protein/	NP_009039.1	elongin-B isoform a [Homo sapiens]	118	13133	4.9		ELOB	0	0	0				X	X	X	X	X	X	X	X	X	X	X	X	X	X	X	X	1	0.000175	1.79769e+308	6.513	1.5919	1	1	1	1	1	0	1	21.19	0.00017481
281	9	1	1	NP_006818.3	NP_006818.3	https://www.ncbi.nlm.nih.gov/protein/	NP_006818.3	transmembrane emp24 domain-containing protein 10 precursor [Homo sapiens]	219	24976	7.5		TMED10	2	0.001857	3.13682	10.11	2.8902	0.457791	5	21	21	5	0	21	18.26	0.00207026	2	8	8	2	0	8	12.33	0.00164445	2	0.001124	1.89865	8.818	2.7932	0.664314	3	11	11	3	0	11	18.26	0.0010361
282	9	1	1	NP_031401.1	NP_031401.1	https://www.ncbi.nlm.nih.gov/protein/	NP_031401.1	TAR DNA-binding protein 43 [Homo sapiens]	414	44740	6.2		TARDBP	1	5.2e-05	0.525253	1.206	0.2754	1	1	1	1	1	0	1	4.35	5.215e-05	X	X	X	X	X	X	X	X	1	0.000299	3.0202	1.299	0.3753	1	2	6	6	2	0	6	10.14	0.00029895
283	9	1	1	NP_008855.1	NP_008855.1	https://www.ncbi.nlm.nih.gov/protein/	NP_008855.1	serine/arginine-rich splicing factor 1 isoform 1 [Homo sapiens]	248	27745	10.4		SRSF1	1	0.000261	0.351752	0.24	0.0574	1	2	3	3	2	0	3	8.47	0.00026117	X	X	X	X	X	X	X	X	2	0.000737	0.993261	9.68	2.7834	0.667995	7	10	10	7	0	10	30.65	0.00083177
284	9	2	1	NP_001120794.1	NP_001120794.1	https://www.ncbi.nlm.nih.gov/protein/	NP_001120794.1	chromobox protein homolog 5 [Homo sapiens]	191	22225	5.9		CBX5	1	0.002148	4.20352	-7.653	-2.0013	0.936284	7	19	18	6	1	19	35.08	0.00214768	X	X	X	X	X	X	X	X	1	0.000756	1.47945	-5.98	-1.4149	0.930208	6	7	7	6	0	7	36.65	0.00075599
285	9	0	1	NP_006537.3	NP_006537.3	https://www.ncbi.nlm.nih.gov/protein/	NP_006537.3	insulin-like growth factor 2 mRNA-binding protein 1 isoform 1 [Homo sapiens]	577	63481	9.2		IGF2BP1	1	0.000187	1.79769e+308	8.592	2.6806	0.522062	3	5	3	2	2	5	7.97	0.00018709	X	X	X	X	X	X	X	X	2	0.000319	1.79769e+308	19.415	35.6122	0	4	5	5	4	0	5	10.75	0.00017875
286	9	0	1	NP_006793.1	NP_006793.1	https://www.ncbi.nlm.nih.gov/protein/	NP_006793.1	splicing factor 3A subunit 3 isoform 1 [Homo sapiens]	501	58849	5.4		SF3A3	1	8.6e-05	1.79769e+308	8.294	2.6934	0.518015	1	2	2	1	0	2	4.19	8.619e-05	X	X	X	X	X	X	X	X	2	0.001529	1.79769e+308	20.687	24.1046	0	18	64	64	18	0	64	48.9	0.0026351
287	9	2	1	NP_002406.1	NP_002406.1	https://www.ncbi.nlm.nih.gov/protein/	NP_002406.1	macrophage migration inhibitory factor [Homo sapiens]	115	12476	7.9		MIF	2	0.001432	3.65306	1.314	2.5863	0.55232	2	9	9	2	0	9	17.39	0.00168964	2	3	3	2	0	3	9.57	0.00117435	2	0.00082	2.09184	0.865	1.8554	1	2	4	4	2	0	4	17.39	0.00071749
288	9	0	1	NP_001309894.1	NP_001309894.1	https://www.ncbi.nlm.nih.gov/protein/	NP_001309894.1	ornithine aminotransferase, mitochondrial isoform 1 precursor [Homo sapiens]	439	48535	7		OAT	2	0.000127	1.79769e+308	18.077	18.2876	0	1	1	1	1	0	1	4.56	4.918e-05	1	2	2	1	0	2	4.56	0.00020509	2	0.000547	1.79769e+308	20.103	64.8042	0	7	13	13	7	0	13	30.07	0.00061085
289	9	0	1	NP_001164105.1	NP_001164105.1	https://www.ncbi.nlm.nih.gov/protein/	NP_001164105.1	RNA-binding protein FUS isoform 2 [Homo sapiens]	525	53355	9.4		FUS	1	8.2e-05	1.79769e+308	6.573	1.6272	0.886043	1	2	2	1	0	2	6.1	8.225e-05	X	X	X	X	X	X	X	X	2	0.000938	1.79769e+308	20.624	61.0095	0	6	22	22	6	0	22	19.81	0.00086441
290	9	1	1	NP_000108.1	NP_000108.1	https://www.ncbi.nlm.nih.gov/protein/	NP_000108.1	emerin [Homo sapiens]	254	28994	5.5		EMD	2	0.001453	53.8148	10.561	2.8297	0.475895	3	5	5	3	0	5	18.9	0.000425	2	14	14	2	0	14	14.17	0.00248123	2	0.00083	30.7407	9.67	2.2357	0.878469	3	5	5	3	0	5	29.92	0.00040606
291	9	0	1	NP_004719.2	NP_004719.2	https://www.ncbi.nlm.nih.gov/protein/	NP_004719.2	nucleolar RNA helicase 2 isoform 1 [Homo sapiens]	783	87344	9.3		DDX21	0	0	0				X	X	X	X	X	X	X	X	X	X	X	X	X	X	X	X	1	0.000263	1.79769e+308	8.346	2.0121	0.963163	6	10	10	6	0	10	13.92	0.00026345
292	9	0	1	NP_619520.1	NP_619520.1	https://www.ncbi.nlm.nih.gov/protein/	NP_619520.1	ATP-dependent RNA helicase DHX30 isoform 1 [Homo sapiens]	1194	133938	8.8		DHX30	1	1.8e-05	1.79769e+308	6.785	2.234	0.671291	1	1	1	1	0	1	0.92	1.808e-05	X	X	X	X	X	X	X	X	2	0.000131	1.79769e+308	18.588	45.7974	0	4	10	10	4	0	10	6.37	0.00017276
293	9	1	1	NP_001349.2	NP_001349.2	https://www.ncbi.nlm.nih.gov/protein/	NP_001349.2	pre-mRNA-splicing factor ATP-dependent RNA helicase DHX15 [Homo sapiens]	795	90933	7.5		DHX15	1	0.00019	0.291411	0.293	0.0805	1	6	7	7	6	0	7	8.68	0.0001901	X	X	X	X	X	X	X	X	2	0.000923	1.41564	9.357	2.4992	0.776648	16	48	48	16	0	48	31.07	0.00124546
294	9	2	1	NP_001018077.1	NP_001018077.1	https://www.ncbi.nlm.nih.gov/protein/	NP_001018077.1	plasminogen activator inhibitor 1 RNA-binding protein isoform 1 [Homo sapiens]	408	44965	8.6		SERBP1	1	0.000212	0.538071	-6.833	-1.5389	1	1	4	4	1	0	4	3.92	0.00021166	X	X	X	X	X	X	X	X	1	0.000202	0.51269	-7.606	-2.1808	0.635667	1	4	4	1	0	4	3.68	0.00020223
295	9	1	1	NP_003671.1	NP_003671.1	https://www.ncbi.nlm.nih.gov/protein/	NP_003671.1	tyrosine--tRNA ligase, cytoplasmic [Homo sapiens]	528	59144	7		YARS	1	4.1e-05	1.57692	0.925	0.2467	1	1	1	1	1	0	1	3.41	4.089e-05	X	X	X	X	X	X	X	X	0	0	0	-7.241	-2.3988	0.556324	X	X	X	X	X	X	X	X
296	9	1	1	NP_003133.1	NP_003133.1	https://www.ncbi.nlm.nih.gov/protein/	NP_003133.1	lupus La protein [Homo sapiens]	408	46837	7.1		SSB	0	0	0	-7.599	-1.9405	0.95616	X	X	X	X	X	X	X	X	X	X	X	X	X	X	X	X	1	0.000556	32.7059	1.79	0.4228	1	5	11	11	5	0	11	20.83	0.00055614
297	9	1	2	NP_001007794.1;NP_004716.1	NP_001007794.1	https://www.ncbi.nlm.nih.gov/protein/	NP_001007794.1	mitotic checkpoint protein BUB3 isoform b [Homo sapiens]	326	36955	6.8		BUB3	1	0.000464	1.58362	2.182	0.576	1	2	7	7	2	0	7	9.82	0.00046358	X	X	X	X	X	X	X	X	1	0.001139	3.88737	0.019	0.0046	1	6	18	18	6	0	18	33.13	0.00113896
298	9	0	1	NP_064583.2	NP_064583.2	https://www.ncbi.nlm.nih.gov/protein/	NP_064583.2	coiled-coil domain-containing protein 47 precursor [Homo sapiens]	483	55874	4.9		CCDC47	1	0.000179	1.79769e+308	8.186	2.646	0.533073	2	4	4	2	0	4	8.7	0.0001788	X	X	X	X	X	X	X	X	2	0.000696	1.79769e+308	20.279	53.531	0	4	12	12	4	0	12	14.49	0.00051249
299	9	1	2	NP_001307.2;NP_001349691.1	NP_001307.2	https://www.ncbi.nlm.nih.gov/protein/	NP_001307.2	exportin-2 isoform 1 [Homo sapiens]	971	110417	5.8		CSE1L	1	8.9e-05	6.35714	-0.913	-0.2428	1	2	4	4	2	0	4	3.3	8.894e-05	X	X	X	X	X	X	X	X	2	0.00041	29.2857	11.32	3.6605	0.37346	9	18	18	9	0	18	17.2	0.00038239
300	9	0	1	NP_001559.1	NP_001559.1	https://www.ncbi.nlm.nih.gov/protein/	NP_001559.1	eukaryotic translation initiation factor 3 subunit E [Homo sapiens]	445	52221	6		EIF3E	0	0	0				X	X	X	X	X	X	X	X	X	X	X	X	X	X	X	X	2	0.000142	1.79769e+308	18.267	18.2851	0	1	1	1	1	0	1	4.27	4.635e-05
301	9	0	3	NP_001287945.1;NP_001308137.1;NP_008971.2	NP_001287945.1	https://www.ncbi.nlm.nih.gov/protein/	NP_001287945.1	heterogeneous nuclear ribonucleoprotein U-like protein 1 isoform e [Homo sapiens]	767	86122	8.8		HNRNPUL1	2	0.000188	1.79769e+308	19.037	50.5743	0	2	5	5	2	0	5	4.43	0.00014074	1	4	4	1	0	4	1.96	0.00023477	2	0.000467	1.79769e+308	19.727	34.1363	0	14	27	27	14	0	27	33.64	0.00072614
302	9	1	1	NP_003357.2	NP_003357.2	https://www.ncbi.nlm.nih.gov/protein/	NP_003357.2	cytochrome b-c1 complex subunit 2, mitochondrial precursor [Homo sapiens]	453	48443	8.6		UQCRC2	2	0.000556	18.5333	10.332	3.3377	0.336338	5	15	15	5	0	15	17.22	0.00071489	3	4	4	3	0	4	11.7	0.0003975	2	0.000231	7.7	9.393	1.9431	0.988615	3	5	5	3	0	5	11.7	0.00022768
303	9	0	2	NP_001001973.1;NP_001307815.1	NP_001001973.1	https://www.ncbi.nlm.nih.gov/protein/	NP_001001973.1	ATP synthase subunit gamma, mitochondrial isoform L (liver) precursor [Homo sapiens]	298	32996	9.2		ATP5F1C	2	0.001127	1.79769e+308	20.257	22.1651	0	1	4	4	1	0	4	4.03	0.0002898	3	13	13	3	0	13	12.42	0.00196381	2	0.000495	1.79769e+308	19.855	39.0245	0	2	4	4	2	0	4	8.05	0.00027688
304	9	1	1	NP_006319.1	NP_006319.1	https://www.ncbi.nlm.nih.gov/protein/	NP_006319.1	RNA-binding protein 14 isoform 1 [Homo sapiens]	669	69492	9.7		RBM14	1	0.000129	1.8169	0.739	0.1654	1	3	4	4	3	0	4	7.17	0.00012909	X	X	X	X	X	X	X	X	2	0.000194	2.73239	7.935	2.1095	0.926617	5	10	8	4	2	10	13.75	0.00030834
305	9	0	1	NP_003553.2	NP_003553.2	https://www.ncbi.nlm.nih.gov/protein/	NP_003553.2	mitochondrial 2-oxoglutarate/malate carrier protein isoform 1 [Homo sapiens]	314	34062	9.9		SLC25A11	2	0.000602	1.79769e+308	20.035	37.2239	0	3	5	5	3	0	5	15.29	0.00034379	1	6	6	1	0	6	5.1	0.00086019	2	0.000803	1.79769e+308	20.426	47.8045	0	5	9	9	5	0	9	28.34	0.00059124
306	9	0	1	NP_001309906.1	NP_001309906.1	https://www.ncbi.nlm.nih.gov/protein/	NP_001309906.1	sideroflexin-1 isoform 1 [Homo sapiens]	322	35619	9.1		SFXN1	2	0.001929	1.79769e+308	21.275	52.9567	0	7	20	20	7	0	20	39.13	0.00134098	5	18	18	5	0	18	18.63	0.00251646	2	0.000229	1.79769e+308	19.052	39.3244	0	1	2	2	1	0	2	4.35	0.00012812
307	9	1	1	NP_001719.2	NP_001719.2	https://www.ncbi.nlm.nih.gov/protein/	NP_001719.2	basigin isoform 1 precursor [Homo sapiens]	385	42200	5.7		BSG	1	0.000168	1.35484	-0.466	-0.1281	1	1	3	3	1	0	3	3.64	0.00016823	X	X	X	X	X	X	X	X	2	0.000176	1.41935	8.116	1.9328	0.992378	3	4	1	1	3	4	16.88	0.00021432
308	9	0	1	NP_001026854.1	NP_001026854.1	https://www.ncbi.nlm.nih.gov/protein/	NP_001026854.1	serine/arginine-rich splicing factor 7 isoform 1 [Homo sapiens]	238	27367	11.8		SRSF7	1	0.000284	1.79769e+308	8.681	2.2	0.683158	1	5	0	0	5	0	5.88	X	1	3	0	0	3	1.5	5.88	0.00028372	2	0.000725	1.79769e+308	20.36	70.0046	0	5	10	6	4	4	7.71429	23.53	0.00066861
309	9	1	1	NP_005564.1	NP_005564.1	https://www.ncbi.nlm.nih.gov/protein/	NP_005564.1	lamin-B1 isoform 1 [Homo sapiens]	586	66408	5.2		LMNB1	1	0.000553	4.76724	1.781	0.4566	1	8	15	15	8	0	15	18.09	0.00055264	X	X	X	X	X	X	X	X	2	0.000611	5.26724	10.459	3.4506	0.436126	8	27	27	8	0	27	22.01	0.00095043
310	9	2	1	NP_002087.2	NP_002087.2	https://www.ncbi.nlm.nih.gov/protein/	NP_002087.2	general transcription factor IIF subunit 1 [Homo sapiens]	517	58241	7.5		GTF2F1	1	0.000376	2.62937	-5.688	-1.2801	1	4	9	9	4	0	9	13.15	0.00037584	X	X	X	X	X	X	X	X	1	0.00012	0.839161	-5.746	-1.4025	0.934909	1	3	3	1	0	3	6.96	0.0001197
311	9	1	1	NP_002152.2	NP_002152.2	https://www.ncbi.nlm.nih.gov/protein/	NP_002152.2	isoleucine--tRNA ligase, cytoplasmic isoform 1 [Homo sapiens]	1262	144498	6.1		IARS	1	6.8e-05	2.125	0.444	0.1048	1	3	4	4	3	0	4	3.96	6.843e-05	X	X	X	X	X	X	X	X	2	3.7e-05	1.15625	7.59	1.8099	1	2	2	2	2	0	2	1.82	3.269e-05
312	9	2	1	NP_001129173.1	NP_001129173.1	https://www.ncbi.nlm.nih.gov/protein/	NP_001129173.1	14-3-3 protein zeta/delta [Homo sapiens]	245	27745	4.8		YWHAZ	1	0.000617	1.3355	-7.118	-2.0298	0.926889	3	7	7	3	0	7	20.82	0.00061685	X	X	X	X	X	X	X	X	2	0.000235	0.508658	-0.244	-0.2682	1	2	3	3	2	0	3	19.18	0.00025259
313	9	0	1	NP_060422.4	NP_060422.4	https://www.ncbi.nlm.nih.gov/protein/	NP_060422.4	pentatricopeptide repeat domain-containing protein 3, mitochondrial precursor [Homo sapiens]	689	78550	6.4		PTCD3	1	0.000125	1.79769e+308	7.632	2.0229	0.745648	2	4	4	2	0	4	4.06	0.00012534	X	X	X	X	X	X	X	X	2	0.000582	1.79769e+308	19.584	8.7619	0.0004	11	26	26	11	0	26	25.4	0.00077841
314	9	0	1	NP_057226.1	NP_057226.1	https://www.ncbi.nlm.nih.gov/protein/	NP_057226.1	very-long-chain 3-oxoacyl-CoA reductase [Homo sapiens]	312	34324	9.3		HSD17B12	1	0.000346	1.79769e+308	7.112	1.8421	0.810017	2	5	5	2	0	5	9.29	0.00034599	X	X	X	X	X	X	X	X	2	0.000813	1.79769e+308	20.12	26.0849	0	3	4	4	3	0	4	14.74	0.00026446
315	9	0	1	NP_004955.2	NP_004955.2	https://www.ncbi.nlm.nih.gov/protein/	NP_004955.2	histone deacetylase 1 [Homo sapiens]	482	55103	5.5		HDAC1	0	0	0				X	X	X	X	X	X	X	X	X	X	X	X	X	X	X	X	1	0.000342	1.79769e+308	7.615	2.5	0.776339	3	8	5	2	3	8	10.17	0.00034237
316	9	1	1	NP_003365.1	NP_003365.1	https://www.ncbi.nlm.nih.gov/protein/	NP_003365.1	voltage-dependent anion-selective channel protein 1 [Homo sapiens]	283	30773	8.5		VDAC1	2	0.001492	20.7222	10.987	3.042	0.414071	7	12	12	7	0	12	32.16	0.00091547	4	13	13	4	0	13	15.55	0.0020679	2	0.00026	3.61111	9.667	3.1799	0.524876	2	2	2	2	0	2	12.01	0.00014578
317	9	0	1	NP_002884.1	NP_002884.1	https://www.ncbi.nlm.nih.gov/protein/	NP_002884.1	histone-binding protein RBBP7 isoform 2 [Homo sapiens]	425	47820	5		RBBP7	1	5.1e-05	1.79769e+308	7.535	1.9761	0.762288	1	2	0	0	2	1	3.06	5.08e-05	X	X	X	X	X	X	X	X	1	0.000194	1.79769e+308	7.492	2.3095	0.85004	3	4	4	3	0	4	22.12	0.00019414
318	9	0	3	NP_001186779.1;NP_001186780.1;NP_004623.1	NP_001186779.1	https://www.ncbi.nlm.nih.gov/protein/	NP_001186779.1	28S ribosomal protein S29, mitochondrial isoform 2 [Homo sapiens]	364	41673	9.1		DAP3	1	0.000119	1.79769e+308	7.322	2.1314	0.707246	1	2	2	1	0	2	5.49	0.00011863	X	X	X	X	X	X	X	X	2	0.000316	1.79769e+308	19.532	60.5559	0	3	6	6	3	0	6	13.46	0.00034002
319	9	0	1	NP_005955.3	NP_005955.3	https://www.ncbi.nlm.nih.gov/protein/	NP_005955.3	myosin-10 isoform 2 [Homo sapiens]	1976	228997	5.5		MYH10	1	4.9e-05	1.79769e+308	7.439	2.2025	0.682283	3	6	4	2	2	4.5	2.78	4.917e-05	X	X	X	X	X	X	X	X	2	0.0004	1.79769e+308	19.449	24.956	0	29	64	60	27	4	61.7143	22.77	0.00064425
320	9	1	1	NP_002004.1	NP_002004.1	https://www.ncbi.nlm.nih.gov/protein/	NP_002004.1	peptidyl-prolyl cis-trans isomerase FKBP3 [Homo sapiens]	224	25177	9.3		FKBP3	1	0.000193	2.12088	1.235	0.3256	1	1	2	2	1	0	2	4.91	0.00019277	X	X	X	X	X	X	X	X	1	9.2e-05	1.01099	-0.331	-0.082	1	1	1	1	1	0	1	6.7	9.209e-05
321	9	1	1	NP_006421.2	NP_006421.2	https://www.ncbi.nlm.nih.gov/protein/	NP_006421.2	T-complex protein 1 subunit delta isoform a [Homo sapiens]	539	57924	7.8		CCT4	1	0.00012	1.05263	1.834	0.4647	1	2	3	3	2	0	3	7.61	0.00012017	X	X	X	X	X	X	X	X	2	0.000137	1.20175	8.125	1.9913	0.970877	2	2	2	2	0	2	5.94	7.654e-05
322	9	1	2	NP_000174.1;NP_001268442.1	NP_000174.1	https://www.ncbi.nlm.nih.gov/protein/	NP_000174.1	trifunctional enzyme subunit beta, mitochondrial isoform 1 precursor [Homo sapiens]	474	51294	9.4		HADHB	1	4.6e-05	0.534884	-0.713	-0.1674	1	1	1	1	1	0	1	2.32	4.555e-05	X	X	X	X	X	X	X	X	2	0.000208	2.4186	9.078	2.6119	0.733214	5	7	7	5	0	7	16.46	0.00030463
323	9	0	1	NP_005821.2	NP_005821.2	https://www.ncbi.nlm.nih.gov/protein/	NP_005821.2	28S ribosomal protein S31, mitochondrial [Homo sapiens]	395	45319	9.3		MRPS31	1	0.000342	1.79769e+308	6.387	1.4653	0.942032	X	X	X	X	X	X	X	X	1	3	3	1	0	3	3.8	0.0003419	2	0.000396	1.79769e+308	19.714	45.2354	0	5	10	10	5	0	10	23.04	0.00052222
324	9	1	1	NP_004119.1	NP_004119.1	https://www.ncbi.nlm.nih.gov/protein/	NP_004119.1	general transcription factor IIF subunit 2 [Homo sapiens]	249	28380	9.2		GTF2F2	1	0.00026	3.17073	0.065	0.0169	1	3	3	3	3	0	3	21.29	0.00026012	X	X	X	X	X	X	X	X	1	0.000166	2.02439	1.459	0.3912	1	1	2	2	1	0	2	8.03	0.00016569
325	9	0	1	NP_110438.1	NP_110438.1	https://www.ncbi.nlm.nih.gov/protein/	NP_110438.1	28S ribosomal protein S26, mitochondrial [Homo sapiens]	205	24212	10.4		MRPS26	1	0.000211	1.79769e+308	7.159	1.7479	0.843492	1	2	2	1	0	2	8.78	0.00021063	X	X	X	X	X	X	X	X	1	0.000259	1.79769e+308	7.548	2.0303	0.956384	X	X	X	X	X	X	X	X
326	9	1	1	NP_001104026.1	NP_001104026.1	https://www.ncbi.nlm.nih.gov/protein/	NP_001104026.1	filamin-A isoform 2 [Homo sapiens]	2647	280737	6.1		FLNA	1	1.6e-05	0.103226	0.45	0.1192	1	2	2	2	2	0	2	1.21	1.631e-05	X	X	X	X	X	X	X	X	1	3.9e-05	0.251613	-0.713	-0.1647	1	4	5	5	4	0	5	3.4	3.896e-05
327	9	1	1	NP_005727.1	NP_005727.1	https://www.ncbi.nlm.nih.gov/protein/	NP_005727.1	alpha-centractin [Homo sapiens]	376	42614	6.6		ACTR1A	1	5.7e-05	1.05556	1.02	0.2566	1	1	1	1	1	0	1	4.52	5.742e-05	X	X	X	X	X	X	X	X	2	0.000337	6.24074	9.366	2.0027	0.966653	1	2	2	1	0	2	4.26	0.00010972
328	9	1	1	NP_002699.1	NP_002699.1	https://www.ncbi.nlm.nih.gov/protein/	NP_002699.1	serine/threonine-protein phosphatase PP1-alpha catalytic subunit isoform 1 [Homo sapiens]	330	37512	6.3		PPP1CA	1	8.7e-05	0.32342	-0.117	-0.0323	1	1	4	0	0	4	1.33333	5.15	8.723e-05	X	X	X	X	X	X	X	X	2	0.00037	1.37546	7.814	2.0887	0.934475	8	25	2	1	23	9.25	41.21	0.00057821
329	9	0	1	NP_001010942.1	NP_001010942.1	https://www.ncbi.nlm.nih.gov/protein/	NP_001010942.1	ras-related protein Rap-1b isoform 1 precursor [Homo sapiens]	184	20825	5.8		RAP1B	1	0.000235	1.79769e+308	8.109	2.4419	0.600069	1	4	0	0	4	2	6.52	0.00023467	X	X	X	X	X	X	X	X	2	0.000256	1.79769e+308	19.343	61.0987	0	1	2	2	1	0	2	8.15	0.00022422
330	9	2	1	NP_005909.2	NP_005909.2	https://www.ncbi.nlm.nih.gov/protein/	NP_005909.2	malate dehydrogenase, mitochondrial isoform 1 precursor [Homo sapiens]	338	35503	8.7		MDH2	2	0.000229	0.535047	-0.372	-0.4966	1	1	3	3	1	0	3	5.62	0.00019163	1	2	2	1	0	2	5.62	0.00026637	1	0.000366	0.85514	-6.87	-1.7585	0.797505	3	6	6	3	0	6	15.68	0.00036617
331	9	1	1	NP_003743.1	NP_003743.1	https://www.ncbi.nlm.nih.gov/protein/	NP_003743.1	eukaryotic translation initiation factor 3 subunit C isoform a [Homo sapiens]	913	105344	5.7		EIF3C	2	3.6e-05	0.283465	7.384	1.736	0.847707	1	1	1	1	0	1	1.75	2.365e-05	1	1	1	1	0	1	2.08	4.931e-05	0	0	0	-8.485	-2.4294	0.545526	X	X	X	X	X	X	X	X
332	9	1	1	NP_113673.3	NP_113673.3	https://www.ncbi.nlm.nih.gov/protein/	NP_113673.3	glutamate-rich WD repeat-containing protein 1 [Homo sapiens]	446	49419	4.9		GRWD1	0	0	0	-7.057	-1.7268	1	X	X	X	X	X	X	X	X	X	X	X	X	X	X	X	X	1	0.000139	1.07752	-0.081	-0.0175	1	3	3	3	3	0	3	15.47	0.00013875
333	9	1	2	NP_001027553.1;NP_001161461.1	NP_001027553.1	https://www.ncbi.nlm.nih.gov/protein/	NP_001027553.1	polyglutamine-binding protein 1 isoform 1 [Homo sapiens]	265	30472	6.3		PQBP1	1	0.000244	9.38462	3.476	0.7398	1	1	3	3	1	0	3	9.81	0.00024441	X	X	X	X	X	X	X	X	1	0.000156	6	1.9	0.4793	1	1	2	2	1	0	2	12.45	0.00015568
334	9	0	1	NP_001269468.1	NP_001269468.1	https://www.ncbi.nlm.nih.gov/protein/	NP_001269468.1	guanine nucleotide-binding protein G(I)/G(S)/G(T) subunit beta-1 isoform 1 [Homo sapiens]	340	37377	6		GNB1	1	0.000305	1.79769e+308	7.45	2.0719	0.728267	2	5	4	1	1	4.8	8.53	0.0003048	X	X	X	X	X	X	X	X	2	0.000186	1.79769e+308	18.65	25.2366	0	1	1	1	1	0	1	9.41	6.067e-05
335	9	0	4	NP_001122324.1;NP_001122325.1;NP_001122326.1;NP_056992.4	NP_001122324.1	https://www.ncbi.nlm.nih.gov/protein/	NP_001122324.1	serrate RNA effector molecule homolog isoform c [Homo sapiens]	875	100537	6		SRRT	1	7.4e-05	1.79769e+308	6.123	1.4911	0.933219	2	3	3	2	0	3	2.63	7.402e-05	X	X	X	X	X	X	X	X	1	0.000236	1.79769e+308	7.929	1.7298	1	8	10	10	8	0	10	18.51	0.00023575
336	9	2	1	NP_003370.2	NP_003370.2	https://www.ncbi.nlm.nih.gov/protein/	NP_003370.2	ezrin [Homo sapiens]	586	69413	6.3		EZR	1	0.000184	0.439141	-8.635	-1.844	0.987169	3	6	4	2	2	5	6.48	0.00018421	X	X	X	X	X	X	X	X	0	0	0	-19.355	-22.3372	0	X	X	X	X	X	X	X	X
337	9	0	1	NP_001001563.2	NP_001001563.2	https://www.ncbi.nlm.nih.gov/protein/	NP_001001563.2	mitochondrial import inner membrane translocase subunit TIM50 isoform 1 [Homo sapiens]	353	39646	8.4		TIMM50	1	0.000183	1.79769e+308	6.774	1.4914	0.933116	2	3	3	2	0	3	9.35	0.00018348	X	X	X	X	X	X	X	X	2	0.000489	1.79769e+308	19.994	69.5959	0	4	9	9	4	0	9	16.43	0.00052592
338	9	1	1	NP_733765.1	NP_733765.1	https://www.ncbi.nlm.nih.gov/protein/	NP_733765.1	sarcoplasmic/endoplasmic reticulum calcium ATPase 2 isoform b [Homo sapiens]	1042	114757	5.3		ATP2A2	2	0.000162	2.74576	7.836	2.1343	0.706225	1	1	1	1	0	1	1.25	2.072e-05	2	7	7	2	0	7	2.88	0.00030242	2	0.000146	2.47458	9.371	1.9261	0.994822	5	7	7	5	0	7	6.24	0.00013857
339	9	1	3	NP_001135935.1;NP_001275676.1;NP_001354.1	NP_001135935.1	https://www.ncbi.nlm.nih.gov/protein/	NP_001135935.1	H/ACA ribonucleoprotein complex subunit DKC1 isoform 2 [Homo sapiens]	509	57033	9.5		DKC1	1	0.000127	0.675532	0.172	0.0391	1	1	3	3	1	0	3	2.55	0.00012725	X	X	X	X	X	X	X	X	1	8.1e-05	0.430851	-0.598	-0.1568	1	2	2	2	2	0	2	6.48	8.105e-05
340	9	0	1	NP_001287789.1	NP_001287789.1	https://www.ncbi.nlm.nih.gov/protein/	NP_001287789.1	probable ATP-dependent RNA helicase DDX46 isoform 1 [Homo sapiens]	1032	117461	9.3		DDX46	1	0.00023	1.79769e+308	6.686	1.6203	0.888458	7	11	1	1	10	11	9.4	0.00023012	X	X	X	X	X	X	X	X	2	0.000176	1.79769e+308	18.509	26.5069	0	9	15	3	1	12	15	13.08	0.00029982
341	9	1	1	NP_001308911.1	NP_001308911.1	https://www.ncbi.nlm.nih.gov/protein/	NP_001308911.1	cAMP-dependent protein kinase type II-alpha regulatory subunit isoform a [Homo sapiens]	404	45518	5.1		PRKAR2A	1	5.3e-05	1.55882	0.197	0.0465	1	1	1	1	1	0	1	4.21	5.344e-05	X	X	X	X	X	X	X	X	1	0.000102	3	-0.682	-0.1889	1	1	2	2	1	0	2	4.21	0.00010212
342	9	0	1	NP_059133.1	NP_059133.1	https://www.ncbi.nlm.nih.gov/protein/	NP_059133.1	cleavage and polyadenylation specificity factor subunit 2 isoform 1 [Homo sapiens]	782	88487	5.1		CPSF2	1	2.8e-05	1.79769e+308	6.672	1.7821	0.831356	1	1	1	1	0	1	1.79	2.761e-05	X	X	X	X	X	X	X	X	2	0.00026	1.79769e+308	19.372	53.873	0	9	12	12	9	0	12	23.66	0.00031654
343	9	0	1	NP_000170.1	NP_000170.1	https://www.ncbi.nlm.nih.gov/protein/	NP_000170.1	DNA mismatch repair protein Msh6 isoform 1 [Homo sapiens]	1360	152785	6.9		MSH6	2	6.4e-05	1.79769e+308	17.743	29.8452	0	4	6	6	4	0	6	4.63	9.525e-05	1	1	1	1	0	1	1.1	3.31e-05	2	0.000389	1.79769e+308	19.764	57.6229	0	15	23	23	15	0	23	16.62	0.00034885
344	9	0	1	NP_001164006.1	NP_001164006.1	https://www.ncbi.nlm.nih.gov/protein/	NP_001164006.1	ATPase family AAA domain-containing protein 3A isoform 2 [Homo sapiens]	586	66218	9.2		ATAD3A	1	0.000332	1.79769e+308	8.394	2.0021	0.753039	5	9	3	2	6	9	13.14	0.00033158	X	X	X	X	X	X	X	X	2	0.000268	1.79769e+308	19.256	20.4503	0	5	8	3	2	5	7.5	13.99	0.00026401
345	9	0	1	NP_009096.2	NP_009096.2	https://www.ncbi.nlm.nih.gov/protein/	NP_009096.2	splicing factor 3A subunit 2 [Homo sapiens]	464	49256	9.6		SF3A2	1	9.3e-05	1.79769e+308	8.07	2.3843	0.619539	1	2	2	1	0	2	3.66	9.306e-05	X	X	X	X	X	X	X	X	1	0.000445	1.79769e+308	8.122	2.0023	0.966801	4	10	10	4	0	10	11.42	0.00044457
346	9	0	1	NP_009135.4	NP_009135.4	https://www.ncbi.nlm.nih.gov/protein/	NP_009135.4	probable ATP-dependent RNA helicase DDX20 [Homo sapiens]	824	92241	6.9		DDX20	1	5.2e-05	1.79769e+308	7.258	1.9575	0.768909	2	2	2	2	0	2	3.52	5.24e-05	X	X	X	X	X	X	X	X	2	0.000222	1.79769e+308	19.176	53.3299	0	5	10	10	5	0	10	9.71	0.00025034
347	9	0	1	NP_004292.1	NP_004292.1	https://www.ncbi.nlm.nih.gov/protein/	NP_004292.1	actin-like protein 6A isoform 1 [Homo sapiens]	429	47461	5.6		ACTL6A	0	0	0				X	X	X	X	X	X	X	X	X	X	X	X	X	X	X	X	2	0.000234	1.79769e+308	18.954	27.7541	0	2	2	2	2	0	2	7.23	9.617e-05
348	9	0	1	NP_001304829.1	NP_001304829.1	https://www.ncbi.nlm.nih.gov/protein/	NP_001304829.1	PC4 and SFRS1-interacting protein isoform 4 [Homo sapiens]	324	36681	9.3		PSIP1	1	0.000133	1.79769e+308	7.74	1.975	0.762679	2	2	2	2	0	2	9.57	0.00013327	X	X	X	X	X	X	X	X	2	0.000146	1.79769e+308	18.806	56.7678	0	1	2	2	1	0	2	5.25	0.00012733
349	9	1	1	NP_001001520.1	NP_001001520.1	https://www.ncbi.nlm.nih.gov/protein/	NP_001001520.1	hepatoma-derived growth factor-related protein 2 isoform 1 [Homo sapiens]	671	74317	7.5		HDGFL2	1	6.4e-05	0.744186	0.518	0.1095	1	1	2	2	1	0	2	2.24	6.435e-05	X	X	X	X	X	X	X	X	2	0.00011	1.27907	8.572	2.4963	0.777769	1	2	2	1	0	2	1.94	6.148e-05
350	9	0	1	NP_001281269.1	NP_001281269.1	https://www.ncbi.nlm.nih.gov/protein/	NP_001281269.1	zinc finger CCCH domain-containing protein 18 isoform 1 [Homo sapiens]	977	108940	8.4		ZC3H18	2	6.7e-05	1.79769e+308	17.909	42.1317	0	2	4	4	2	0	4	4.4	8.839e-05	1	1	1	1	0	1	1.84	4.608e-05	2	0.000269	1.79769e+308	19.152	14.7476	0	6	10	10	6	0	10	8.39	0.00021113
351	9	0	1	NP_003578.2	NP_003578.2	https://www.ncbi.nlm.nih.gov/protein/	NP_003578.2	pre-mRNA-splicing factor ATP-dependent RNA helicase DHX16 isoform 1 [Homo sapiens]	1041	119263	6.8		DHX16	1	0.000249	1.79769e+308	9.566	3.1944	0.37275	5	12	12	5	0	12	6.72	0.00024887	X	X	X	X	X	X	X	X	1	4e-05	1.79769e+308	7.986	2.6362	0.723896	2	2	2	2	0	2	1.92	3.963e-05
352	9	2	1	NP_490597.1	NP_490597.1	https://www.ncbi.nlm.nih.gov/protein/	NP_490597.1	bromodomain-containing protein 4 isoform long [Homo sapiens]	1362	152218	9.2		BRD4	0	0	0	-18.052	-55.2319	0	X	X	X	X	X	X	X	X	X	X	X	X	X	X	X	X	1	4.5e-05	0.625	-7.109	-2.1292	0.654986	2	3	3	2	0	3	1.91	4.544e-05
353	9	1	1	NP_031397.1	NP_031397.1	https://www.ncbi.nlm.nih.gov/protein/	NP_031397.1	bromodomain-containing protein 3 [Homo sapiens]	726	79542	9.4		BRD3	1	8.9e-05	3.17857	1.634	0.3767	1	3	3	3	3	0	3	6.89	8.921e-05	X	X	X	X	X	X	X	X	1	0.000114	4.07143	1.714	0.4881	1	3	4	4	3	0	4	7.3	0.00011365
354	9	1	1	NP_005311.1	NP_005311.1	https://www.ncbi.nlm.nih.gov/protein/	NP_005311.1	histone H1.3 [Homo sapiens]	221	22350	11		HIST1H1D	1	0.000228	1.70149	0.265	0.0605	1	3	7	0	0	7	2.33333	11.31	0.00022795	X	X	X	X	X	X	X	X	1	8e-05	0.597015	1.708	0.3886	1	X	X	X	X	X	X	X	X
355	9	2	2	NP_001182461.1;NP_003118.2	NP_001182461.1	https://www.ncbi.nlm.nih.gov/protein/	NP_001182461.1	spectrin alpha chain, non-erythrocytic 1 isoform 3 [Homo sapiens]	2452	282280	5.3		SPTAN1	1	4.4e-05	1.57143	-6.428	-1.4757	1	2	5	5	2	0	5	1.59	4.402e-05	X	X	X	X	X	X	X	X	1	5.9e-05	2.10714	-8.055	-2.2843	0.597501	4	7	7	4	0	7	2.73	5.889e-05
356	9	2	1	NP_001353664.1	NP_001353664.1	https://www.ncbi.nlm.nih.gov/protein/	NP_001353664.1	RNA-binding protein 26 isoform 4 [Homo sapiens]	1007	113597	9.2		RBM26	1	3e-05	3.33333	-6.18	-1.8556	0.983481	3	6	0	0	6	1.4	3.97	3.002e-05	X	X	X	X	X	X	X	X	1	6.1e-05	6.77778	-5.344	-1.5264	0.887556	6	10	0	0	10	3	7.85	6.145e-05
357	9	1	1	NP_071401.3	NP_071401.3	https://www.ncbi.nlm.nih.gov/protein/	NP_071401.3	RNA-binding protein 26 isoform 3 [Homo sapiens]	980	110666	9.1		RBM26	2	3.2e-05	10.6667	7.83	2.0871	0.722887	4	7	0	0	7	1.9	7.45	4.186e-05	1	1	0	0	1	0.5	3.37	2.297e-05	1	2.1e-05	7	1.736	0.3531	1	4	6	0	0	6	1	6.53	2.105e-05
358	9	1	1	NP_001193725.1	NP_001193725.1	https://www.ncbi.nlm.nih.gov/protein/	NP_001193725.1	pyruvate kinase PKM isoform c [Homo sapiens]	605	65931	7.9		PKM	2	4.5e-05	0.957447	7.526	2.4205	0.607276	2	3	0	0	3	1.5	5.12	5.353e-05	1	1	0	0	1	0.5	2.98	3.72e-05	2	5.6e-05	1.19149	6.815	1.6057	1	4	4	0	0	4	2	12.07	6.819e-05
359	8	1	1	NP_112533.1	NP_112533.1	https://www.ncbi.nlm.nih.gov/protein/	NP_112533.1	heterogeneous nuclear ribonucleoproteins A2/B1 isoform B1 [Homo sapiens]	353	37430	8.9		HNRNPA2B1	1	6.1e-05	0.0438533	-1.858	-0.4661	1	1	1	1	1	0	1	4.25	6.116e-05	X	X	X	X	X	X	X	X	2	0.002909	2.0913	9.386	2.5299	0.764788	16	97	97	16	0	97	46.18	0.00566828
360	8	1	1	NP_001001.2	NP_001001.2	https://www.ncbi.nlm.nih.gov/protein/	NP_001001.2	40S ribosomal protein S6 [Homo sapiens]	249	28681	10.8		RPS6	0	0	0	-8.263	-2.1489	0.887187	X	X	X	X	X	X	X	X	X	X	X	X	X	X	X	X	1	0.000249	0.699438	-0.023	-0.0058	1	2	3	3	2	0	3	14.86	0.00024853
361	8	1	1	NP_000975.2	NP_000975.2	https://www.ncbi.nlm.nih.gov/protein/	NP_000975.2	60S ribosomal protein L23a [Homo sapiens]	156	17695	10.4		RPL23A	1	0.000277	0.704835	1.325	0.2313	1	1	2	2	1	0	2	8.33	0.00027679	X	X	X	X	X	X	X	X	0	0	0	-7.547	-1.7779	0.789957	X	X	X	X	X	X	X	X
362	8	1	1	NP_001017.1	NP_001017.1	https://www.ncbi.nlm.nih.gov/protein/	NP_001017.1	40S ribosomal protein S24 isoform c [Homo sapiens]	133	15423	10.8		RPS24	0	0	0	-8.752	-2.1964	0.871192	X	X	X	X	X	X	X	X	X	X	X	X	X	X	X	X	1	0.00031	0.672451	0.707	0.1669	1	1	2	2	1	0	2	9.02	0.00031019
363	8	1	1	NP_005372.2	NP_005372.2	https://www.ncbi.nlm.nih.gov/protein/	NP_005372.2	nucleolin [Homo sapiens]	710	76615	4.7		NCL	0	0	0	-9.373	-2.2328	0.858893	X	X	X	X	X	X	X	X	X	X	X	X	X	X	X	X	1	0.001685	0.743601	-1.226	-0.2263	1	10	58	58	10	0	58	24.37	0.00168509
364	8	1	1	NP_000996.2	NP_000996.2	https://www.ncbi.nlm.nih.gov/protein/	NP_000996.2	40S ribosomal protein S3 isoform 1 [Homo sapiens]	243	26688	9.7		RPS3	1	0.000267	0.123611	-1.133	-0.2602	1	2	3	3	2	0	3	6.58	0.00026654	X	X	X	X	X	X	X	X	1	0.001104	0.511111	0.504	0.1085	1	5	13	13	5	0	13	31.28	0.00110355
365	8	1	1	NP_000997.1	NP_000997.1	https://www.ncbi.nlm.nih.gov/protein/	NP_000997.1	40S ribosomal protein S3a isoform 1 [Homo sapiens]	264	29945	9.7		RPS3A	0	0	0	-7.269	-1.7252	1	X	X	X	X	X	X	X	X	X	X	X	X	X	X	X	X	1	0.000625	1.72652	0.953	0.2023	1	4	8	8	4	0	8	21.97	0.00062509
366	8	1	1	NP_000977.1	NP_000977.1	https://www.ncbi.nlm.nih.gov/protein/	NP_000977.1	60S ribosomal protein L24 [Homo sapiens]	157	17779	11.3		RPL24	1	0.000275	0.395683	-1.562	-0.3944	1	1	2	2	1	0	2	8.28	0.00027503	X	X	X	X	X	X	X	X	2	0.000639	0.919424	8.875	2.1328	0.917787	1	2	2	1	0	2	8.28	0.00026278
367	8	1	1	NP_006004.3	NP_006004.3	https://www.ncbi.nlm.nih.gov/protein/	NP_006004.3	60S ribosomal protein L10 isoform a [Homo sapiens]	214	24577	10.1		RPL10	0	0	0	-8.487	-2.3931	0.804435	X	X	X	X	X	X	X	X	X	X	X	X	X	X	X	X	2	0.000593	1.55236	7.918	1.8389	1	2	2	2	2	0	2	19.16	0.00019278
368	8	1	1	NP_001011.1	NP_001011.1	https://www.ncbi.nlm.nih.gov/protein/	NP_001011.1	40S ribosomal protein S16 isoform 1 [Homo sapiens]	146	16445	10.2		RPS16	0	0	0	-9.723	-2.6398	0.720744	X	X	X	X	X	X	X	X	X	X	X	X	X	X	X	X	1	0.000283	0.302998	-0.04	-0.0097	1	2	2	2	2	0	2	17.81	0.00028257
369	8	1	1	NP_001460.1	NP_001460.1	https://www.ncbi.nlm.nih.gov/protein/	NP_001460.1	X-ray repair cross-complementing protein 6 isoform 1 [Homo sapiens]	609	69843	6.6		XRCC6	0	0	0	-7.759	-2.1816	0.876184	X	X	X	X	X	X	X	X	X	X	X	X	X	X	X	X	1	0.000542	4.4065	1.263	0.3593	1	9	16	16	9	0	16	26.27	0.00054195
370	8	1	1	NP_000982.2	NP_000982.2	https://www.ncbi.nlm.nih.gov/protein/	NP_000982.2	60S ribosomal protein L28 isoform 2 [Homo sapiens]	137	15747	12		RPL28	1	0.000315	6.3	2.181	0.4977	1	2	2	2	2	0	2	10.95	0.00031518	X	X	X	X	X	X	X	X	2	0.000689	13.78	10.007	2.887	0.629388	2	4	4	2	0	4	9.49	0.00060227
371	8	1	1	NP_001007.2	NP_001007.2	https://www.ncbi.nlm.nih.gov/protein/	NP_001007.2	40S ribosomal protein S12 [Homo sapiens]	132	14515	7.2		RPS12	0	0	0	-7.512	-1.9381	0.956939	X	X	X	X	X	X	X	X	X	X	X	X	X	X	X	X	1	0.00125	2.2007	1.483	0.3632	1	4	8	8	4	0	8	32.58	0.00125017
372	8	1	1	NP_001655.1	NP_001655.1	https://www.ncbi.nlm.nih.gov/protein/	NP_001655.1	transforming protein RhoA isoform 1 precursor [Homo sapiens]	193	21768	6.1		RHOA	0	0	0	-8.507	-2.3466	0.820261	X	X	X	X	X	X	X	X	X	X	X	X	X	X	X	X	2	0.000229	0.648725	8.791	2.3597	0.830635	3	6	0	0	6	3	13.99	0.00032064
373	8	0	1	NP_001777.1	NP_001777.1	https://www.ncbi.nlm.nih.gov/protein/	NP_001777.1	cyclin-dependent kinase 1 isoform 1 [Homo sapiens]	297	34095	8.4		CDK1	1	0.000291	1.79769e+308	8.25	2.2957	0.649896	2	4	4	2	0	4	8.75	0.00029077	X	X	X	X	X	X	X	X	2	0.001067	1.79769e+308	20.505	32.3517	0	4	23	23	4	0	23	23.91	0.00159744
374	8	1	1	NP_004484.1	NP_004484.1	https://www.ncbi.nlm.nih.gov/protein/	NP_004484.1	3-hydroxyacyl-CoA dehydrogenase type-2 isoform 1 [Homo sapiens]	261	26923	7.8		HSD17B10	0	0	0	-8.37	-2.4404	0.788334	X	X	X	X	X	X	X	X	X	X	X	X	X	X	X	X	2	0.00022	2.11538	8.293	1.6681	1	2	3	3	2	0	3	14.94	0.0002371
375	8	1	1	NP_001308630.1	NP_001308630.1	https://www.ncbi.nlm.nih.gov/protein/	NP_001308630.1	40S ribosomal protein S9 isoform a [Homo sapiens]	194	22591	10.7		RPS9	0	0	0	-9.767	-2.8873	0.638584	X	X	X	X	X	X	X	X	X	X	X	X	X	X	X	X	1	0.000106	0.251185	-1.317	-0.3653	1	1	1	1	1	0	1	4.64	0.00010633
376	8	1	1	NP_003290.1	NP_003290.1	https://www.ncbi.nlm.nih.gov/protein/	NP_003290.1	endoplasmin precursor [Homo sapiens]	803	92469	4.8		HSP90B1	0	0	0	-8.142	-1.9238	0.961576	1	2	0	0	2	0	1.49	X	X	X	X	X	X	X	X	X	2	0.000136	0.393064	8.375	2.0127	0.962939	5	8	8	5	0	8	7.72	0.00020551
377	8	0	1	NP_001177936.1	NP_001177936.1	https://www.ncbi.nlm.nih.gov/protein/	NP_001177936.1	serine/arginine-rich splicing factor 10 isoform 5 [Homo sapiens]	182	22135	10.3		SRSF10	2	0.000851	1.79769e+308	20.528	67.699	0	1	6	6	1	0	6	8.79	0.00071175	1	4	4	1	0	4	8.79	0.00098938	2	0.001401	1.79769e+308	20.906	42.4209	0	4	17	12	2	5	17	27.47	0.00192678
378	8	2	1	NP_004631.1	NP_004631.1	https://www.ncbi.nlm.nih.gov/protein/	NP_004631.1	spliceosome RNA helicase DDX39B [Homo sapiens]	428	48991	5.7		DDX39B	1	5e-05	0.240385	-8.18	-2.7673	0.678086	1	2	0	0	2	1	2.34	5.044e-05	X	X	X	X	X	X	X	X	2	0.000548	2.63462	1.6	1.4019	1	6	16	10	2	6	15	24.07	0.00072294
379	8	0	1	NP_001358001.1	NP_001358001.1	https://www.ncbi.nlm.nih.gov/protein/	NP_001358001.1	ubiquitin carboxyl-terminal hydrolase 11 [Homo sapiens]	920	105031	5.3		USP11	0	0	0				X	X	X	X	X	X	X	X	X	X	X	X	X	X	X	X	0	0	0				X	X	X	X	X	X	X	X
380	8	0	1	NP_573566.2	NP_573566.2	https://www.ncbi.nlm.nih.gov/protein/	NP_573566.2	leucine-rich PPR motif-containing protein, mitochondrial precursor [Homo sapiens]	1394	157904	6.1		LRPPRC	0	0	0				X	X	X	X	X	X	X	X	X	X	X	X	X	X	X	X	2	0.0005	1.79769e+308	19.566	22.386	0	6	11	11	6	0	11	7.17	0.00016277
381	8	2	2	NP_001265569.1;NP_002873.1	NP_001265569.1	https://www.ncbi.nlm.nih.gov/protein/	NP_001265569.1	ran-specific GTPase-activating protein isoform 3 [Homo sapiens]	200	23239	5.3		RANBP1	1	0.000756	2.91892	-6.851	-1.686	1	2	7	7	2	0	7	11	0.00075564	X	X	X	X	X	X	X	X	0	0	0	-19.172	-36.15	0	X	X	X	X	X	X	X	X
382	8	1	1	NP_291029.2	NP_291029.2	https://www.ncbi.nlm.nih.gov/protein/	NP_291029.2	la-related protein 1 isoform 2 [Homo sapiens]	1096	123510	8.8		LARP1	1	1e-05	3.33333	-0.228	-0.0545	1	1	1	0	0	1	0.5	1.55	9.85e-06	X	X	X	X	X	X	X	X	2	0.000118	39.3333	9.217	3.3106	0.480974	5	10	1	1	9	10	8.49	0.00018821
383	8	1	2	NP_000356.1;NP_001152759.1	NP_000356.1	https://www.ncbi.nlm.nih.gov/protein/	NP_000356.1	triosephosphate isomerase isoform 1 [Homo sapiens]	249	26669	6.9		TPI1	1	0.00026	0.103216	-1.335	-0.3084	1	2	3	3	2	0	3	12.05	0.00026012	X	X	X	X	X	X	X	X	1	0.000166	0.0658992	-0.621	-0.167	1	1	2	2	1	0	2	6.02	0.00016569
384	8	1	1	NP_006796.1	NP_006796.1	https://www.ncbi.nlm.nih.gov/protein/	NP_006796.1	heterogeneous nuclear ribonucleoprotein A0 [Homo sapiens]	305	30841	9.3		HNRNPA0	0	0	0	-6.936	-1.9287	0.95999	X	X	X	X	X	X	X	X	X	X	X	X	X	X	X	X	2	0.000565	25.6818	10.007	2.1468	0.912466	3	9	9	3	0	9	16.72	0.00060869
385	8	0	1	NP_006749.1	NP_006749.1	https://www.ncbi.nlm.nih.gov/protein/	NP_006749.1	splicing factor U2AF 35 kDa subunit isoform a [Homo sapiens]	240	27872	8.8		U2AF1	1	0.00018	1.79769e+308	8.425	2.3227	0.640596	2	2	2	2	0	2	10	0.00017992	X	X	X	X	X	X	X	X	1	0.001547	1.79769e+308	8.801	2.0983	0.930851	3	18	18	3	0	18	23.75	0.00154709
386	8	1	1	NP_001273432.1	NP_001273432.1	https://www.ncbi.nlm.nih.gov/protein/	NP_001273432.1	heat shock protein 105 kDa isoform 2 [Homo sapiens]	814	92116	5.6		HSPH1	0	0	0	-6.709	-1.7677	1	X	X	X	X	X	X	X	X	X	X	X	X	X	X	X	X	1	0.000445	4.40594	-0.353	-0.0866	1	11	19	17	10	2	17.5574	17.94	0.00044493
387	8	0	1	NP_036565.2	NP_036565.2	https://www.ncbi.nlm.nih.gov/protein/	NP_036565.2	splicing factor 3B subunit 1 isoform 1 [Homo sapiens]	1304	145830	7.1		SF3B1	1	0.000199	1.79769e+308	7.312	1.837	0.811833	7	12	12	7	0	12	9.13	0.00019868	X	X	X	X	X	X	X	X	2	0.001385	1.79769e+308	21.01	64.6589	0	33	103	103	33	0	103	40.26	0.00162935
388	8	0	1	NP_004102.1	NP_004102.1	https://www.ncbi.nlm.nih.gov/protein/	NP_004102.1	flap endonuclease 1 [Homo sapiens]	380	42593	8.6		FEN1	0	0	0				X	X	X	X	X	X	X	X	X	X	X	X	X	X	X	X	1	5.4e-05	1.79769e+308	7.645	1.9622	0.98161	1	1	1	1	0	1	5.26	5.428e-05
389	8	1	2	NP_000916.2;NP_001302465.1	NP_000916.2	https://www.ncbi.nlm.nih.gov/protein/	NP_000916.2	pyruvate dehydrogenase E1 component subunit beta, mitochondrial isoform 1 precursor [Homo sapiens]	359	39233	6.6		PDHB	1	0.00012	6.31579	1.929	0.5425	1	1	2	2	1	0	2	4.46	0.00012028	X	X	X	X	X	X	X	X	2	0.00069	36.3158	8.433	1.8874	1	2	6	6	2	0	6	8.91	0.00034476
390	8	1	3	NP_000389.1;NP_001165131.1;NP_015565.1	NP_000389.1	https://www.ncbi.nlm.nih.gov/protein/	NP_000389.1	NADH-cytochrome b5 reductase 3 isoform 1 [Homo sapiens]	301	34235	7.6		CYB5R3	2	0.002305	8.47426	9.943	2.2932	0.650759	10	33	33	10	0	33	32.56	0.00236699	5	15	15	5	0	15	17.94	0.00224336	1	0.000176	0.647059	-0.857	-0.1784	1	X	X	X	X	X	X	X	X
391	8	0	1	NP_004981.2	NP_004981.2	https://www.ncbi.nlm.nih.gov/protein/	NP_004981.2	methionine--tRNA ligase, cytoplasmic [Homo sapiens]	900	101116	6.2		MARS	1	4.8e-05	1.79769e+308	7.274	1.6134	0.890872	2	2	2	2	0	2	4.33	4.798e-05	X	X	X	X	X	X	X	X	1	2.3e-05	1.79769e+308	7.257	1.8799	1	1	1	1	1	0	1	1.56	2.292e-05
392	8	2	1	NP_006182.2	NP_006182.2	https://www.ncbi.nlm.nih.gov/protein/	NP_006182.2	proliferation-associated protein 2G4 [Homo sapiens]	394	43787	6.6		PA2G4	0	0	0	-18.8	-18.0368	0	X	X	X	X	X	X	X	X	X	X	X	X	X	X	X	X	0	0	0	-18.876	-21.6529	0	X	X	X	X	X	X	X	X
393	8	1	1	NP_001627.2	NP_001627.2	https://www.ncbi.nlm.nih.gov/protein/	NP_001627.2	ADP/ATP translocase 3 [Homo sapiens]	298	32866	9.7		SLC25A6	2	0.00078	2.50804	8.91	2.4976	0.581461	5	28	5	1	23	11.2381	23.15	0.00081419	3	26	4	1	22	4.93617	11.74	0.00074567	2	0.001717	5.5209	7.507	1.693	1	9	19	3	1	16	8.8	33.22	0.00060914
394	8	0	1	NP_006109.2	NP_006109.2	https://www.ncbi.nlm.nih.gov/protein/	NP_006109.2	HCLS1-associated protein X-1 isoform a [Homo sapiens]	279	31621	4.9		HAX1	1	7.7e-05	1.79769e+308	5.876	1.4911	0.933219	1	1	1	1	0	1	8.96	7.738e-05	X	X	X	X	X	X	X	X	2	0.000539	1.79769e+308	19.669	26.1139	0	5	12	12	5	0	12	37.28	0.00088722
395	8	0	1	NP_068593.2	NP_068593.2	https://www.ncbi.nlm.nih.gov/protein/	NP_068593.2	28S ribosomal protein S35, mitochondrial isoform 1 precursor [Homo sapiens]	323	36844	8.2		MRPS35	0	0	0				X	X	X	X	X	X	X	X	X	X	X	X	X	X	X	X	2	0.000402	1.79769e+308	19.487	27.4832	0	5	10	10	5	0	10	27.24	0.00063863
396	8	2	1	NP_006077.2	NP_006077.2	https://www.ncbi.nlm.nih.gov/protein/	NP_006077.2	tubulin beta-3 chain isoform 1 [Homo sapiens]	450	50433	4.9		TUBB3	0	0	0	-17.781	-11.7963	3e-06	12	106	0	0	106	0	25.33	X	12	316	0	0	316	0	18.89	X	2	0.000471	4.80612	1.573	4.2198	0.23523	15	125	3	2	122	8.19798	35.33	0.00037579
397	8	0	1	NP_001284478.1	NP_001284478.1	https://www.ncbi.nlm.nih.gov/protein/	NP_001284478.1	regulator of nonsense transcripts 1 isoform 1 [Homo sapiens]	1129	124345	6.6		UPF1	1	3.8e-05	1.79769e+308	7.261	1.8775	0.797409	2	2	2	2	0	2	2.48	3.825e-05	X	X	X	X	X	X	X	X	1	5.5e-05	1.79769e+308	7.62	2.3558	0.832145	2	3	3	2	0	3	3.81	5.481e-05
398	8	1	1	NP_490647.1	NP_490647.1	https://www.ncbi.nlm.nih.gov/protein/	NP_490647.1	dnaJ homolog subfamily B member 6 isoform a [Homo sapiens]	326	36087	9.1		DNAJB6	1	0.000199	4.7381	1.265	0.2935	1	2	3	3	2	0	3	10.43	0.00019868	X	X	X	X	X	X	X	X	2	0.001329	31.6429	11.923	3.8121	0.331802	3	24	24	3	0	24	17.79	0.00151862
399	8	0	1	NP_005907.3	NP_005907.3	https://www.ncbi.nlm.nih.gov/protein/	NP_005907.3	DNA replication licensing factor MCM7 isoform 1 [Homo sapiens]	719	81308	6.5		MCM7	0	0	0				X	X	X	X	X	X	X	X	X	X	X	X	X	X	X	X	2	0.000203	1.79769e+308	19.058	48.36	0	4	9	9	4	0	9	8.76	0.00025821
400	8	1	1	NP_001485.2	NP_001485.2	https://www.ncbi.nlm.nih.gov/protein/	NP_001485.2	rab GDP dissociation inhibitor beta isoform 1 [Homo sapiens]	445	50663	6.5		GDI2	1	7.3e-05	0.0449507	-2.029	-0.5303	1	1	3	0	0	3	1.5	4.27	7.277e-05	X	X	X	X	X	X	X	X	1	4.6e-05	0.0283251	-1.163	-0.3474	1	1	2	0	0	2	1	4.27	4.635e-05
401	8	1	1	NP_002878.2	NP_002878.2	https://www.ncbi.nlm.nih.gov/protein/	NP_002878.2	arginine--tRNA ligase, cytoplasmic [Homo sapiens]	660	75379	6.7		RARS	1	9.8e-05	1.88462	0.288	0.067	1	3	3	3	3	0	3	7.58	9.814e-05	X	X	X	X	X	X	X	X	2	5.6e-05	1.07692	7.299	2.2075	0.889288	1	1	1	1	0	1	2.88	3.125e-05
402	8	0	2	NP_001099008.1;NP_055335.2	NP_001099008.1	https://www.ncbi.nlm.nih.gov/protein/	NP_001099008.1	myb-binding protein 1A isoform 1 [Homo sapiens]	1332	149366	9.3		MYBBP1A	0	0	0				X	X	X	X	X	X	X	X	X	X	X	X	X	X	X	X	2	0.000125	1.79769e+308	18.535	39.8758	0	7	11	11	7	0	11	9.08	0.00017035
403	8	0	1	NP_004362.2	NP_004362.2	https://www.ncbi.nlm.nih.gov/protein/	NP_004362.2	coatomer subunit alpha isoform 2 [Homo sapiens]	1224	138345	7.7		COPA	0	0	0				X	X	X	X	X	X	X	X	X	X	X	X	X	X	X	X	2	0.000106	1.79769e+308	18.22	29.3679	0	5	10	10	5	0	10	8.82	0.00016853
404	8	1	1	NP_055317.1	NP_055317.1	https://www.ncbi.nlm.nih.gov/protein/	NP_055317.1	pre-mRNA-processing factor 19 [Homo sapiens]	504	55181	6.6		PRPF19	0	0	0	-7.342	-2.2885	0.840009	X	X	X	X	X	X	X	X	X	X	X	X	X	X	X	X	1	0.001842	44.9268	0.083	0.0226	1	10	45	45	10	0	45	46.23	0.00184177
405	8	0	1	NP_001128727.1	NP_001128727.1	https://www.ncbi.nlm.nih.gov/protein/	NP_001128727.1	histone-binding protein RBBP4 isoform b [Homo sapiens]	424	47585	4.9		RBBP4	1	5.1e-05	1.79769e+308	7.944	1.8716	0.799511	1	2	0	0	2	1	3.07	5.092e-05	X	X	X	X	X	X	X	X	1	0.000292	1.79769e+308	7.633	2.1483	0.911895	4	6	6	4	0	6	29.01	0.0002919
406	8	1	3	NP_001191455.1;NP_001191456.1;NP_006271.1	NP_001191455.1	https://www.ncbi.nlm.nih.gov/protein/	NP_001191455.1	translocon-associated protein subunit delta isoform 1 precursor [Homo sapiens]	184	20213	5.8		SSR4	2	0.000602	16.2703	9.473	2.6941	0.517794	2	4	4	2	0	4	13.04	0.00046934	1	3	3	1	0	3	5.98	0.00073397	2	0.000601	16.2432	10.358	2.819	0.65465	2	3	3	2	0	3	6.52	0.00033632
407	8	2	1	NP_004085.1	NP_004085.1	https://www.ncbi.nlm.nih.gov/protein/	NP_004085.1	eukaryotic translation initiation factor 2 subunit 1 [Homo sapiens]	315	36112	5.1		EIF2S1	1	0.000206	1.08995	-7.158	-1.8618	0.981504	2	3	3	2	0	3	8.57	0.00020562	X	X	X	X	X	X	X	X	1	6.5e-05	0.343915	-8.045	-2.2646	0.6047	1	1	1	1	0	1	3.49	6.549e-05
408	8	1	1	NP_004587.1	NP_004587.1	https://www.ncbi.nlm.nih.gov/protein/	NP_004587.1	U1 small nuclear ribonucleoprotein A [Homo sapiens]	282	31280	9.8		SNRPA	1	0.000758	10.3836	0.348	0.0811	1	3	10	9	2	1	9.9	13.83	0.00075794	X	X	X	X	X	X	X	X	0	0	0	-7.642	-2.132	0.653934	X	X	X	X	X	X	X	X
409	8	0	1	NP_003565.4	NP_003565.4	https://www.ncbi.nlm.nih.gov/protein/	NP_003565.4	vesicle-associated membrane protein-associated protein A isoform 1 [Homo sapiens]	294	32614	8.9		VAPA	2	0.00026	1.79769e+308	19.203	39.4768	0	4	6	4	3	2	5	21.09	0.00036717	1	1	1	1	0	1	5.44	0.00015312	1	0.000351	1.79769e+308	8.215	2.5064	0.773865	3	5	5	3	0	5	16.67	0.00035081
410	8	1	1	NP_001020402.1	NP_001020402.1	https://www.ncbi.nlm.nih.gov/protein/	NP_001020402.1	keratinocyte proline-rich protein [Homo sapiens]	579	64136	8.3		KPRP	0	0	0	-9.107	-2.8062	0.665203	X	X	X	X	X	X	X	X	X	X	X	X	X	X	X	X	1	0.000107	0.0908319	-0.493	-0.1363	1	2	3	3	2	0	3	8.64	0.00010688
411	8	1	1	NP_006420.1	NP_006420.1	https://www.ncbi.nlm.nih.gov/protein/	NP_006420.1	T-complex protein 1 subunit eta isoform a [Homo sapiens]	543	59367	7.6		CCT7	1	4e-05	0.31746	-0.287	-0.0553	1	1	1	1	1	0	1	2.58	3.976e-05	X	X	X	X	X	X	X	X	1	7.6e-05	0.603175	-1.624	-0.3535	1	1	2	2	1	0	2	4.05	7.598e-05
412	8	1	1	NP_001367.2	NP_001367.2	https://www.ncbi.nlm.nih.gov/protein/	NP_001367.2	cytoplasmic dynein 1 heavy chain 1 [Homo sapiens]	4646	532412	6.4		DYNC1H1	1	0.000172	3.65957	0.041	0.011	1	17	37	37	17	0	37	6.13	0.00017194	X	X	X	X	X	X	X	X	2	5.9e-05	1.25532	7.299	2.3823	0.82189	12	19	19	12	0	19	4.43	8.436e-05
413	8	1	1	NP_002145.3	NP_002145.3	https://www.ncbi.nlm.nih.gov/protein/	NP_002145.3	heat shock 70 kDa protein 4 [Homo sapiens]	840	94331	5.2		HSPA4	0	0	0	-5.787	-1.3034	1	X	X	X	X	X	X	X	X	X	X	X	X	X	X	X	X	1	0.000964	2.6411	-0.029	-0.0076	1	18	40	38	17	2	39.2459	36.9	0.00096376
414	8	2	1	NP_001257889.1	NP_001257889.1	https://www.ncbi.nlm.nih.gov/protein/	NP_001257889.1	nitric oxide synthase-interacting protein isoform 1 [Homo sapiens]	301	33172	8.8		NOSIP	0	0	0	-17.901	-37.248	0	X	X	X	X	X	X	X	X	X	X	X	X	X	X	X	X	1	0.000176	2.51429	-7.076	-1.534	0.884628	X	X	X	X	X	X	X	X
415	8	1	1	NP_005795.2	NP_005795.2	https://www.ncbi.nlm.nih.gov/protein/	NP_005795.2	ATP-dependent RNA helicase DDX39A [Homo sapiens]	427	49130	5.7		DDX39A	1	5.1e-05	1.5	-0.183	-0.0457	1	1	2	0	0	2	1	2.34	5.056e-05	X	X	X	X	X	X	X	X	2	0.000135	3.97059	9.299	3.3084	0.481697	5	8	2	1	6	3	20.61	0.00014493
416	8	1	4	NP_001234929.1;NP_001234930.1;NP_001361255.1;NP_003002.2	NP_001234929.1	https://www.ncbi.nlm.nih.gov/protein/	NP_001234929.1	protein SET isoform 3 [Homo sapiens]	268	31272	4.2		SET	0	0	0	-8.139	-2.0651	0.91519	X	X	X	X	X	X	X	X	X	X	X	X	X	X	X	X	1	0.000308	0.417344	-0.138	-0.0314	1	2	4	4	2	0	4	15.67	0.00030788
417	8	1	1	YP_003024029.1	YP_003024029.1	https://www.ncbi.nlm.nih.gov/protein/	YP_003024029.1	cytochrome c oxidase subunit II (mitochondrion) [Homo sapiens]	227	25565	4.8		COX2	2	0.000988	8.23333	10.155	2.5584	0.561419	1	2	2	1	0	2	8.81	0.00019022	3	9	9	3	0	9	11.45	0.0017848	1	0.000182	1.51667	0.975	0.3035	1	1	2	2	1	0	2	8.81	0.00018174
418	8	0	1	NP_036387.2	NP_036387.2	https://www.ncbi.nlm.nih.gov/protein/	NP_036387.2	5'-3' exoribonuclease 2 isoform 2 [Homo sapiens]	950	108583	7.5		XRN2	1	2.3e-05	1.79769e+308	8.149	2.5765	0.555509	1	1	1	1	0	1	1.58	2.273e-05	X	X	X	X	X	X	X	X	1	6.5e-05	1.79769e+308	6.729	1.9906	0.971136	2	3	3	2	0	3	4.53	6.514e-05
419	8	0	2	NP_001287829.1;NP_076425.1	NP_001287829.1	https://www.ncbi.nlm.nih.gov/protein/	NP_001287829.1	28S ribosomal protein S34, mitochondrial isoform 1 [Homo sapiens]	225	26332	9.9		MRPS34	1	9.6e-05	1.79769e+308	8.411	2.3467	0.632364	1	1	1	1	0	1	3.56	9.595e-05	X	X	X	X	X	X	X	X	1	9.2e-05	1.79769e+308	6.548	2.3087	0.850349	1	1	1	1	0	1	3.56	9.168e-05
420	8	1	1	NP_009057.1	NP_009057.1	https://www.ncbi.nlm.nih.gov/protein/	NP_009057.1	transitional endoplasmic reticulum ATPase isoform 1 [Homo sapiens]	806	89322	5.3		VCP	1	5.4e-05	0.053202	-1.012	-0.2539	1	1	2	2	1	0	2	1.61	5.357e-05	X	X	X	X	X	X	X	X	1	7.7e-05	0.0758621	-0.555	-0.1079	1	2	3	3	2	0	3	3.72	7.678e-05
421	8	1	1	NP_055121.1	NP_055121.1	https://www.ncbi.nlm.nih.gov/protein/	NP_055121.1	tRNA-splicing ligase RtcB homolog [Homo sapiens]	505	55210	7.2		RTCB	1	0.000171	1.58333	0.066	0.0148	1	1	4	4	1	0	4	2.57	0.00017101	X	X	X	X	X	X	X	X	2	0.000134	1.24074	7.848	2.1956	0.893845	4	4	4	4	0	4	15.64	0.00016339
422	8	1	2	NP_001353299.1;NP_002379.4	NP_001353299.1	https://www.ncbi.nlm.nih.gov/protein/	NP_001353299.1	DNA replication licensing factor MCM3 isoform 4 [Homo sapiens]	825	92920	5.8		MCM3	1	2.6e-05	0.371429	0.854	0.1809	1	1	1	1	1	0	1	2.06	2.617e-05	X	X	X	X	X	X	X	X	2	7.7e-05	1.1	7.238	1.8865	1	1	1	1	1	0	1	1.7	2.5e-05
423	8	1	1	NP_116294.1	NP_116294.1	https://www.ncbi.nlm.nih.gov/protein/	NP_116294.1	splicing factor 45 [Homo sapiens]	401	44962	6		RBM17	1	0.000538	15.8235	1.292	0.3128	1	4	10	10	4	0	10	14.21	0.0005384	X	X	X	X	X	X	X	X	2	0.000996	29.2941	10.5	3.2332	0.506747	13	31	31	13	0	31	35.16	0.00159467
424	8	2	1	NP_003084.1	NP_003084.1	https://www.ncbi.nlm.nih.gov/protein/	NP_003084.1	U1 small nuclear ribonucleoprotein C [Homo sapiens]	159	17394	9.7		SNRPC	1	0.000272	2.42857	-6.815	-2.0813	0.9098	1	2	2	1	0	2	7.55	0.00027157	X	X	X	X	X	X	X	X	1	0.000259	2.3125	-7.47	-2.1258	0.656266	1	2	2	1	0	2	11.32	0.00025947
425	8	0	1	NP_055083.1	NP_055083.1	https://www.ncbi.nlm.nih.gov/protein/	NP_055083.1	microtubule-associated protein RP/EB family member 2 isoform 1 [Homo sapiens]	327	37031	5.6		MAPRE2	1	0.000198	1.79769e+308	6.846	1.8106	0.821226	1	3	3	1	0	3	3.67	0.00019807	X	X	X	X	X	X	X	X	2	0.000771	1.79769e+308	20.39	44.8539	0	4	9	9	4	0	9	19.57	0.00056774
426	8	0	1	NP_004930.1	NP_004930.1	https://www.ncbi.nlm.nih.gov/protein/	NP_004930.1	ATP-dependent RNA helicase DDX1 [Homo sapiens]	740	82432	7.2		DDX1	0	0	0				X	X	X	X	X	X	X	X	X	X	X	X	X	X	X	X	1	0.000195	1.79769e+308	8.666	2.4555	0.793552	4	7	7	4	0	7	9.32	0.00019513
427	8	1	1	NP_056175.3	NP_056175.3	https://www.ncbi.nlm.nih.gov/protein/	NP_056175.3	exosome RNA helicase MTR4 [Homo sapiens]	1042	117805	6.5		MTREX	1	0.000435	3.95455	0.892	0.1964	1	8	21	21	8	0	21	11.13	0.00043511	X	X	X	X	X	X	X	X	1	0.000356	3.23636	1.467	0.3885	1	9	18	18	9	0	18	16.51	0.00035634
428	8	2	1	NP_987095.1	NP_987095.1	https://www.ncbi.nlm.nih.gov/protein/	NP_987095.1	ATP-dependent RNA helicase DDX42 [Homo sapiens]	938	102975	7		DDX42	1	0.001335	25.1887	-5.228	-1.4335	1	15	58	58	15	0	58	27.51	0.00133498	X	X	X	X	X	X	X	X	1	6.6e-05	1.24528	-7.555	-2.0969	0.667167	3	3	3	3	0	3	7.78	6.597e-05
429	8	0	1	NP_001061.2	NP_001061.2	https://www.ncbi.nlm.nih.gov/protein/	NP_001061.2	tubulin gamma-1 chain [Homo sapiens]	451	51170	6.1		TUBG1	0	0	0				X	X	X	X	X	X	X	X	X	X	X	X	X	X	X	X	2	0.000765	1.79769e+308	20.362	36.3129	0	7	18	18	7	0	18	36.36	0.00082328
430	8	0	1	NP_005841.1	NP_005841.1	https://www.ncbi.nlm.nih.gov/protein/	NP_005841.1	splicing factor 3B subunit 4 [Homo sapiens]	424	44386	8.6		SF3B4	1	0.000509	1.79769e+308	8.685	1.8077	0.822258	3	10	10	3	0	10	12.03	0.00050919	X	X	X	X	X	X	X	X	2	0.000646	1.79769e+308	19.619	17.0767	0	4	24	24	4	0	24	19.81	0.00116761
431	8	2	5	NP_001269633.1;NP_001269634.1;NP_001269635.1;NP_001269636.1;NP_005733.1	NP_001269633.1	https://www.ncbi.nlm.nih.gov/protein/	NP_001269633.1	protein disulfide-isomerase A6 isoform a [Homo sapiens]	492	53901	5.3		PDIA6	1	4.4e-05	0.191304	-7.994	-2.2256	0.861327	1	1	1	1	0	1	4.88	4.388e-05	X	X	X	X	X	X	X	X	1	0.000126	0.547826	-6.452	-1.6331	0.846277	2	3	3	2	0	3	8.54	0.00012578
432	8	0	1	NP_055871.1	NP_055871.1	https://www.ncbi.nlm.nih.gov/protein/	NP_055871.1	ribosomal RNA processing protein 1 homolog B [Homo sapiens]	758	84428	9.8		RRP1B	0	0	0				X	X	X	X	X	X	X	X	X	X	X	X	X	X	X	X	2	9.7e-05	1.79769e+308	18.285	31.9432	0	1	2	2	1	0	2	2.77	5.443e-05
433	8	0	2	NP_000293.2;NP_001303249.1	NP_000293.2	https://www.ncbi.nlm.nih.gov/protein/	NP_000293.2	procollagen-lysine,2-oxoglutarate 5-dioxygenase 1 isoform 2 precursor [Homo sapiens]	727	83550	6.9		PLOD1	1	0.000208	1.79769e+308	8.188	1.962	0.767307	3	7	7	3	0	7	6.46	0.00020788	X	X	X	X	X	X	X	X	1	0.00017	1.79769e+308	8.059	2.3239	0.844478	5	6	6	5	0	6	11	0.00017024
434	8	0	1	NP_005753.1	NP_005753.1	https://www.ncbi.nlm.nih.gov/protein/	NP_005753.1	transcription intermediary factor 1-beta [Homo sapiens]	835	88550	5.8		TRIM28	0	0	0				X	X	X	X	X	X	X	X	X	X	X	X	X	X	X	X	1	0.000222	1.79769e+308	8.044	2.7254	0.689895	8	9	9	8	0	9	22.75	0.00022234
435	8	0	1	NP_071751.3	NP_071751.3	https://www.ncbi.nlm.nih.gov/protein/	NP_071751.3	prolyl 3-hydroxylase 1 isoform 1 precursor [Homo sapiens]	736	83394	5.1		P3H1	1	5.9e-05	1.79769e+308	7.67	1.7904	0.828408	1	2	2	1	0	2	1.63	5.867e-05	X	X	X	X	X	X	X	X	1	0.001261	1.79769e+308	8	2.1178	0.923475	12	45	45	12	0	45	33.83	0.00126121
436	8	0	1	NP_004273.1	NP_004273.1	https://www.ncbi.nlm.nih.gov/protein/	NP_004273.1	BAG family molecular chaperone regulator 2 [Homo sapiens]	211	23772	6.7		BAG2	0	0	0				X	X	X	X	X	X	X	X	X	X	X	X	X	X	X	X	2	0.000615	1.79769e+308	19.898	30.4494	0	3	10	10	3	0	10	23.22	0.00097762
437	8	1	2	NP_001273121.1;NP_075046.1	NP_001273121.1	https://www.ncbi.nlm.nih.gov/protein/	NP_001273121.1	protein CUSTOS isoform b [Homo sapiens]	263	28258	9.4		C12orf43	1	0.000164	0.906077	0.316	0.0662	1	2	2	2	2	0	2	9.89	0.00016418	X	X	X	X	X	X	X	X	0	0	0	-8.415	-2.43	0.545316	X	X	X	X	X	X	X	X
438	8	0	3	NP_001193730.1;NP_031396.1;NP_853556.2	NP_001193730.1	https://www.ncbi.nlm.nih.gov/protein/	NP_001193730.1	replication factor C subunit 5 isoform 4 [Homo sapiens]	337	38167	7.8		RFC5	1	0.000192	1.79769e+308	8.329	2.4827	0.586417	3	3	3	3	0	3	7.12	0.00019219	X	X	X	X	X	X	X	X	2	0.000385	1.79769e+308	17.529	5.0877	0.099768	4	10	10	4	0	10	18.1	0.0006121
439	8	0	1	NP_001294853.1	NP_001294853.1	https://www.ncbi.nlm.nih.gov/protein/	NP_001294853.1	nucleosome assembly protein 1-like 1 isoform 2 [Homo sapiens]	383	44627	4.6		NAP1L1	0	0	0				X	X	X	X	X	X	X	X	X	X	X	X	X	X	X	X	1	0.000246	1.79769e+308	6.947	1.4935	1	3	5	4	2	1	4.57143	10.7	0.00024621
440	8	1	1	NP_057225.2	NP_057225.2	https://www.ncbi.nlm.nih.gov/protein/	NP_057225.2	cytoplasmic dynein 1 light intermediate chain 1 isoform 1 [Homo sapiens]	523	56579	6.4		DYNC1LI1	1	0.000124	3.17949	1.125	0.3294	1	2	3	3	2	0	3	7.27	0.00012384	X	X	X	X	X	X	X	X	2	9e-05	2.30769	7.011	1.3703	1	1	2	2	1	0	2	3.63	7.888e-05
441	8	2	2	NP_001229852.1;NP_057175.1	NP_001229852.1	https://www.ncbi.nlm.nih.gov/protein/	NP_001229852.1	eukaryotic translation initiation factor 3 subunit L isoform 2 [Homo sapiens]	516	61014	7		EIF3L	1	8.4e-05	1.12	-7.601	-1.8479	0.985929	1	2	2	1	0	2	3.1	8.368e-05	X	X	X	X	X	X	X	X	0	0	0	-17.949	-33.0335	0	X	X	X	X	X	X	X	X
442	8	2	1	NP_005137.1	NP_005137.1	https://www.ncbi.nlm.nih.gov/protein/	NP_005137.1	U4/U6.U5 tri-snRNP-associated protein 1 [Homo sapiens]	800	90255	6.1		SART1	1	5.4e-05	0.247706	-5.722	-1.5777	1	1	2	2	1	0	2	2.25	5.397e-05	X	X	X	X	X	X	X	X	2	0.000144	0.66055	-0.418	-1.2982	0.974022	4	6	6	4	0	6	9	0.00015471
443	8	1	1	NP_067062.1	NP_067062.1	https://www.ncbi.nlm.nih.gov/protein/	NP_067062.1	RNA-binding protein 25 [Homo sapiens]	843	100186	6.3		RBM25	0	0	0	-6.822	-1.675	1	X	X	X	X	X	X	X	X	X	X	X	X	X	X	X	X	1	0.000343	1.41152	1.223	0.3412	1	5	14	14	5	0	14	12.1	0.00034257
444	8	1	1	NP_116253.2	NP_116253.2	https://www.ncbi.nlm.nih.gov/protein/	NP_116253.2	pre-mRNA-splicing factor 38A [Homo sapiens]	312	37477	10		PRPF38A	0	0	0	-7.901	-2.3824	0.808077	X	X	X	X	X	X	X	X	X	X	X	X	X	X	X	X	1	0.001124	12.2174	2.353	0.5209	1	5	17	17	5	0	17	31.09	0.00112395
445	8	1	1	NP_055095.2	NP_055095.2	https://www.ncbi.nlm.nih.gov/protein/	NP_055095.2	dnaJ homolog subfamily C member 8 [Homo sapiens]	253	29842	9.1		DNAJC8	1	8.5e-05	1.04938	-0.768	-0.193	1	1	1	1	1	0	1	11.46	8.534e-05	X	X	X	X	X	X	X	X	0	0	0	-7.223	-1.7817	0.788479	X	X	X	X	X	X	X	X
446	8	0	1	NP_060708.1	NP_060708.1	https://www.ncbi.nlm.nih.gov/protein/	NP_060708.1	acylglycerol kinase, mitochondrial isoform 1 precursor [Homo sapiens]	422	47137	8.1		AGK	1	0.000205	1.79769e+308	7.819	1.8903	0.792849	2	4	4	2	0	4	9.95	0.00020464	X	X	X	X	X	X	X	X	2	0.000262	1.79769e+308	19.256	30.3504	0	1	3	3	1	0	3	4.03	0.00014664
447	8	1	1	NP_002706.1	NP_002706.1	https://www.ncbi.nlm.nih.gov/protein/	NP_002706.1	serine/threonine-protein phosphatase 2A catalytic subunit alpha isoform isoform 1 [Homo sapiens]	309	35594	5.5		PPP2CA	1	0.000279	0.972125	0.263	0.0588	1	2	4	4	2	0	4	8.09	0.00027948	X	X	X	X	X	X	X	X	1	0.000172	0.599303	-0.672	-0.1308	1	X	X	X	X	X	X	X	X
448	8	0	2	NP_001257817.1;NP_036272.2	NP_001257817.1	https://www.ncbi.nlm.nih.gov/protein/	NP_001257817.1	mitochondrial dicarboxylate carrier isoform 1 [Homo sapiens]	296	32145	9.3		SLC25A10	2	0.000414	1.79769e+308	19.557	27.6502	0	1	3	3	1	0	3	8.11	0.00021882	1	4	4	1	0	4	8.11	0.00060833	2	0.000408	1.79769e+308	19.777	42.5458	0	2	4	4	2	0	4	11.49	0.00027875
449	8	0	1	NP_001136067.1	NP_001136067.1	https://www.ncbi.nlm.nih.gov/protein/	NP_001136067.1	prolyl 4-hydroxylase subunit alpha-1 isoform 2 precursor [Homo sapiens]	534	61049	6		P4HA1	0	0	0				X	X	X	X	X	X	X	X	X	X	X	X	X	X	X	X	2	0.001169	1.79769e+308	20.438	22.2504	0	16	66	3	2	63	50.25	44.01	0.0019411
450	8	0	1	NP_056399.1	NP_056399.1	https://www.ncbi.nlm.nih.gov/protein/	NP_056399.1	polymerase delta-interacting protein 2 isoform 1 [Homo sapiens]	368	42033	8.6		POLDIP2	0	0	0				X	X	X	X	X	X	X	X	X	X	X	X	X	X	X	X	1	0.000617	1.79769e+308	8.095	2.1236	0.921277	4	11	11	4	0	11	19.57	0.00061659
451	8	0	4	NP_001308762.1;NP_001308764.1;NP_001308765.1;NP_057291.1	NP_001308762.1	https://www.ncbi.nlm.nih.gov/protein/	NP_001308762.1	cleavage and polyadenylation specificity factor subunit 3 isoform b [Homo sapiens]	647	73477	5.6		CPSF3	1	0.0001	1.79769e+308	7.822	2.6838	0.521049	2	3	3	2	0	3	4.79	0.00010011	X	X	X	X	X	X	X	X	1	0.000223	1.79769e+308	7.977	2.8247	0.65252	5	7	7	5	0	7	11.9	0.00022318
452	8	0	1	NP_006382.1	NP_006382.1	https://www.ncbi.nlm.nih.gov/protein/	NP_006382.1	importin-7 [Homo sapiens]	1038	119516	4.8		IPO7	0	0	0				X	X	X	X	X	X	X	X	X	X	X	X	X	X	X	X	2	0.000348	1.79769e+308	19.649	63.409	0	6	17	17	6	0	17	8.09	0.00033784
453	8	0	1	NP_001166599.1	NP_001166599.1	https://www.ncbi.nlm.nih.gov/protein/	NP_001166599.1	YTH domain-containing family protein 2 isoform 1 [Homo sapiens]	579	62334	8.8		YTHDF2	1	7.5e-05	1.79769e+308	8.462	1.9113	0.785366	2	2	2	2	0	2	5.35	7.458e-05	X	X	X	X	X	X	X	X	1	0.000428	1.79769e+308	8.214	2.7091	0.696081	5	12	12	5	0	12	15.72	0.00042752
454	8	0	4	NP_001012680.1;NP_001012682.1;NP_001013269.1;NP_002385.3	NP_001012680.1	https://www.ncbi.nlm.nih.gov/protein/	NP_001012680.1	4F2 cell-surface antigen heavy chain isoform b [Homo sapiens]	631	68101	5		SLC3A2	2	0.000158	1.79769e+308	18.791	42.1468	0	2	3	3	2	0	3	5.23	0.00010265	3	3	3	3	0	3	6.18	0.00021403	1	0.000131	1.79769e+308	6.919	1.7758	1	2	4	4	2	0	4	7.61	0.00013076
455	8	0	1	NP_060592.2	NP_060592.2	https://www.ncbi.nlm.nih.gov/protein/	NP_060592.2	aspartate--tRNA ligase, mitochondrial isoform 1 [Homo sapiens]	645	73563	8		DARS2	0	0	0				X	X	X	X	X	X	X	X	X	X	X	X	X	X	X	X	2	0.000146	1.79769e+308	18.753	48.3342	0	2	4	4	2	0	4	5.27	0.00012792
456	8	0	1	NP_065750.1	NP_065750.1	https://www.ncbi.nlm.nih.gov/protein/	NP_065750.1	transcriptional repressor p66-beta [Homo sapiens]	593	65261	9.7		GATAD2B	1	0.000146	1.79769e+308	8.481	2.5115	0.576854	3	4	4	3	0	4	10.12	0.00014563	X	X	X	X	X	X	X	X	1	3.5e-05	1.79769e+308	7.023	2.0152	0.962009	1	1	1	1	0	1	4.22	3.479e-05
457	8	0	1	NP_006784.1	NP_006784.1	https://www.ncbi.nlm.nih.gov/protein/	NP_006784.1	thioredoxin-dependent peroxide reductase, mitochondrial isoform a precursor [Homo sapiens]	256	27693	7.8		PRDX3	0	0	0				X	X	X	X	X	X	X	X	X	X	X	X	X	X	X	X	1	8.1e-05	1.79769e+308	7.13	1.8027	1	1	1	1	1	0	1	12.11	8.058e-05
458	8	1	1	NP_001290377.1	NP_001290377.1	https://www.ncbi.nlm.nih.gov/protein/	NP_001290377.1	serine/arginine repetitive matrix protein 1 isoform 1 [Homo sapiens]	916	103796	11.8		SRRM1	1	1.2e-05	0.134831	-1.125	-0.2709	1	1	1	0	0	1	0.5	1.31	1.178e-05	X	X	X	X	X	X	X	X	1	4.5e-05	0.505618	-0.028	-0.0072	1	1	4	0	0	4	2	1.86	4.504e-05
459	8	1	1	NP_006406.1	NP_006406.1	https://www.ncbi.nlm.nih.gov/protein/	NP_006406.1	serine palmitoyltransferase 1 isoform a [Homo sapiens]	473	52744	6		SPTLC1	1	9.1e-05	2.11628	-0.495	-0.1314	1	2	2	2	2	0	2	6.13	9.129e-05	X	X	X	X	X	X	X	X	2	0.000212	4.93023	8.051	1.9083	1	1	2	2	1	0	2	3.59	8.722e-05
460	8	0	1	NP_886553.3	NP_886553.3	https://www.ncbi.nlm.nih.gov/protein/	NP_886553.3	eukaryotic translation initiation factor 4 gamma 1 isoform 1 [Homo sapiens]	1600	175588	5.3		EIF4G1	0	0	0				X	X	X	X	X	X	X	X	X	X	X	X	X	X	X	X	2	4e-05	1.79769e+308	16.912	16.4656	0	2	2	0	0	2	1	2.38	1.289e-05
461	8	1	3	NP_000405.1;NP_001361426.1;NP_001361427.1	NP_000405.1	https://www.ncbi.nlm.nih.gov/protein/	NP_000405.1	peroxisomal multifunctional enzyme type 2 isoform 2 [Homo sapiens]	736	79686	8.8		HSD17B4	0	0	0	-8.754	-2.4876	0.772278	X	X	X	X	X	X	X	X	X	X	X	X	X	X	X	X	2	9.2e-05	0.621622	7.799	2.4405	0.799358	2	4	4	2	0	4	5.98	0.00011211
462	8	1	2	NP_001136149.1;NP_076436.3	NP_001136149.1	https://www.ncbi.nlm.nih.gov/protein/	NP_001136149.1	chitinase domain-containing protein 1 isoform c precursor [Homo sapiens]	362	41678	8.6		CHID1	1	0.000477	12.5526	1.239	0.2694	1	3	8	8	3	0	8	10.22	0.00047712	X	X	X	X	X	X	X	X	0	0	0	-7.877	-2.3891	0.559765	X	X	X	X	X	X	X	X
463	8	0	1	NP_056444.3	NP_056444.3	https://www.ncbi.nlm.nih.gov/protein/	NP_056444.3	U4/U6 small nuclear ribonucleoprotein Prp31 [Homo sapiens]	499	55456	5.8		PRPF31	1	0.000476	1.79769e+308	8.703	2.758	0.497828	8	11	11	8	0	11	22.65	0.00047593	X	X	X	X	X	X	X	X	2	0.000148	1.79769e+308	18.651	37.6437	0	2	2	2	2	0	2	7.21	8.268e-05
464	8	0	3	NP_001093639.1;NP_001093640.1;NP_006830.2	NP_001093639.1	https://www.ncbi.nlm.nih.gov/protein/	NP_001093639.1	MICOS complex subunit MIC60 isoform 2 [Homo sapiens]	757	83549	6.6		IMMT	2	0.000514	1.79769e+308	19.951	41.8267	0	5	11	11	5	0	11	10.96	0.00031372	4	12	12	4	0	12	6.34	0.00071361	1	8.2e-05	1.79769e+308	7.138	2.2031	0.890974	3	3	3	3	0	3	5.94	8.175e-05
465	8	0	1	NP_006827.1	NP_006827.1	https://www.ncbi.nlm.nih.gov/protein/	NP_006827.1	eIF-2-alpha kinase activator GCN1 [Homo sapiens]	2671	292708	7.4		GCN1	0	0	0				X	X	X	X	X	X	X	X	X	X	X	X	X	X	X	X	2	9.7e-05	1.79769e+308	18.18	33.0996	0	5	7	7	5	0	7	2.77	5.406e-05
466	8	0	1	NP_006383.2	NP_006383.2	https://www.ncbi.nlm.nih.gov/protein/	NP_006383.2	nucleolar protein 56 [Homo sapiens]	594	66050	9.2		NOP56	1	3.6e-05	1.79769e+308	6.636	2.0395	0.739754	1	1	1	1	0	1	2.53	3.635e-05	X	X	X	X	X	X	X	X	1	8.9e-05	1.79769e+308	7.878	1.8585	1	X	X	X	X	X	X	X	X
467	8	0	1	NP_006801.1	NP_006801.1	https://www.ncbi.nlm.nih.gov/protein/	NP_006801.1	protein disulfide-isomerase A5 precursor [Homo sapiens]	519	59594	7.9		PDIA5	1	0.000125	1.79769e+308	7.173	1.8134	0.820231	1	3	3	1	0	3	4.62	0.0001248	X	X	X	X	X	X	X	X	1	0.000159	1.79769e+308	6.502	1.8301	1	4	4	4	4	0	4	20.62	0.00015898
468	8	0	2	NP_001128582.1;NP_005138.3	NP_001128582.1	https://www.ncbi.nlm.nih.gov/protein/	NP_001128582.1	dnaJ homolog subfamily A member 3, mitochondrial isoform 2 [Homo sapiens]	453	49612	9.4		DNAJA3	1	4.8e-05	1.79769e+308	7.304	1.96	0.768019	1	1	1	1	0	1	3.53	4.766e-05	X	X	X	X	X	X	X	X	2	0.000244	1.79769e+308	19.113	28.3665	0	2	3	3	2	0	3	6.84	0.00013661
469	8	1	1	NP_001352542.1	NP_001352542.1	https://www.ncbi.nlm.nih.gov/protein/	NP_001352542.1	ribosome-binding protein 1 isoform 1 [Homo sapiens]	1410	152456	8.6		RRBP1	0	0	0	-7.641	-1.8075	0.998699	X	X	X	X	X	X	X	X	X	X	X	X	X	X	X	X	2	5.2e-05	1.7931	7.624	2.1238	0.921201	1	2	2	1	0	2	1.28	2.926e-05
470	8	0	1	NP_055414.2	NP_055414.2	https://www.ncbi.nlm.nih.gov/protein/	NP_055414.2	melanoma-associated antigen D2 [Homo sapiens]	606	64954	9.3		MAGED2	2	4.6e-05	1.79769e+308	17.28	25.5391	0	1	1	0	0	1	0.5	1.98	1.781e-05	1	1	1	1	0	1	2.64	7.428e-05	2	0.000207	1.79769e+308	19.131	55.9301	0	4	7	7	4	0	7	6.44	0.00023828
471	8	0	2	NP_001188474.1;NP_073605.4	NP_001188474.1	https://www.ncbi.nlm.nih.gov/protein/	NP_001188474.1	RNA-binding protein 15 isoform 2 [Homo sapiens]	969	106366	10.1		RBM15	1	6.7e-05	1.79769e+308	8.189	2.2919	0.651207	2	3	3	2	0	3	3.2	6.684e-05	X	X	X	X	X	X	X	X	2	0.000399	1.79769e+308	19.782	61.3076	0	13	22	22	13	0	22	22.19	0.00046833
472	8	0	1	NP_060596.2	NP_060596.2	https://www.ncbi.nlm.nih.gov/protein/	NP_060596.2	transmembrane protein 33 [Homo sapiens]	247	27978	9.7		TMEM33	2	0.000627	1.79769e+308	20.218	55.2888	0	1	6	6	1	0	6	4.86	0.00052445	1	4	4	1	0	4	4.86	0.00072902	2	0.000149	1.79769e+308	18.68	35.7632	0	1	1	1	1	0	1	4.86	8.351e-05
473	8	0	1	NP_005266.2	NP_005266.2	https://www.ncbi.nlm.nih.gov/protein/	NP_005266.2	guanine nucleotide-binding protein-like 1 [Homo sapiens]	607	68661	5.8		GNL1	1	0.000213	1.79769e+308	7.393	1.9104	0.785686	4	6	6	4	0	6	11.7	0.00021341	X	X	X	X	X	X	X	X	1	6.8e-05	1.79769e+308	7.728	2.2037	0.890745	1	2	2	1	0	2	1.65	6.797e-05
474	8	1	1	NP_060531.2	NP_060531.2	https://www.ncbi.nlm.nih.gov/protein/	NP_060531.2	pre-mRNA-splicing factor 38B isoform a [Homo sapiens]	546	64468	10.5		PRPF38B	0	0	0	-8.289	-2.0486	0.920667	X	X	X	X	X	X	X	X	X	X	X	X	X	X	X	X	2	0.00024	4.5283	8.607	2.5813	0.744975	3	5	5	3	0	5	8.24	0.0001889
475	8	0	1	NP_000089.1	NP_000089.1	https://www.ncbi.nlm.nih.gov/protein/	NP_000089.1	carnitine O-palmitoyltransferase 2, mitochondrial isoform 1 precursor [Homo sapiens]	658	73777	8.2		CPT2	1	6.6e-05	1.79769e+308	6.789	2.1417	0.703618	2	2	2	2	0	2	5.17	6.562e-05	X	X	X	X	X	X	X	X	1	8.1e-05	1.79769e+308	7.058	1.9451	0.987883	X	X	X	X	X	X	X	X
476	8	0	1	NP_001271317.1	NP_001271317.1	https://www.ncbi.nlm.nih.gov/protein/	NP_001271317.1	nucleolar and coiled-body phosphoprotein 1 isoform 1 [Homo sapiens]	709	74747	9.5		NOLC1	0	0	0				X	X	X	X	X	X	X	X	X	X	X	X	X	X	X	X	1	0.000136	1.79769e+308	7.626	2.0347	0.954742	2	5	4	1	1	4.66667	6.35	0.00013577
477	8	1	1	NP_036377.1	NP_036377.1	https://www.ncbi.nlm.nih.gov/protein/	NP_036377.1	SNW domain-containing protein 1 isoform 2 [Homo sapiens]	536	61495	9.5		SNW1	1	8.1e-05	0.794118	-0.093	-0.0236	1	1	2	2	1	0	2	2.43	8.056e-05	X	X	X	X	X	X	X	X	2	0.000242	2.37255	7.259	2.137	0.916191	3	10	10	3	0	10	11.19	0.00038485
478	8	0	1	NP_055102.3	NP_055102.3	https://www.ncbi.nlm.nih.gov/protein/	NP_055102.3	nodal modulator 1 precursor [Homo sapiens]	1222	134324	5.8		NOMO1	1	9e-06	1.79769e+308	6.809	1.9348	0.776994	1	1	0	0	1	0.5	1.23	8.83e-06	X	X	X	X	X	X	X	X	1	0.000101	1.79769e+308	6.714	1.5384	1	3	6	1	1	5	6	5.32	0.00010128
479	8	1	1	NP_006697.2	NP_006697.2	https://www.ncbi.nlm.nih.gov/protein/	NP_006697.2	transcription elongation regulator 1 isoform 1 [Homo sapiens]	1098	123901	8.6		TCERG1	0	0	0	-6.035	-1.2212	1	X	X	X	X	X	X	X	X	X	X	X	X	X	X	X	X	2	7.1e-05	1.65116	8.686	2.5561	0.754681	4	5	5	4	0	5	6.47	9.393e-05
480	8	0	1	NP_001307193.1	NP_001307193.1	https://www.ncbi.nlm.nih.gov/protein/	NP_001307193.1	AP-3 complex subunit mu-1 isoform a [Homo sapiens]	418	46939	6.9		AP3M1	1	5.2e-05	1.79769e+308	6.702	1.7525	0.84186	1	1	1	1	0	1	3.35	5.165e-05	X	X	X	X	X	X	X	X	1	0.000148	1.79769e+308	7.796	2.1265	0.920177	2	3	3	2	0	3	8.37	0.00014805
481	8	0	3	NP_001186912.1;NP_001186913.1;NP_004997.4	NP_001186912.1	https://www.ncbi.nlm.nih.gov/protein/	NP_001186912.1	NADH-ubiquinone oxidoreductase 75 kDa subunit, mitochondrial isoform 4 [Homo sapiens]	670	73528	5.9		NDUFS1	2	0.000195	1.79769e+308	18.651	24.048	0	6	10	10	6	0	10	14.48	0.00032224	1	1	1	1	0	1	2.39	6.719e-05	1	0.000123	1.79769e+308	6.912	1.9547	0.984365	1	4	4	1	0	4	2.54	0.00012315
482	8	0	1	NP_001244.1	NP_001244.1	https://www.ncbi.nlm.nih.gov/protein/	NP_001244.1	cell division cycle 5-like protein [Homo sapiens]	802	92251	8.2		CDC5L	0	0	0				X	X	X	X	X	X	X	X	X	X	X	X	X	X	X	X	2	0.00011	1.79769e+308	18.393	40.134	0	4	6	6	4	0	6	7.61	0.00015432
483	8	0	1	NP_001914.3	NP_001914.3	https://www.ncbi.nlm.nih.gov/protein/	NP_001914.3	DNA damage-binding protein 1 [Homo sapiens]	1140	126968	5.3		DDB1	0	0	0				X	X	X	X	X	X	X	X	X	X	X	X	X	X	X	X	2	0.000215	1.79769e+308	19.026	42.6002	0	7	16	16	7	0	16	12.63	0.00028951
484	8	0	1	NP_002700.1	NP_002700.1	https://www.ncbi.nlm.nih.gov/protein/	NP_002700.1	serine/threonine-protein phosphatase PP1-beta catalytic subunit isoform 1 [Homo sapiens]	327	37187	6.2		PPP1CB	1	8.8e-05	1.79769e+308	7.711	2.2693	0.659026	1	4	0	0	4	1.33333	5.2	8.803e-05	X	X	X	X	X	X	X	X	2	0.000475	1.79769e+308	19.612	27.939	0	9	21	4	3	17	12.5	45.87	0.00078853
485	8	0	2	NP_001096616.1;NP_001096618.1	NP_001096616.1	https://www.ncbi.nlm.nih.gov/protein/	NP_001096616.1	GRB10-interacting GYF protein 2 isoform b [Homo sapiens]	1299	150070	5.5		GIGYF2	2	2.6e-05	1.79769e+308	16.972	33.5152	0	1	1	1	1	0	1	1.08	1.662e-05	1	1	1	1	0	1	1.23	3.465e-05	2	0.000243	1.79769e+308	19.197	37.5542	0	8	10	10	8	0	10	14.55	0.0001588
486	8	0	1	NP_001181875.2	NP_001181875.2	https://www.ncbi.nlm.nih.gov/protein/	NP_001181875.2	eukaryotic translation initiation factor 4 gamma 1 isoform 6 [Homo sapiens]	1606	176236	5.3		EIF4G1	0	0	0				X	X	X	X	X	X	X	X	X	X	X	X	X	X	X	X	2	3.9e-05	1.79769e+308	17.102	20.3656	0	2	2	0	0	2	1	2.37	1.284e-05
487	8	0	1	NP_001354702.1	NP_001354702.1	https://www.ncbi.nlm.nih.gov/protein/	NP_001354702.1	extended synaptotagmin-2 isoform 1 [Homo sapiens]	866	96329	8.4		ESYT2	1	5e-05	1.79769e+308	7.756	1.9686	0.764957	1	2	2	1	0	2	1.39	4.986e-05	X	X	X	X	X	X	X	X	1	0.000119	1.79769e+308	8.436	2.631	0.725888	3	5	5	3	0	5	4.73	0.0001191
488	8	0	4	NP_001074248.1;NP_001074419.1;NP_001350784.1;NP_203693.3	NP_001074248.1	https://www.ncbi.nlm.nih.gov/protein/	NP_001074248.1	unconventional myosin-Ic isoform a [Homo sapiens]	1063	121682	9.4		MYO1C	1	6.1e-05	1.79769e+308	6.872	2.4358	0.60212	2	3	3	2	0	3	3.2	6.093e-05	X	X	X	X	X	X	X	X	2	0.000128	1.79769e+308	18.619	52.0842	0	6	8	8	6	0	8	6.87	0.00015524
489	8	0	1	NP_060853.3	NP_060853.3	https://www.ncbi.nlm.nih.gov/protein/	NP_060853.3	pre-mRNA 3' end processing protein WDR33 isoform 1 [Homo sapiens]	1336	145891	9.2		WDR33	0	0	0				X	X	X	X	X	X	X	X	X	X	X	X	X	X	X	X	1	0.000262	1.79769e+308	7.974	2.3907	0.818639	10	17	17	10	0	17	10.4	0.00026248
490	8	1	1	NP_001358966.1	NP_001358966.1	https://www.ncbi.nlm.nih.gov/protein/	NP_001358966.1	dihydrolipoyllysine-residue acetyltransferase component of pyruvate dehydrogenase complex, mitochondrial isoform 8 [Homo sapiens]	591	62713	5.7		DLAT	1	7.3e-05	2.08571	0.05	0.0146	1	2	2	2	2	0	2	5.25	7.306e-05	X	X	X	X	X	X	X	X	0	0	0	-8.699	-3.0049	0.362345	X	X	X	X	X	X	X	X
491	8	2	1	NP_002366.2	NP_002366.2	https://www.ncbi.nlm.nih.gov/protein/	NP_002366.2	microtubule-associated protein 4 isoform 1 [Homo sapiens]	1152	121005	5.4		MAP4	1	3.7e-05	0.860465	-6.169	-1.6565	1	1	2	2	1	0	2	1.48	3.748e-05	X	X	X	X	X	X	X	X	0	0	0	-17.532	-50.9437	0	X	X	X	X	X	X	X	X
492	8	0	1	NP_061862.1	NP_061862.1	https://www.ncbi.nlm.nih.gov/protein/	NP_061862.1	RNA-binding protein 27 [Homo sapiens]	1060	118718	9.2		RBM27	1	8e-06	1.79769e+308	7.756	2.1753	0.69181	1	2	0	0	2	0.4	1.13	8.15e-06	X	X	X	X	X	X	X	X	1	9.7e-05	1.79769e+308	8.051	2.0009	0.96732	4	5	3	3	2	5	6.79	9.73e-05
493	8	0	1	NP_005619.1	NP_005619.1	https://www.ncbi.nlm.nih.gov/protein/	NP_005619.1	neutral amino acid transporter B(0) isoform 1 [Homo sapiens]	541	56598	5.5		SLC1A5	2	8.2e-05	1.79769e+308	18.189	53.2244	0	1	2	2	1	0	2	3.7	7.981e-05	1	1	1	1	0	1	3.7	8.321e-05	1	9.8e-05	1.79769e+308	6.975	2.0926	0.933004	X	X	X	X	X	X	X	X
494	8	0	7	NP_001278274.1;NP_001300825.1;NP_001300911.1;NP_001778.2;NP_076916.2;NP_277021.2;NP_277071.2	NP_001278274.1	https://www.ncbi.nlm.nih.gov/protein/	NP_001278274.1	cyclin-dependent kinase 11B isoform 10 [Homo sapiens]	772	90228	5.4		CDK11B	1	2.8e-05	1.79769e+308	5.882	1.248	1	1	1	1	1	0	1	1.68	2.797e-05	X	X	X	X	X	X	X	X	1	8e-05	1.79769e+308	7.363	1.9977	0.968507	3	3	3	3	0	3	5.44	8.016e-05
495	8	0	1	NP_000908.2	NP_000908.2	https://www.ncbi.nlm.nih.gov/protein/	NP_000908.2	prolyl 4-hydroxylase subunit alpha-1 isoform 1 precursor [Homo sapiens]	534	60967	6		P4HA1	0	0	0				X	X	X	X	X	X	X	X	X	X	X	X	X	X	X	X	2	0.000522	1.79769e+308	20.017	51.088	0	15	64	1	1	63	16.75	43.82	0.00064703
496	8	1	1	NP_001070908.1	NP_001070908.1	https://www.ncbi.nlm.nih.gov/protein/	NP_001070908.1	bcl-2-associated transcription factor 1 isoform 2 [Homo sapiens]	869	100232	10		BCLAF1	1	6.2e-05	7.75	-0.264	-0.0808	1	3	5	0	0	5	2.5	5.52	6.211e-05	X	X	X	X	X	X	X	X	1	0.000214	26.75	0.972	0.2671	1	9	15	0	0	15	0	16.69	X
497	8	1	1	NP_002435.1	NP_002435.1	https://www.ncbi.nlm.nih.gov/protein/	NP_002435.1	moesin [Homo sapiens]	577	67820	6.4		MSN	1	4.7e-05	0.701493	0.223	0.0515	1	2	3	1	1	2	1.25	4.68	4.677e-05	X	X	X	X	X	X	X	X	0	0	0	-8.16	-2.482	0.527185	X	X	X	X	X	X	X	X
498	8	2	2	NP_001161328.1;NP_060653.3	NP_001161328.1	https://www.ncbi.nlm.nih.gov/protein/	NP_001161328.1	protein strawberry notch homolog 1 isoform 1 [Homo sapiens]	1393	154312	7.9		SBNO1	1	7.7e-05	3.34783	-6.297	-1.63	1	3	5	5	3	0	5	3.23	7.749e-05	X	X	X	X	X	X	X	X	1	3e-05	1.30435	-5.802	-1.522	0.88925	2	2	2	2	0	2	4.31	2.962e-05
499	8	0	1	NP_068814.2	NP_068814.2	https://www.ncbi.nlm.nih.gov/protein/	NP_068814.2	heat shock-related 70 kDa protein 2 [Homo sapiens]	639	70021	5.7		HSPA2	0	0	0				7	30	0	0	30	0	10.64	X	5	53	0	0	53	0	8.14	X	1	6.9e-05	1.79769e+308	7.324	2.3063	0.851275	9	31	2	1	29	2.14643	20.34	6.929e-05
500	8	0	1	NP_001484.1	NP_001484.1	https://www.ncbi.nlm.nih.gov/protein/	NP_001484.1	rab GDP dissociation inhibitor alpha [Homo sapiens]	447	50583	5.1		GDI1	1	7.2e-05	1.79769e+308	8.192	2.122	0.71056	1	3	0	0	3	1.5	4.25	7.245e-05	X	X	X	X	X	X	X	X	1	4.6e-05	1.79769e+308	6.082	1.5386	1	1	2	0	0	2	1	4.25	4.615e-05
501	8	0	1	NP_055950.2	NP_055950.2	https://www.ncbi.nlm.nih.gov/protein/	NP_055950.2	nuclear pore complex protein Nup205 isoform 1 [Homo sapiens]	2012	227919	6.2		NUP205	1	1.1e-05	1.79769e+308	6.017	1.5638	0.908149	1	1	1	1	0	1	0.75	1.073e-05	X	X	X	X	X	X	X	X	2	7.8e-05	1.79769e+308	18.027	40.8607	0	6	10	10	6	0	10	5.52	0.00010252
502	8	0	1	NP_001247421.1	NP_001247421.1	https://www.ncbi.nlm.nih.gov/protein/	NP_001247421.1	radixin isoform 1 [Homo sapiens]	604	71049	6.7		RDX	1	0.000134	1.79769e+308	7.901	1.7916	0.827982	3	5	3	2	2	3.75	6.95	0.00013404	X	X	X	X	X	X	X	X	0	0	0				X	X	X	X	X	X	X	X
503	8	1	1	NP_001273560.1	NP_001273560.1	https://www.ncbi.nlm.nih.gov/protein/	NP_001273560.1	RNA-binding protein 26 isoform 1 [Homo sapiens]	1009	113794	9.2		RBM26	1	3e-05	10	0.508	0.1447	1	3	6	0	0	6	1.4	3.96	2.996e-05	X	X	X	X	X	X	X	X	1	2e-05	6.66667	0.372	0.1019	1	4	6	0	0	6	1	6.34	2.044e-05
504	7	1	1	NP_001020092.1	NP_001020092.1	https://www.ncbi.nlm.nih.gov/protein/	NP_001020092.1	60S ribosomal protein L9 [Homo sapiens]	192	21863	10		RPL9	1	0.000112	0.35	-0.629	-0.1665	1	1	1	1	1	0	1	9.9	0.00011245	X	X	X	X	X	X	X	X	1	0.000215	0.671875	-0.183	-0.0471	1	2	2	2	2	0	2	12.5	0.00021487
505	7	1	1	NP_000968.2	NP_000968.2	https://www.ncbi.nlm.nih.gov/protein/	NP_000968.2	60S ribosomal protein L13 isoform 1 [Homo sapiens]	211	24261	11.7		RPL13	1	0.000102	0.350515	0.271	0.0547	1	1	1	1	1	0	1	6.16	0.00010232	X	X	X	X	X	X	X	X	0	0	0	-8.66	-2.8909	0.395345	X	X	X	X	X	X	X	X
506	7	0	2	NP_001186271.1;NP_001186284.1	NP_001186271.1	https://www.ncbi.nlm.nih.gov/protein/	NP_001186271.1	60S ribosomal protein L17 isoform a [Homo sapiens]	184	21397	10.2		RPL17	0	0	0				X	X	X	X	X	X	X	X	X	X	X	X	X	X	X	X	1	0.000336	1.79769e+308	7.421	1.942	0.989018	2	3	3	2	0	3	14.13	0.00033632
507	7	1	1	NP_000981.1	NP_000981.1	https://www.ncbi.nlm.nih.gov/protein/	NP_000981.1	60S ribosomal protein L27a [Homo sapiens]	148	16561	11		RPL27A	0	0	0	-7.381	-2.1341	0.892154	X	X	X	X	X	X	X	X	X	X	X	X	X	X	X	X	2	0.000956	2.30361	10.769	2.6439	0.720948	3	6	6	3	0	6	28.38	0.00083626
508	7	1	2	NP_000966.2;NP_001186731.1	NP_000966.2	https://www.ncbi.nlm.nih.gov/protein/	NP_000966.2	60S ribosomal protein L11 isoform 1 [Homo sapiens]	178	20252	9.6		RPL11	1	0.000121	0.287411	-2.153	-0.5348	1	1	1	1	1	0	1	7.87	0.00012129	X	X	X	X	X	X	X	X	1	0.000116	0.275534	0.039	0.008	1	1	1	1	1	0	1	5.06	0.00011589
509	7	1	1	NP_056229.2	NP_056229.2	https://www.ncbi.nlm.nih.gov/protein/	NP_056229.2	60S ribosomal protein L36 [Homo sapiens]	105	12254	11.6		RPL36	0	0	0	-8.359	-2.0818	0.909633	X	X	X	X	X	X	X	X	X	X	X	X	X	X	X	X	0	0	0	-7.463	-1.6857	0.825834	X	X	X	X	X	X	X	X
510	7	1	1	NP_000998.1	NP_000998.1	https://www.ncbi.nlm.nih.gov/protein/	NP_000998.1	40S ribosomal protein S4, X isoform [Homo sapiens]	263	29598	10.2		RPS4X	0	0	0	-9.409	-2.3926	0.804605	X	X	X	X	X	X	X	X	X	X	X	X	X	X	X	X	1	7.8e-05	0.150579	0.434	0.1118	1	1	1	1	1	0	1	6.46	7.843e-05
511	7	1	1	NP_001020241.1	NP_001020241.1	https://www.ncbi.nlm.nih.gov/protein/	NP_001020241.1	40S ribosomal protein S14 [Homo sapiens]	151	16273	10.1		RPS14	0	0	0	-9.001	-2.4575	0.782514	X	X	X	X	X	X	X	X	X	X	X	X	X	X	X	X	1	0.000683	0.444951	0.319	0.0645	1	4	5	5	4	0	5	30.46	0.00068304
512	7	1	1	NP_001012.1	NP_001012.1	https://www.ncbi.nlm.nih.gov/protein/	NP_001012.1	40S ribosomal protein S17 [Homo sapiens]	135	15550	9.8		RPS17	0	0	0	-9.471	-2.7433	0.686068	X	X	X	X	X	X	X	X	X	X	X	X	X	X	X	X	1	0.000153	0.10099	0.063	0.0119	1	1	1	1	1	0	1	16.3	0.0001528
513	7	1	1	NP_001226.2	NP_001226.2	https://www.ncbi.nlm.nih.gov/protein/	NP_001226.2	serpin H1 precursor [Homo sapiens]	418	46441	8.7		SERPINH1	1	5.2e-05	1.57576	0.594	0.1354	1	1	1	1	1	0	1	3.59	5.165e-05	X	X	X	X	X	X	X	X	1	0.000148	4.48485	0.114	0.0227	1	3	3	3	3	0	3	11.96	0.00014805
514	7	1	1	NP_001008.1	NP_001008.1	https://www.ncbi.nlm.nih.gov/protein/	NP_001008.1	40S ribosomal protein S13 [Homo sapiens]	151	17222	10.5		RPS13	0	0	0	-8.331	-2.3341	0.824513	X	X	X	X	X	X	X	X	X	X	X	X	X	X	X	X	0	0	0	-7.35	-2.02	0.696405	X	X	X	X	X	X	X	X
515	7	1	1	NP_006422.1	NP_006422.1	https://www.ncbi.nlm.nih.gov/protein/	NP_006422.1	T-complex protein 1 subunit beta isoform 1 [Homo sapiens]	535	57488	6.4		CCT2	0	0	0	-9.031	-2.3248	0.827675	X	X	X	X	X	X	X	X	X	X	X	X	X	X	X	X	1	7.7e-05	0.0915577	-2.308	-0.6434	1	1	2	2	1	0	2	2.99	7.711e-05
516	7	1	1	NP_036555.1	NP_036555.1	https://www.ncbi.nlm.nih.gov/protein/	NP_036555.1	60S ribosomal protein L13a isoform 1 [Homo sapiens]	203	23577	10.9		RPL13A	1	0.000106	0.630952	0.979	0.2303	1	1	1	1	1	0	1	5.42	0.00010635	X	X	X	X	X	X	X	X	0	0	0	-8.502	-2.6289	0.477534	X	X	X	X	X	X	X	X
517	7	0	1	NP_001021.1	NP_001021.1	https://www.ncbi.nlm.nih.gov/protein/	NP_001021.1	40S ribosomal protein S27 isoform 1 [Homo sapiens]	84	9461	9.5		RPS27	1	0.000257	1.79769e+308	8.319	2.7897	0.488068	1	1	1	1	0	1	15.48	0.00025702	X	X	X	X	X	X	X	X	1	0.000491	1.79769e+308	9.061	2.6304	0.726118	2	4	0	0	4	2	16.67	0.00049114
518	7	0	3	NP_001350786.1;NP_001350822.1;NP_064576.1	NP_001350786.1	https://www.ncbi.nlm.nih.gov/protein/	NP_001350786.1	28S ribosomal protein S22, mitochondrial isoform 2 [Homo sapiens]	319	36806	6.8		MRPS22	0	0	0				X	X	X	X	X	X	X	X	X	X	X	X	X	X	X	X	1	0.000841	1.79769e+308	7.693	1.9302	0.993327	5	13	13	5	0	13	28.53	0.00084063
519	7	1	3	NP_001138416.1;NP_001289978.1;NP_006462.1	NP_001138416.1	https://www.ncbi.nlm.nih.gov/protein/	NP_001138416.1	myosin regulatory light chain 12B [Homo sapiens]	172	19779	4.8		MYL12B	0	0	0	-7.971	-2.2234	0.862072	X	X	X	X	X	X	X	X	X	X	X	X	X	X	X	X	2	0.001131	1.05701	7.143	2.0871	0.935078	4	6	6	4	0	6	34.88	0.00071958
520	7	1	1	NP_733821.1	NP_733821.1	https://www.ncbi.nlm.nih.gov/protein/	NP_733821.1	lamin isoform A [Homo sapiens]	664	74140	7		LMNA	1	6.5e-05	0.0313404	-1.067	-0.2523	1	1	2	2	1	0	2	2.26	6.503e-05	X	X	X	X	X	X	X	X	2	0.000446	0.215043	7.696	1.762	1	8	21	21	8	0	21	16.57	0.00065239
521	7	0	1	NP_001679.2	NP_001679.2	https://www.ncbi.nlm.nih.gov/protein/	NP_001679.2	ATP synthase F(0) complex subunit B1, mitochondrial precursor [Homo sapiens]	256	28909	9.4		ATP5PB	1	0.000675	1.79769e+308	9.379	2.7082	0.513356	5	8	8	5	0	8	27.34	0.00067468	X	X	X	X	X	X	X	X	1	0.000207	1.79769e+308	7.727	2.2394	0.877048	X	X	X	X	X	X	X	X
522	7	1	1	NP_004441.1	NP_004441.1	https://www.ncbi.nlm.nih.gov/protein/	NP_004441.1	enhancer of rudimentary homolog [Homo sapiens]	104	12259	5.9		ERH	1	0.000623	0.527966	0.64	0.1358	1	2	3	3	2	0	3	26.92	0.00062278	X	X	X	X	X	X	X	X	0	0	0	-8.409	-2.3271	0.581971	X	X	X	X	X	X	X	X
523	7	0	1	NP_054765.1	NP_054765.1	https://www.ncbi.nlm.nih.gov/protein/	NP_054765.1	28S ribosomal protein S18b, mitochondrial [Homo sapiens]	258	29396	9.4		MRPS18B	0	0	0				X	X	X	X	X	X	X	X	X	X	X	X	X	X	X	X	1	0.0004	1.79769e+308	7.87	1.9025	1	3	5	5	3	0	5	17.44	0.00039976
524	7	1	1	NP_001014.1	NP_001014.1	https://www.ncbi.nlm.nih.gov/protein/	NP_001014.1	40S ribosomal protein S20 isoform 2 [Homo sapiens]	119	13373	9.9		RPS20	0	0	0	-7.577	-1.9523	0.952321	X	X	X	X	X	X	X	X	X	X	X	X	X	X	X	X	1	0.000173	0.755459	0.493	0.1188	1	1	1	1	1	0	1	10.92	0.00017334
525	7	0	1	NP_001896.2	NP_001896.2	https://www.ncbi.nlm.nih.gov/protein/	NP_001896.2	CTP synthase 1 isoform a [Homo sapiens]	591	66690	6.5		CTPS1	1	7.6e-05	1.79769e+308	7.021	1.7611	0.838811	X	X	X	X	X	X	X	X	1	1	1	1	0	1	3.05	7.617e-05	2	0.000212	1.79769e+308	19.134	56.7326	0	4	7	7	4	0	7	12.35	0.00024432
526	7	0	2	NP_001258766.1;NP_002893.1	NP_001258766.1	https://www.ncbi.nlm.nih.gov/protein/	NP_001258766.1	reticulocalbin-2 isoform b precursor [Homo sapiens]	335	39139	4.5		RCN2	2	0.002539	1.79769e+308	21.036	25.6963	0	5	10	10	5	0	10	26.57	0.00064447	5	33	33	5	0	33	27.16	0.00443448	2	0.003142	1.79769e+308	21.308	17.6552	0	9	30	30	9	0	30	45.67	0.00184727
527	7	0	3	NP_001017423.1;NP_001310346.1;NP_002851.2	NP_001017423.1	https://www.ncbi.nlm.nih.gov/protein/	NP_001017423.1	delta-1-pyrroline-5-carboxylate synthase isoform 2 [Homo sapiens]	793	87089	7.1		ALDH18A1	1	5.4e-05	1.79769e+308	6.739	1.8346	0.812687	1	2	2	1	0	2	2.27	5.445e-05	X	X	X	X	X	X	X	X	2	0.000279	1.79769e+308	19.27	36.1254	0	3	6	6	3	0	6	4.54	0.00015607
528	7	1	1	NP_003737.1	NP_003737.1	https://www.ncbi.nlm.nih.gov/protein/	NP_003737.1	dynein light chain 1, cytoplasmic [Homo sapiens]	89	10366	7.4		DYNLL1	0	0	0	-8.78	-1.8867	0.973537	X	X	X	X	X	X	X	X	X	X	X	X	X	X	X	X	1	0.000597	1.29783	1.275	0.3042	1	X	X	X	X	X	X	X	X
529	7	1	1	NP_005042.1	NP_005042.1	https://www.ncbi.nlm.nih.gov/protein/	NP_005042.1	glutamine--tRNA ligase isoform a [Homo sapiens]	775	87799	7.2		QARS	0	0	0	-6.94	-1.5782	1	X	X	X	X	X	X	X	X	X	X	X	X	X	X	X	X	1	2.7e-05	0.236842	0.073	0.0173	1	1	1	1	1	0	1	1.94	2.662e-05
530	7	2	1	NP_001032752.1	NP_001032752.1	https://www.ncbi.nlm.nih.gov/protein/	NP_001032752.1	elongation factor 1-beta [Homo sapiens]	225	24764	4.7		EEF1B2	1	0.000288	0.784741	-6.973	-1.8477	0.985993	1	3	3	1	0	3	6.67	0.00028786	X	X	X	X	X	X	X	X	1	0.000183	0.498638	-7.346	-1.9839	0.710233	1	2	2	1	0	2	6.67	0.00018336
531	7	0	1	NP_004584.1	NP_004584.1	https://www.ncbi.nlm.nih.gov/protein/	NP_004584.1	transformer-2 protein homolog beta isoform 1 [Homo sapiens]	288	33666	11.2		TRA2B	2	0.000775	1.79769e+308	20.094	25.1671	0	2	4	4	2	0	4	10.42	0.00029986	1	8	8	1	0	8	4.86	0.00125046	2	0.001264	1.79769e+308	20.812	39.9712	0	3	25	25	3	0	25	17.71	0.00179061
532	7	1	2	NP_001007215.1;NP_055227.1	NP_001007215.1	https://www.ncbi.nlm.nih.gov/protein/	NP_001007215.1	calcyclin-binding protein isoform 2 [Homo sapiens]	185	21228	7.9		CACYBP	0	0	0	-8.416	-2.7397	0.687268	X	X	X	X	X	X	X	X	X	X	X	X	X	X	X	X	0	0	0	-8.197	-2.0626	0.680169	X	X	X	X	X	X	X	X
533	7	1	1	NP_004406.2	NP_004406.2	https://www.ncbi.nlm.nih.gov/protein/	NP_004406.2	desmoplakin isoform I [Homo sapiens]	2871	331774	6.8		DSP	0	0	0	-8.947	-2.1489	0.887187	X	X	X	X	X	X	X	X	X	X	X	X	X	X	X	X	2	5e-05	0.0221141	5.563	1.3043	1	1	1	1	1	0	1	0.77	7.18e-06
534	7	0	1	NP_001269688.1	NP_001269688.1	https://www.ncbi.nlm.nih.gov/protein/	NP_001269688.1	transformer-2 protein homolog alpha isoform 3 [Homo sapiens]	180	20590	10.2		TRA2A	1	0.0006	1.79769e+308	8.163	2.2721	0.658056	3	5	5	3	0	5	24.44	0.00059972	X	X	X	X	X	X	X	X	2	0.001727	1.79769e+308	20.822	25.3346	0	3	25	25	3	0	25	24.44	0.00286498
535	7	1	1	NP_006576.2	NP_006576.2	https://www.ncbi.nlm.nih.gov/protein/	NP_006576.2	T-complex protein 1 subunit theta isoform 1 [Homo sapiens]	548	59621	5.6		CCT8	0	0	0	-7.695	-2.0297	0.926922	X	X	X	X	X	X	X	X	X	X	X	X	X	X	X	X	1	7.5e-05	0.182482	-0.982	-0.2318	1	2	2	2	2	0	2	6.39	7.528e-05
536	7	0	1	NP_006017.1	NP_006017.1	https://www.ncbi.nlm.nih.gov/protein/	NP_006017.1	histone H1x [Homo sapiens]	213	22487	10.8		H1FX	0	0	0				X	X	X	X	X	X	X	X	X	X	X	X	X	X	X	X	1	9.7e-05	1.79769e+308	5.026	1.284	1	1	1	1	1	0	1	7.04	9.684e-05
537	7	1	1	NP_057406.2	NP_057406.2	https://www.ncbi.nlm.nih.gov/protein/	NP_057406.2	ras-related protein Rab-14 [Homo sapiens]	215	23897	6.2		RAB14	2	0.000456	4.8	8	1.76	0.839201	2	7	7	2	0	7	13.49	0.00070292	1	1	1	1	0	1	6.51	0.00020938	0	0	0	-7.884	-2.5142	0.516099	X	X	X	X	X	X	X	X
538	7	1	1	NP_005989.3	NP_005989.3	https://www.ncbi.nlm.nih.gov/protein/	NP_005989.3	T-complex protein 1 subunit gamma isoform a [Homo sapiens]	545	60534	6.5		CCT3	0	0	0	-7.723	-2.1327	0.892623	X	X	X	X	X	X	X	X	X	X	X	X	X	X	X	X	2	0.0003	1.2605	8.892	2.4352	0.801411	3	3	3	3	0	3	8.99	0.00011355
539	7	1	1	NP_004506.2	NP_004506.2	https://www.ncbi.nlm.nih.gov/protein/	NP_004506.2	interleukin enhancer-binding factor 2 isoform 1 [Homo sapiens]	390	43062	5.3		ILF2	0	0	0	-8.354	-2.153	0.885808	X	X	X	X	X	X	X	X	X	X	X	X	X	X	X	X	2	0.000597	2.27863	8.977	2.9474	0.607229	10	20	20	10	0	20	40	0.00105784
540	7	0	1	NP_071942.1	NP_071942.1	https://www.ncbi.nlm.nih.gov/protein/	NP_071942.1	28S ribosomal protein S25, mitochondrial [Homo sapiens]	173	20116	8.8		MRPS25	0	0	0				X	X	X	X	X	X	X	X	X	X	X	X	X	X	X	X	2	0.000367	1.79769e+308	19.203	23.8389	0	1	1	1	1	0	1	6.94	0.00011924
541	7	0	1	NP_115700.1	NP_115700.1	https://www.ncbi.nlm.nih.gov/protein/	NP_115700.1	cancer-related nucleoside-triphosphatase isoform 1 [Homo sapiens]	190	20713	9.5		NTPCR	0	0	0				X	X	X	X	X	X	X	X	X	X	X	X	X	X	X	X	2	0.000388	1.79769e+308	19.591	45.3074	0	2	2	2	2	0	2	14.21	0.00021714
542	7	1	1	NP_036590.1	NP_036590.1	https://www.ncbi.nlm.nih.gov/protein/	NP_036590.1	mitochondrial import inner membrane translocase subunit Tim13 [Homo sapiens]	95	10500	8.2		TIMM13	0	0	0	-7.859	-2.294	0.838142	X	X	X	X	X	X	X	X	X	X	X	X	X	X	X	X	1	0.000434	0.718543	0.012	0.0028	1	1	2	2	1	0	2	14.74	0.00043427
543	7	1	1	NP_001427.2	NP_001427.2	https://www.ncbi.nlm.nih.gov/protein/	NP_001427.2	rRNA 2'-O-methyltransferase fibrillarin [Homo sapiens]	321	33784	10.2		FBL	0	0	0	-8.388	-2.7344	0.689034	X	X	X	X	X	X	X	X	X	X	X	X	X	X	X	X	1	6.4e-05	3.04762	1.602	0.4035	1	1	1	1	1	0	1	5.92	6.426e-05
544	7	0	1	NP_055428.1	NP_055428.1	https://www.ncbi.nlm.nih.gov/protein/	NP_055428.1	FAS-associated factor 2 [Homo sapiens]	445	52624	5.6		FAF2	1	0.000388	1.79769e+308	6.907	1.7661	0.837036	3	8	8	3	0	8	7.87	0.00038813	X	X	X	X	X	X	X	X	1	0.000119	1.79769e+308	7.156	2.244	0.87528	X	X	X	X	X	X	X	X
545	7	0	2	NP_001273677.1;NP_055899.2	NP_001273677.1	https://www.ncbi.nlm.nih.gov/protein/	NP_001273677.1	28S ribosomal protein S27, mitochondrial isoform 1 [Homo sapiens]	428	49150	6.3		MRPS27	0	0	0				X	X	X	X	X	X	X	X	X	X	X	X	X	X	X	X	2	0.000255	1.79769e+308	19.222	35.2999	0	3	8	8	3	0	8	12.85	0.00038557
546	7	1	1	NP_004883.3	NP_004883.3	https://www.ncbi.nlm.nih.gov/protein/	NP_004883.3	vesicle-trafficking protein SEC22b precursor [Homo sapiens]	215	24741	8.5		SEC22B	2	0.000674	5.30709	9.403	2.9303	0.446001	2	3	3	2	0	3	14.42	0.00030125	2	5	5	2	0	5	13.49	0.0010469	0	0	0	-7.677	-2.0725	0.67641	X	X	X	X	X	X	X	X
547	7	0	1	NP_001646.2	NP_001646.2	https://www.ncbi.nlm.nih.gov/protein/	NP_001646.2	coatomer subunit delta isoform 1 [Homo sapiens]	511	57210	6.2		ARCN1	0	0	0				X	X	X	X	X	X	X	X	X	X	X	X	X	X	X	X	2	7.2e-05	1.79769e+308	17.907	32.6489	0	1	1	1	1	0	1	2.35	4.037e-05
548	7	1	1	NP_001060.1	NP_001060.1	https://www.ncbi.nlm.nih.gov/protein/	NP_001060.1	tubulin beta-2A chain isoform 1 [Homo sapiens]	445	49907	4.9		TUBB2A	1	0.000185	1.90722	-0.22	-0.0631	1	15	127	0	0	127	0	36.85	X	11	242	0	0	242	1.83333	19.1	0.00018546	2	0.000282	2.90722	9.114	2.5079	0.773286	25	224	0	0	224	7	56.85	0.00032448
549	7	1	1	NP_003747.1	NP_003747.1	https://www.ncbi.nlm.nih.gov/protein/	NP_003747.1	eukaryotic translation initiation factor 3 subunit H [Homo sapiens]	352	39930	6.5		EIF3H	1	0.000256	6.5641	-0.309	-0.0662	1	X	X	X	X	X	X	X	X	1	2	2	1	0	2	3.41	0.00025578	1	0.000176	4.51282	0.208	0.0546	1	2	3	3	2	0	3	9.09	0.00017581
550	7	1	2	NP_001003701.1;NP_001307195.1	NP_001003701.1	https://www.ncbi.nlm.nih.gov/protein/	NP_001003701.1	ATP synthase-coupling factor 6, mitochondrial isoform b precursor [Homo sapiens]	116	13388	9.1		ATP5PF	1	0.000931	15.7797	0.505	0.1368	1	3	5	5	3	0	5	30.17	0.00093059	X	X	X	X	X	X	X	X	0	0	0	-8.523	-1.8057	0.779146	X	X	X	X	X	X	X	X
551	7	1	1	NP_002148.1	NP_002148.1	https://www.ncbi.nlm.nih.gov/protein/	NP_002148.1	10 kDa heat shock protein, mitochondrial [Homo sapiens]	102	10932	8.9		HSPE1	0	0	0	-8.893	-2.292	0.838821	X	X	X	X	X	X	X	X	X	X	X	X	X	X	X	X	1	0.000404	1.51311	0.669	0.1362	1	1	2	2	1	0	2	11.76	0.00040447
552	7	1	1	NP_006169.2	NP_006169.2	https://www.ncbi.nlm.nih.gov/protein/	NP_006169.2	vesicle-fusing ATPase [Homo sapiens]	744	82594	7		NSF	0	0	0	-7.481	-2.3675	0.813149	X	X	X	X	X	X	X	X	X	X	X	X	X	X	X	X	2	0.000295	7.97297	9.093	2.6694	0.711201	4	11	11	4	0	11	10.75	0.00030498
553	7	1	1	NP_002856.1	NP_002856.1	https://www.ncbi.nlm.nih.gov/protein/	NP_002856.1	ras-related protein Rab-2A isoform a [Homo sapiens]	212	23546	6.5		RAB2A	2	0.000518	2.68394	9.147	2.4806	0.587116	2	6	6	2	0	6	14.15	0.00061103	2	2	2	2	0	2	14.15	0.00042469	1	9.7e-05	0.502591	1.233	0.3199	1	1	1	1	1	0	1	7.55	9.73e-05
554	7	0	2	NP_001267718.1;NP_149351.1	NP_001267718.1	https://www.ncbi.nlm.nih.gov/protein/	NP_001267718.1	surfeit locus protein 4 isoform 3 [Homo sapiens]	159	17970	6.1		SURF4	2	0.001653	1.79769e+308	21.117	52.7117	0	3	16	16	3	0	16	19.5	0.00217256	1	4	4	1	0	4	11.32	0.0011325	2	0.000464	1.79769e+308	19.832	40.277	0	1	2	2	1	0	2	11.32	0.00025947
555	7	0	1	NP_066565.1	NP_066565.1	https://www.ncbi.nlm.nih.gov/protein/	NP_066565.1	glycylpeptide N-tetradecanoyltransferase 1 [Homo sapiens]	496	56806	7.8		NMT1	1	8.7e-05	1.79769e+308	5.901	1.3409	0.983786	2	4	0	0	4	2	6.65	8.706e-05	X	X	X	X	X	X	X	X	0	0	0				X	X	X	X	X	X	X	X
556	7	0	2	NP_005683.2;NP_009120.1	NP_005683.2	https://www.ncbi.nlm.nih.gov/protein/	NP_005683.2	ABCF2-H2B protein [Homo sapiens]	634	72444	7.5		ABCF2	0	0	0				X	X	X	X	X	X	X	X	X	X	X	X	X	X	X	X	1	9.8e-05	1.79769e+308	8.805	2.811	0.657642	2	3	3	2	0	3	4.1	9.761e-05
557	7	0	2	NP_001317439.1;NP_006338.1	NP_001317439.1	https://www.ncbi.nlm.nih.gov/protein/	NP_001317439.1	peptidyl-prolyl cis-trans isomerase H isoform 2 [Homo sapiens]	134	14492	8.5		PPIH	0	0	0				X	X	X	X	X	X	X	X	X	X	X	X	X	X	X	X	1	0.000308	1.79769e+308	6.94	1.8648	1	1	2	2	1	0	2	20.15	0.00030788
558	7	0	2	NP_001273555.1;NP_542161.1	NP_001273555.1	https://www.ncbi.nlm.nih.gov/protein/	NP_001273555.1	RNA-binding protein with serine-rich domain 1 isoform b [Homo sapiens]	282	31709	11.9		RNPS1	1	0.000798	1.79769e+308	6.42	1.3676	0.974937	X	X	X	X	X	X	X	X	1	5	5	1	0	5	5.32	0.00079817	2	0.000852	1.79769e+308	20.523	68.1928	0	5	13	13	5	0	13	20.57	0.00095093
559	7	0	1	NP_001358330.1	NP_001358330.1	https://www.ncbi.nlm.nih.gov/protein/	NP_001358330.1	28S ribosomal protein S2, mitochondrial [Homo sapiens]	296	33249	9.3		MRPS2	0	0	0				X	X	X	X	X	X	X	X	X	X	X	X	X	X	X	X	2	0.000194	1.79769e+308	19.071	59.0637	0	2	3	3	2	0	3	20.61	0.00020907
560	7	1	1	NP_001137534.1	NP_001137534.1	https://www.ncbi.nlm.nih.gov/protein/	NP_001137534.1	coatomer subunit beta [Homo sapiens]	953	107142	6		COPB1	1	2.3e-05	0.638889	0.17	0.0417	1	1	1	1	1	0	1	1.89	2.265e-05	X	X	X	X	X	X	X	X	1	0.000173	4.80556	0.418	0.1209	1	4	8	8	4	0	8	8.18	0.00017316
561	7	0	1	NP_002433.1	NP_002433.1	https://www.ncbi.nlm.nih.gov/protein/	NP_002433.1	RNA-binding protein Musashi homolog 1 [Homo sapiens]	362	39125	7.9		MSI1	0	0	0				X	X	X	X	X	X	X	X	X	X	X	X	X	X	X	X	1	0.000171	1.79769e+308	9.054	2.9559	0.604133	2	3	3	2	0	3	14.09	0.00017095
562	7	0	1	NP_004076.1	NP_004076.1	https://www.ncbi.nlm.nih.gov/protein/	NP_004076.1	mitochondrial import inner membrane translocase subunit Tim8 A isoform 1 [Homo sapiens]	97	10998	5.2		TIMM8A	0	0	0				X	X	X	X	X	X	X	X	X	X	X	X	X	X	X	X	1	0.000213	1.79769e+308	7.297	1.7031	1	1	1	1	1	0	1	15.46	0.00021266
563	7	0	1	NP_057479.2	NP_057479.2	https://www.ncbi.nlm.nih.gov/protein/	NP_057479.2	very-long-chain (3R)-3-hydroxyacyl-CoA dehydratase 3 [Homo sapiens]	362	43160	8.9		HACD3	1	0.000298	1.79769e+308	8.598	2.2325	0.671813	4	5	5	4	0	5	18.78	0.0002982	X	X	X	X	X	X	X	X	1	0.000114	1.79769e+308	6.066	1.333	1	1	2	2	1	0	2	3.04	0.00011397
564	7	0	23	NP_001020767.1;NP_001166110.1;NP_001166111.1;NP_001317201.1;NP_001363307.1;NP_001363311.1;NP_001363315.1;NP_001363320.1;NP_001363339.1;NP_001363352.1;NP_001363370.1;NP_001363373.1;NP_001363376.1;NP_001363379.1;NP_001363380.1;NP_001363381.1;NP_001363382.1;NP_001363383.1;NP_001363384.1;NP_001363386.1;NP_001363387.1;NP_001363388.1;NP_001363390.1	NP_001020767.1	https://www.ncbi.nlm.nih.gov/protein/	NP_001020767.1	CUGBP Elav-like family member 1 isoform 3 [Homo sapiens]	486	52063	8.5		CELF1	0	0	0				X	X	X	X	X	X	X	X	X	X	X	X	X	X	X	X	1	0.000424	1.79769e+308	8.705	2.0723	0.94065	4	10	10	4	0	10	16.05	0.00042444
565	7	0	1	NP_003840.2	NP_003840.2	https://www.ncbi.nlm.nih.gov/protein/	NP_003840.2	succinate--CoA ligase [ADP/GDP-forming] subunit alpha, mitochondrial precursor [Homo sapiens]	346	36250	8.8		SUCLG1	0	0	0				X	X	X	X	X	X	X	X	X	X	X	X	X	X	X	X	2	0.000302	1.79769e+308	19.512	61.9779	0	3	5	5	3	0	5	15.9	0.00029809
566	7	0	1	NP_055204.4	NP_055204.4	https://www.ncbi.nlm.nih.gov/protein/	NP_055204.4	proline-, glutamic acid- and leucine-rich protein 1 isoform 1 [Homo sapiens]	1130	119700	4.3		PELP1	0	0	0				X	X	X	X	X	X	X	X	X	X	X	X	X	X	X	X	1	1.8e-05	1.79769e+308	7.944	2.4326	0.802417	1	1	1	1	0	1	1.42	1.825e-05
567	7	0	2	NP_001093115.1;NP_001307380.1	NP_001093115.1	https://www.ncbi.nlm.nih.gov/protein/	NP_001093115.1	60S ribosomal protein L22-like 1 isoform 1 [Homo sapiens]	122	14606	9.4		RPL22L1	0	0	0				X	X	X	X	X	X	X	X	X	X	X	X	X	X	X	X	1	0.00087	1.79769e+308	9.824	2.4574	0.792817	X	X	X	X	X	X	X	X
568	7	1	1	NP_938405.1	NP_938405.1	https://www.ncbi.nlm.nih.gov/protein/	NP_938405.1	ras GTPase-activating protein-binding protein 1 [Homo sapiens]	466	52164	5.5		G3BP1	1	4.6e-05	1.58621	-0.056	-0.0144	1	1	1	1	1	0	1	3.65	4.633e-05	X	X	X	X	X	X	X	X	1	8.9e-05	3.06897	-0.538	-0.1512	1	1	2	2	1	0	2	2.58	8.853e-05
569	7	1	1	NP_003371.2	NP_003371.2	https://www.ncbi.nlm.nih.gov/protein/	NP_003371.2	vimentin [Homo sapiens]	466	53652	5.1		VIM	0	0	0	-7.719	-1.7023	1	X	X	X	X	X	X	X	X	X	X	X	X	X	X	X	X	2	0.000101	0.691781	8.286	2.0369	0.95392	1	2	2	1	0	2	3	8.853e-05
570	7	0	1	NP_005689.2	NP_005689.2	https://www.ncbi.nlm.nih.gov/protein/	NP_005689.2	secretory carrier-associated membrane protein 3 isoform 1 [Homo sapiens]	347	38287	7.6		SCAMP3	2	0.000568	1.79769e+308	20.069	48.7937	0	4	12	12	4	0	12	18.73	0.00074662	2	3	3	2	0	3	9.22	0.00038919	0	0	0				X	X	X	X	X	X	X	X
571	7	0	2	NP_055181.3;NP_996562.1	NP_055181.3	https://www.ncbi.nlm.nih.gov/protein/	NP_055181.3	guanine nucleotide-binding protein-like 3 isoform 1 [Homo sapiens]	549	61993	9.2		GNL3	0	0	0				X	X	X	X	X	X	X	X	X	X	X	X	X	X	X	X	2	0.000115	1.79769e+308	18.166	24.8228	0	1	1	1	1	0	1	4.37	3.757e-05
572	7	0	2	NP_001128512.1;NP_001177765.1	NP_001128512.1	https://www.ncbi.nlm.nih.gov/protein/	NP_001128512.1	dynactin subunit 1 isoform 3 [Homo sapiens]	1253	138750	5.5		DCTN1	0	0	0				X	X	X	X	X	X	X	X	X	X	X	X	X	X	X	X	2	2.9e-05	1.79769e+308	17.029	35.9043	0	1	1	1	1	0	1	2.79	1.646e-05
573	7	1	2	NP_001304166.1;NP_680093.1	NP_001304166.1	https://www.ncbi.nlm.nih.gov/protein/	NP_001304166.1	cathepsin B isoform 2 [Homo sapiens]	215	23743	6.8		CTSB	0	0	0	-8.078	-2.3838	0.8076	X	X	X	X	X	X	X	X	X	X	X	X	X	X	X	X	2	0.001042	10.9684	9.55	2.815	0.656145	4	14	14	4	0	14	34.88	0.00134321
574	7	1	1	NP_003395.1	NP_003395.1	https://www.ncbi.nlm.nih.gov/protein/	NP_003395.1	14-3-3 protein beta/alpha [Homo sapiens]	246	28082	4.8		YWHAB	0	0	0	-8.781	-2.237	0.85747	X	X	X	X	X	X	X	X	X	X	X	X	X	X	X	X	1	0.000168	0.307692	-0.075	-0.0178	1	1	2	2	1	0	2	5.69	0.00016771
575	7	0	2	NP_001308924.1;NP_114108.1	NP_001308924.1	https://www.ncbi.nlm.nih.gov/protein/	NP_001308924.1	28S ribosomal protein S5, mitochondrial isoform b [Homo sapiens]	351	39895	10		MRPS5	0	0	0				X	X	X	X	X	X	X	X	X	X	X	X	X	X	X	X	2	0.000181	1.79769e+308	18.417	18.9568	0	1	1	1	1	0	1	4.56	5.877e-05
576	7	0	1	NP_001265580.1	NP_001265580.1	https://www.ncbi.nlm.nih.gov/protein/	NP_001265580.1	ran GTPase-activating protein 1 [Homo sapiens]	587	63542	4.7		RANGAP1	0	0	0				X	X	X	X	X	X	X	X	X	X	X	X	X	X	X	X	1	7e-05	1.79769e+308	7.87	2.1913	0.89549	1	2	2	1	0	2	4.09	7.028e-05
577	7	0	1	NP_066997.3	NP_066997.3	https://www.ncbi.nlm.nih.gov/protein/	NP_066997.3	cell cycle and apoptosis regulator protein 2 isoform 1 [Homo sapiens]	923	102902	5.2		CCAR2	0	0	0				X	X	X	X	X	X	X	X	X	X	X	X	X	X	X	X	2	0.000109	1.79769e+308	17.831	10.3854	1.3e-05	1	2	2	1	0	2	1.63	4.47e-05
578	7	2	1	NP_077295.1	NP_077295.1	https://www.ncbi.nlm.nih.gov/protein/	NP_077295.1	multiple myeloma tumor-associated protein 2 [Homo sapiens]	263	29412	10		C1orf35	0	0	0	-19.407	-52.4157	0	X	X	X	X	X	X	X	X	X	X	X	X	X	X	X	X	1	0.000202	0.694158	-7.27	-1.9067	0.739977	X	X	X	X	X	X	X	X
579	7	1	1	NP_821080.1	NP_821080.1	https://www.ncbi.nlm.nih.gov/protein/	NP_821080.1	tubulin beta-2B chain [Homo sapiens]	445	49953	4.9		TUBB2B	1	0.000185	1.90722	0.707	0.1899	1	16	129	0	0	129	0	45.62	X	11	242	0	0	242	1.83333	19.1	0.00018546	2	0.000282	2.90722	9.514	2.2968	0.854942	26	372	0	0	372	7	65.62	0.00032448
580	7	1	1	NP_001753.1	NP_001753.1	https://www.ncbi.nlm.nih.gov/protein/	NP_001753.1	T-complex protein 1 subunit zeta isoform a [Homo sapiens]	531	58024	6.7		CCT6A	0	0	0	-6.765	-1.8811	0.975332	X	X	X	X	X	X	X	X	X	X	X	X	X	X	X	X	1	0.000311	11.9615	2.049	0.5624	1	3	8	8	3	0	8	12.62	0.00031078
581	7	0	1	NP_006318.1	NP_006318.1	https://www.ncbi.nlm.nih.gov/protein/	NP_006318.1	mitochondrial import inner membrane translocase subunit Tim23 [Homo sapiens]	209	21943	8.6		TIMM23	1	0.000103	1.79769e+308	8.373	2.3992	0.614481	1	1	1	1	0	1	8.13	0.0001033	X	X	X	X	X	X	X	X	1	9.9e-05	1.79769e+308	6.727	1.7431	1	1	1	1	1	0	1	19.62	9.87e-05
582	7	1	1	NP_001230106.1	NP_001230106.1	https://www.ncbi.nlm.nih.gov/protein/	NP_001230106.1	fructose-bisphosphate aldolase A isoform 2 [Homo sapiens]	418	45261	8.3		ALDOA	0	0	0	-6.955	-1.7748	1	X	X	X	X	X	X	X	X	X	X	X	X	X	X	X	X	2	0.000113	0.177673	8.488	2.8316	0.649945	1	2	2	1	0	2	4.78	9.87e-05
583	7	0	1	NP_055484.3	NP_055484.3	https://www.ncbi.nlm.nih.gov/protein/	NP_055484.3	nuclear pore complex protein Nup93 isoform 1 [Homo sapiens]	819	93488	5.7		NUP93	1	5.3e-05	1.79769e+308	5.54	1.4002	0.964046	2	2	2	2	0	2	2.93	5.272e-05	X	X	X	X	X	X	X	X	2	0.000482	1.79769e+308	19.799	36.303	0	7	10	10	7	0	10	14.77	0.00025187
584	7	0	1	NP_001290176.1	NP_001290176.1	https://www.ncbi.nlm.nih.gov/protein/	NP_001290176.1	WD repeat-containing protein 61 isoform a [Homo sapiens]	305	33581	5.5		WDR61	0	0	0				X	X	X	X	X	X	X	X	X	X	X	X	X	X	X	X	1	0.000203	1.79769e+308	7.189	1.8417	1	2	3	3	2	0	3	16.07	0.0002029
585	7	1	1	NP_006311.3	NP_006311.3	https://www.ncbi.nlm.nih.gov/protein/	NP_006311.3	membrane-associated progesterone receptor component 2 [Homo sapiens]	223	23818	4.9		PGRMC2	2	0.001041	33.5806	10.92	3.2423	0.360312	4	9	9	4	0	9	23.32	0.00087134	2	6	6	2	0	6	14.8	0.00121121	0	0	0	-6.966	-2.2515	0.609505	X	X	X	X	X	X	X	X
586	7	0	2	NP_001020262.1;NP_001081.1	NP_001020262.1	https://www.ncbi.nlm.nih.gov/protein/	NP_001020262.1	ATP-binding cassette sub-family F member 1 isoform a [Homo sapiens]	845	95926	6.8		ABCF1	1	0.000307	1.79769e+308	8.369	2.1858	0.688129	7	12	12	7	0	12	14.32	0.0003066	X	X	X	X	X	X	X	X	0	0	0				X	X	X	X	X	X	X	X
587	7	1	1	NP_004730.2	NP_004730.2	https://www.ncbi.nlm.nih.gov/protein/	NP_004730.2	metastasis-associated protein MTA2 isoform 1 [Homo sapiens]	668	75023	9.7		MTA2	0	0	0	-7.21	-1.9321	0.958887	X	X	X	X	X	X	X	X	X	X	X	X	X	X	X	X	0	0	0	-7.549	-2.695	0.455998	X	X	X	X	X	X	X	X
588	7	0	1	NP_008878.3	NP_008878.3	https://www.ncbi.nlm.nih.gov/protein/	NP_008878.3	signal recognition particle subunit SRP72 isoform 1 [Homo sapiens]	671	74606	9.3		SRP72	0	0	0				X	X	X	X	X	X	X	X	X	X	X	X	X	X	X	X	0	0	0				X	X	X	X	X	X	X	X
589	7	2	1	NP_004809.2	NP_004809.2	https://www.ncbi.nlm.nih.gov/protein/	NP_004809.2	probable ATP-dependent RNA helicase DDX23 [Homo sapiens]	820	95583	9.6		DDX23	1	0.000105	2.23404	-6.668	-1.8795	0.975844	3	4	4	3	0	4	4.39	0.00010532	X	X	X	X	X	X	X	X	1	0.000101	2.14894	-5.807	-1.698	0.82105	3	4	4	3	0	4	7.2	0.00010062
590	7	0	1	NP_758455.1	NP_758455.1	https://www.ncbi.nlm.nih.gov/protein/	NP_758455.1	39S ribosomal protein L54, mitochondrial [Homo sapiens]	138	15819	9.6		MRPL54	0	0	0				X	X	X	X	X	X	X	X	X	X	X	X	X	X	X	X	1	0.000299	1.79769e+308	8.805	1.9665	0.98003	1	2	2	1	0	2	18.84	0.00029895
591	7	0	1	NP_003135.2	NP_003135.2	https://www.ncbi.nlm.nih.gov/protein/	NP_003135.2	translocon-associated protein subunit alpha isoform 1 precursor [Homo sapiens]	286	32235	4.5		SSR1	1	7.5e-05	1.79769e+308	7.154	1.6072	0.893038	1	1	1	1	0	1	5.24	7.549e-05	X	X	X	X	X	X	X	X	2	0.00033	1.79769e+308	19.581	59.4205	0	1	4	4	1	0	4	5.24	0.0002885
592	7	0	3	NP_001191396.1;NP_001191397.1;NP_005667.2	NP_001191396.1	https://www.ncbi.nlm.nih.gov/protein/	NP_001191396.1	RNA-binding protein 10 isoform 4 [Homo sapiens]	929	103433	6		RBM10	1	0.000194	1.79769e+308	8.276	2.7108	0.512539	X	X	X	X	X	X	X	X	1	4	4	1	0	4	1.72	0.00019383	2	0.000668	1.79769e+308	20.284	57.5753	0	15	37	37	15	0	37	28.2	0.00082156
593	7	2	2	NP_001298132.1;NP_001824.1	NP_001298132.1	https://www.ncbi.nlm.nih.gov/protein/	NP_001298132.1	clathrin light chain A isoform g [Homo sapiens]	140	16321	5.1		CLTA	1	0.000308	2.4252	-7.675	-2.2061	0.867919	1	2	2	1	0	2	15	0.00030843	X	X	X	X	X	X	X	X	0	0	0	-18.249	-25.8487	0	X	X	X	X	X	X	X	X
594	7	0	1	NP_937863.1	NP_937863.1	https://www.ncbi.nlm.nih.gov/protein/	NP_937863.1	U2 small nuclear ribonucleoprotein B'' [Homo sapiens]	225	25486	9.7		SNRPB2	1	0.000106	1.79769e+308	7.953	1.941	0.774785	2	2	1	1	1	1.1	11.56	0.00010555	X	X	X	X	X	X	X	X	2	0.000485	1.79769e+308	19.698	26.1058	0	2	8	8	2	0	8	16.44	0.00073343
595	7	0	2	NP_001265586.1;NP_115687.2	NP_001265586.1	https://www.ncbi.nlm.nih.gov/protein/	NP_001265586.1	polymerase delta-interacting protein 3 isoform 3 [Homo sapiens]	438	48104	9.9		POLDIP3	0	0	0				X	X	X	X	X	X	X	X	X	X	X	X	X	X	X	X	1	9.4e-05	1.79769e+308	7.847	2.3734	0.825334	1	2	2	1	0	2	4.34	9.419e-05
596	7	0	1	NP_055315.2	NP_055315.2	https://www.ncbi.nlm.nih.gov/protein/	NP_055315.2	HIV Tat-specific factor 1 [Homo sapiens]	755	85853	4.4		HTATSF1	0	0	0				X	X	X	X	X	X	X	X	X	X	X	X	X	X	X	X	1	0.000137	1.79769e+308	7.602	2.378	0.823555	3	5	5	3	0	5	6.62	0.00013661
597	7	1	1	NP_006001.5	NP_006001.5	https://www.ncbi.nlm.nih.gov/protein/	NP_006001.5	mesencephalic astrocyte-derived neurotrophic factor precursor [Homo sapiens]	182	20700	8.7		MANF	1	0.000237	3.16	-0.259	-0.0826	1	2	2	2	2	0	2	15.93	0.00023725	X	X	X	X	X	X	X	X	0	0	0	-8.554	-2.0417	0.688124	X	X	X	X	X	X	X	X
598	7	0	1	NP_036357.1	NP_036357.1	https://www.ncbi.nlm.nih.gov/protein/	NP_036357.1	cytosolic Fe-S cluster assembly factor NUBP2 isoform 1 [Homo sapiens]	271	28825	5.8		NUBP2	0	0	0				X	X	X	X	X	X	X	X	X	X	X	X	X	X	X	X	2	0.000348	1.79769e+308	19.626	59.9547	0	4	4	4	4	0	4	34.69	0.00030447
599	7	0	1	NP_612510.1	NP_612510.1	https://www.ncbi.nlm.nih.gov/protein/	NP_612510.1	very-long-chain enoyl-CoA reductase isoform 1 [Homo sapiens]	308	36034	9.4		TECR	0	0	0				X	X	X	X	X	X	X	X	X	X	X	X	X	X	X	X	2	0.000306	1.79769e+308	19.487	66.017	0	2	4	4	2	0	4	8.77	0.00026789
600	7	0	1	NP_060695.2	NP_060695.2	https://www.ncbi.nlm.nih.gov/protein/	NP_060695.2	WD40 repeat-containing protein SMU1 [Homo sapiens]	513	57544	7.2		SMU1	1	8.4e-05	1.79769e+308	7.906	2.5482	0.56476	1	2	2	1	0	2	1.95	8.417e-05	X	X	X	X	X	X	X	X	1	0.000523	1.79769e+308	8.208	2.124	0.921125	5	13	13	5	0	13	16.18	0.00052273
601	7	0	1	NP_001002800.1	NP_001002800.1	https://www.ncbi.nlm.nih.gov/protein/	NP_001002800.1	structural maintenance of chromosomes protein 4 isoform 1 [Homo sapiens]	1288	147182	6.8		SMC4	0	0	0				X	X	X	X	X	X	X	X	X	X	X	X	X	X	X	X	2	0.000102	1.79769e+308	18.353	38.9357	0	4	5	5	4	0	5	4.35	8.008e-05
602	7	0	1	NP_056289.2	NP_056289.2	https://www.ncbi.nlm.nih.gov/protein/	NP_056289.2	deoxynucleoside triphosphate triphosphohydrolase SAMHD1 isoform 1 [Homo sapiens]	626	72201	7.1		SAMHD1	1	0.000241	1.79769e+308	6.505	1.9459	0.77304	3	7	7	3	0	7	7.03	0.00024142	X	X	X	X	X	X	X	X	2	0.000318	1.79769e+308	19.561	66.8002	0	6	9	9	6	0	9	16.29	0.00029657
603	7	0	1	NP_001907.3	NP_001907.3	https://www.ncbi.nlm.nih.gov/protein/	NP_001907.3	cytochrome c1, heme protein, mitochondrial precursor [Homo sapiens]	325	35422	9		CYC1	1	0.000399	1.79769e+308	7.214	1.9475	0.77247	2	6	6	2	0	6	9.85	0.00039858	X	X	X	X	X	X	X	X	1	6.3e-05	1.79769e+308	7.693	1.8414	1	1	1	1	1	0	1	4.92	6.347e-05
604	7	0	1	NP_000242.1	NP_000242.1	https://www.ncbi.nlm.nih.gov/protein/	NP_000242.1	DNA mismatch repair protein Msh2 isoform 1 [Homo sapiens]	934	104743	5.8		MSH2	1	0.000139	1.79769e+308	7.275	2.222	0.675473	2	6	6	2	0	6	3.32	0.00013869	X	X	X	X	X	X	X	X	2	0.00072	1.79769e+308	20.268	47.6031	0	10	24	24	10	0	24	18.42	0.00053005
605	7	0	4	NP_001078929.1;NP_001193813.1;NP_001193814.1;NP_001193820.1	NP_001078929.1	https://www.ncbi.nlm.nih.gov/protein/	NP_001078929.1	catenin delta-1 isoform 1A [Homo sapiens]	933	104156	7		CTNND1	0	0	0				X	X	X	X	X	X	X	X	X	X	X	X	X	X	X	X	2	0.000237	1.79769e+308	19.091	32.8123	0	4	6	6	4	0	6	7.29	0.00013266
606	7	1	1	NP_078805.3	NP_078805.3	https://www.ncbi.nlm.nih.gov/protein/	NP_078805.3	parafibromin [Homo sapiens]	531	60577	9.6		CDC73	1	0.000122	2.25926	0.239	0.055	1	2	3	3	2	0	3	4.9	0.00012198	X	X	X	X	X	X	X	X	0	0	0	-7.953	-2.278	0.599799	X	X	X	X	X	X	X	X
607	7	0	1	NP_079426.2	NP_079426.2	https://www.ncbi.nlm.nih.gov/protein/	NP_079426.2	threonine--tRNA ligase, mitochondrial isoform a [Homo sapiens]	718	81036	7.3		TARS2	0	0	0				X	X	X	X	X	X	X	X	X	X	X	X	X	X	X	X	2	6.6e-05	1.79769e+308	17.945	36.7695	0	2	2	2	2	0	2	4.32	5.746e-05
608	7	0	1	NP_009139.1	NP_009139.1	https://www.ncbi.nlm.nih.gov/protein/	NP_009139.1	39S ribosomal protein L3, mitochondrial [Homo sapiens]	348	38633	9.5		MRPL3	0	0	0				X	X	X	X	X	X	X	X	X	X	X	X	X	X	X	X	2	0.000224	1.79769e+308	19.134	33.1082	0	3	5	5	3	0	5	12.64	0.00029638
609	7	1	1	NP_006451.1	NP_006451.1	https://www.ncbi.nlm.nih.gov/protein/	NP_006451.1	protein HEXIM1 [Homo sapiens]	359	40623	4.9		HEXIM1	1	0.000301	3.16842	0.988	0.2549	1	3	5	5	3	0	5	17.83	0.00030069	X	X	X	X	X	X	X	X	0	0	0	-7.214	-1.7897	0.785367	X	X	X	X	X	X	X	X
610	7	0	1	NP_055186.3	NP_055186.3	https://www.ncbi.nlm.nih.gov/protein/	NP_055186.3	A-kinase anchor protein 8-like isoform 1 [Homo sapiens]	646	71640	5		AKAP8L	2	0.000222	1.79769e+308	19.193	63.9271	0	2	7	7	2	0	7	3.72	0.00023395	1	3	3	1	0	3	2.17	0.00020906	2	0.000427	1.79769e+308	19.702	41.1638	0	6	19	19	6	0	19	17.18	0.0006067
611	7	0	1	NP_060501.4	NP_060501.4	https://www.ncbi.nlm.nih.gov/protein/	NP_060501.4	WD repeat-containing protein 6 isoform 1 [Homo sapiens]	1121	121724	6.9		WDR6	0	0	0				X	X	X	X	X	X	X	X	X	X	X	X	X	X	X	X	2	0.000135	1.79769e+308	18.689	68.0546	0	5	7	7	5	0	7	10.08	0.00012881
612	7	1	2	NP_001159631.1;NP_004541.1	NP_001159631.1	https://www.ncbi.nlm.nih.gov/protein/	NP_001159631.1	NADH dehydrogenase [ubiquinone] iron-sulfur protein 2, mitochondrial isoform 2 precursor [Homo sapiens]	457	51852	8.1		NDUFS2	1	0.000189	12.6	1.36	0.3837	1	3	4	4	3	0	4	11.38	0.00018897	X	X	X	X	X	X	X	X	2	0.000126	8.4	8.748	2.4526	0.794675	3	3	3	3	0	3	13.79	0.00013541
613	7	0	1	NP_852136.1	NP_852136.1	https://www.ncbi.nlm.nih.gov/protein/	NP_852136.1	replication factor C subunit 2 isoform 1 [Homo sapiens]	354	39157	6.4		RFC2	1	0.000183	1.79769e+308	8.276	2.8976	0.455602	2	3	3	2	0	3	10.17	0.00018296	X	X	X	X	X	X	X	X	2	0.000221	1.79769e+308	19.169	45.8191	0	4	5	5	4	0	5	17.51	0.00029135
614	7	0	1	NP_660289.2	NP_660289.2	https://www.ncbi.nlm.nih.gov/protein/	NP_660289.2	protein FRA10AC1 [Homo sapiens]	315	37548	8.1		FRA10AC1	1	0.000274	1.79769e+308	7.38	1.9347	0.77703	2	4	4	2	0	4	8.57	0.00027416	X	X	X	X	X	X	X	X	0	0	0				X	X	X	X	X	X	X	X
615	7	0	1	NP_001036015.1	NP_001036015.1	https://www.ncbi.nlm.nih.gov/protein/	NP_001036015.1	structural maintenance of chromosomes protein 2 [Homo sapiens]	1197	135656	8.4		SMC2	0	0	0				X	X	X	X	X	X	X	X	X	X	X	X	X	X	X	X	2	0.000149	1.79769e+308	18.772	53.5299	0	4	7	7	4	0	7	5.68	0.00012063
616	7	0	1	NP_002660.1	NP_002660.1	https://www.ncbi.nlm.nih.gov/protein/	NP_002660.1	pleiotropic regulator 1 isoform 1 [Homo sapiens]	514	57194	9.2		PLRG1	0	0	0				X	X	X	X	X	X	X	X	X	X	X	X	X	X	X	X	1	4e-05	1.79769e+308	5.801	1.2684	1	1	1	1	1	0	1	2.72	4.013e-05
617	7	0	1	NP_853553.1	NP_853553.1	https://www.ncbi.nlm.nih.gov/protein/	NP_853553.1	ancient ubiquitous protein 1 [Homo sapiens]	410	45787	8.6		AUP1	1	5.3e-05	1.79769e+308	7.766	2.5443	0.566041	1	1	1	1	0	1	4.39	5.266e-05	X	X	X	X	X	X	X	X	2	0.000115	1.79769e+308	18.535	58.7542	0	2	2	2	2	0	2	11.22	0.00010062
618	7	0	1	NP_001004060.1	NP_001004060.1	https://www.ncbi.nlm.nih.gov/protein/	NP_001004060.1	nodal modulator 2 isoform 1 precursor [Homo sapiens]	1267	139439	5.8		NOMO2	1	9e-06	1.79769e+308	6.732	1.5136	0.925497	1	1	0	0	1	0.5	1.18	8.52e-06	X	X	X	X	X	X	X	X	0	0	0				2	5	0	0	5	0	3.79	X
619	7	0	2	NP_001243808.1;NP_006221.2	NP_001243808.1	https://www.ncbi.nlm.nih.gov/protein/	NP_001243808.1	DNA polymerase delta subunit 2 isoform 1 [Homo sapiens]	469	51289	5.6		POLD2	1	9.2e-05	1.79769e+308	7.657	2.2637	0.660968	1	2	2	1	0	2	2.99	9.207e-05	X	X	X	X	X	X	X	X	1	8.8e-05	1.79769e+308	7.446	2.0627	0.944258	1	2	2	1	0	2	3.2	8.797e-05
620	7	0	1	NP_002262.4	NP_002262.4	https://www.ncbi.nlm.nih.gov/protein/	NP_002262.4	importin-5 [Homo sapiens]	1097	123630	4.9		IPO5	1	3.9e-05	1.79769e+308	7.208	2.3333	0.636956	2	2	2	2	0	2	2.73	3.936e-05	X	X	X	X	X	X	X	X	1	3.8e-05	1.79769e+308	7.458	2.1067	0.927677	2	2	2	2	0	2	4.65	3.761e-05
621	7	0	1	NP_003042.3	NP_003042.3	https://www.ncbi.nlm.nih.gov/protein/	NP_003042.3	monocarboxylate transporter 1 [Homo sapiens]	500	53944	8.7		SLC16A1	2	0.000178	1.79769e+308	18.806	34.8456	0	1	2	2	1	0	2	3.4	8.636e-05	2	3	3	2	0	3	2.6	0.0002701	1	0.000165	1.79769e+308	8.169	1.9336	0.992086	2	4	4	2	0	4	6.4	0.00016502
622	7	0	1	NP_004689.1	NP_004689.1	https://www.ncbi.nlm.nih.gov/protein/	NP_004689.1	U4/U6 small nuclear ribonucleoprotein Prp3 isoform 1 [Homo sapiens]	683	77529	9.5		PRPF3	1	0.000221	1.79769e+308	8.038	2.3603	0.627715	3	7	7	3	0	7	7.91	0.00022127	X	X	X	X	X	X	X	X	1	3e-05	1.79769e+308	6.625	1.7515	1	1	1	1	1	0	1	3.22	3.02e-05
623	7	0	1	NP_001166923.1	NP_001166923.1	https://www.ncbi.nlm.nih.gov/protein/	NP_001166923.1	alpha-globin transcription factor CP2 isoform 2 [Homo sapiens]	501	57185	5.8		TFCP2	1	0.000172	1.79769e+308	6.767	1.9206	0.782053	1	4	4	1	0	4	3.39	0.00017237	X	X	X	X	X	X	X	X	0	0	0				X	X	X	X	X	X	X	X
624	7	1	1	NP_004757.1	NP_004757.1	https://www.ncbi.nlm.nih.gov/protein/	NP_004757.1	coatomer subunit beta' [Homo sapiens]	906	102487	5.3		COPB2	0	0	0	-6.136	-1.8759	0.976998	X	X	X	X	X	X	X	X	X	X	X	X	X	X	X	X	1	4.6e-05	2	-0.092	-0.0259	1	2	2	2	2	0	2	3.42	4.554e-05
625	7	1	6	NP_001362541.1;NP_001362543.1;NP_001362545.1;NP_001362546.1;NP_001362548.1;NP_001362551.1	NP_001362541.1	https://www.ncbi.nlm.nih.gov/protein/	NP_001362541.1	ubiquitin-associated protein 2-like isoform f [Homo sapiens]	1115	117687	7.1		UBAP2L	1	1.9e-05	0.791667	-0.276	-0.0754	1	1	1	1	1	0	1	1.7	1.936e-05	X	X	X	X	X	X	X	X	2	4.2e-05	1.75	7.483	2.5418	0.760196	2	2	2	2	0	2	3.68	3.7e-05
626	7	0	1	NP_001005333.1	NP_001005333.1	https://www.ncbi.nlm.nih.gov/protein/	NP_001005333.1	melanoma-associated antigen D1 isoform a [Homo sapiens]	834	91959	5.8		MAGED1	2	3.3e-05	1.79769e+308	17.013	26.6835	0	1	1	0	0	1	0.5	1.44	1.294e-05	1	1	1	1	0	1	2.52	5.398e-05	2	0.000334	1.79769e+308	19.514	46.1753	0	5	9	9	5	0	9	12.47	0.0002226
627	7	0	1	NP_062535.2	NP_062535.2	https://www.ncbi.nlm.nih.gov/protein/	NP_062535.2	YLP motif-containing protein 1 [Homo sapiens]	2146	241643	6.6		YLPM1	0	0	0				X	X	X	X	X	X	X	X	X	X	X	X	X	X	X	X	2	0.000623	1.79769e+308	20.128	38.1736	0	27	91	91	27	0	91	20.69	0.00087471
628	7	0	1	NP_001075019.1	NP_001075019.1	https://www.ncbi.nlm.nih.gov/protein/	NP_001075019.1	THO complex subunit 2 [Homo sapiens]	1593	182774	8.4		THOC2	1	5.4e-05	1.79769e+308	7.083	1.9964	0.755066	3	4	4	3	0	4	3.08	5.421e-05	X	X	X	X	X	X	X	X	1	0.000117	1.79769e+308	5.272	1.3998	1	5	9	9	5	0	9	5.02	0.00011654
629	7	0	1	NP_056016.1	NP_056016.1	https://www.ncbi.nlm.nih.gov/protein/	NP_056016.1	ribosome biogenesis protein BOP1 [Homo sapiens]	746	83630	6.2		BOP1	0	0	0				X	X	X	X	X	X	X	X	X	X	X	X	X	X	X	X	2	7.7e-05	1.79769e+308	18.154	50.5117	0	2	3	3	2	0	3	5.9	8.295e-05
630	7	1	1	NP_037423.2	NP_037423.2	https://www.ncbi.nlm.nih.gov/protein/	NP_037423.2	cleavage and polyadenylation specificity factor subunit 1 [Homo sapiens]	1443	160883	6.4		CPSF1	1	4.5e-05	1.125	0.086	0.0231	1	2	3	3	2	0	3	2.36	4.489e-05	X	X	X	X	X	X	X	X	2	0.000237	5.925	9.888	2.6051	0.735825	11	28	28	11	0	28	14	0.00040026
631	7	0	1	NP_001231.2	NP_001231.2	https://www.ncbi.nlm.nih.gov/protein/	NP_001231.2	cyclin-T1 isoform a [Homo sapiens]	726	80685	8.8		CCNT1	1	5.9e-05	1.79769e+308	8.257	2.3681	0.625054	1	2	2	1	0	2	2.34	5.948e-05	X	X	X	X	X	X	X	X	1	5.7e-05	1.79769e+308	6.863	1.7323	1	1	2	2	1	0	2	4.82	5.683e-05
632	7	0	1	NP_001960.2	NP_001960.2	https://www.ncbi.nlm.nih.gov/protein/	NP_001960.2	eukaryotic translation initiation factor 5 [Homo sapiens]	431	49223	5.6		EIF5	1	0.0001	1.79769e+308	5.606	1.3745	0.972639	1	2	2	1	0	2	2.55	0.00010018	X	X	X	X	X	X	X	X	0	0	0				X	X	X	X	X	X	X	X
633	7	1	2	NP_001158287.1;NP_055792.1	NP_001158287.1	https://www.ncbi.nlm.nih.gov/protein/	NP_001158287.1	apoptotic chromatin condensation inducer in the nucleus isoform 3 [Homo sapiens]	1301	147388	6.7		ACIN1	1	1.7e-05	0.129771	0.456	0.1018	1	1	1	1	1	0	1	1	1.659e-05	X	X	X	X	X	X	X	X	1	0.000174	1.32824	1.668	0.4187	1	8	11	11	8	0	11	10.61	0.00017441
634	7	1	1	NP_001185808.1	NP_001185808.1	https://www.ncbi.nlm.nih.gov/protein/	NP_001185808.1	ATP5J2-PTCD1 fusion protein [Homo sapiens]	749	84110	8.7		ATP5MF-PTCD1	1	0.000144	4	0.415	0.1036	1	1	5	5	1	0	5	1.47	0.00014412	X	X	X	X	X	X	X	X	1	7.1e-05	1.97222	0.088	0.0195	1	X	X	X	X	X	X	X	X
635	7	0	2	NP_001135858.1;NP_005382.1	NP_001135858.1	https://www.ncbi.nlm.nih.gov/protein/	NP_001135858.1	pyruvate dehydrogenase kinase, isozyme 3 isoform 1 precursor [Homo sapiens]	415	48043	8.7		PDK3	1	5.2e-05	1.79769e+308	6.566	1.9399	0.775177	1	1	1	1	0	1	3.61	5.202e-05	X	X	X	X	X	X	X	X	2	8.9e-05	1.79769e+308	18.102	31.7477	0	1	1	1	1	0	1	4.1	4.971e-05
636	7	2	1	NP_003600.2	NP_003600.2	https://www.ncbi.nlm.nih.gov/protein/	NP_003600.2	HIRA-interacting protein 3 isoform 1 [Homo sapiens]	556	61957	8.6		HIRIP3	0	0	0	-18.507	-52.3721	0	X	X	X	X	X	X	X	X	X	X	X	X	X	X	X	X	1	3.7e-05	0.327434	-8.343	-2.1753	0.637718	1	1	1	1	0	1	3.06	3.71e-05
637	7	0	1	NP_055506.1	NP_055506.1	https://www.ncbi.nlm.nih.gov/protein/	NP_055506.1	RNA helicase aquarius [Homo sapiens]	1485	171294	6.4		AQR	0	0	0				X	X	X	X	X	X	X	X	X	X	X	X	X	X	X	X	2	7e-05	1.79769e+308	18.042	39.883	0	3	5	5	3	0	5	4.85	6.945e-05
638	7	2	1	NP_115517.1	NP_115517.1	https://www.ncbi.nlm.nih.gov/protein/	NP_115517.1	nuclear speckle splicing regulatory protein 1 isoform 1 [Homo sapiens]	558	66390	8.8		NSRP1	0	0	0	-18.259	-57.4362	0	X	X	X	X	X	X	X	X	X	X	X	X	X	X	X	X	1	0.000111	1.26136	-6.581	-1.7164	0.813889	3	3	3	3	0	3	11.83	0.0001109
639	7	0	3	NP_001352526.1;NP_001352532.1;NP_060362.3	NP_001352526.1	https://www.ncbi.nlm.nih.gov/protein/	NP_001352526.1	pre-mRNA-processing factor 40 homolog A isoform 5 [Homo sapiens]	972	110369	8		PRPF40A	1	8.9e-05	1.79769e+308	7.763	1.9216	0.781696	3	4	4	3	0	4	5.14	8.885e-05	X	X	X	X	X	X	X	X	2	8e-05	1.79769e+308	18.069	35.0103	0	4	5	5	4	0	5	6.48	0.00010611
640	7	0	1	NP_006074.2	NP_006074.2	https://www.ncbi.nlm.nih.gov/protein/	NP_006074.2	protein Red [Homo sapiens]	557	65602	6.6		IK	1	7.8e-05	1.79769e+308	6.565	1.6106	0.89185	2	2	2	2	0	2	6.82	7.752e-05	X	X	X	X	X	X	X	X	1	0.000185	1.79769e+308	6.783	1.8079	1	3	5	5	3	0	5	7.18	0.00018517
641	7	0	3	NP_001305829.1;NP_001305835.1;NP_005262.1	NP_001305829.1	https://www.ncbi.nlm.nih.gov/protein/	NP_001305829.1	glutamate dehydrogenase 1, mitochondrial isoform b [Homo sapiens]	425	46575	7.1		GLUD1	0	0	0				X	X	X	X	X	X	X	X	X	X	X	X	X	X	X	X	1	9.7e-05	1.79769e+308	8.263	2.1377	0.915925	1	2	2	1	0	2	3.76	9.707e-05
642	7	0	1	NP_036275.1	NP_036275.1	https://www.ncbi.nlm.nih.gov/protein/	NP_036275.1	tuftelin-interacting protein 11 isoform 1 [Homo sapiens]	837	96820	5.7		TFIP11	1	0.000181	1.79769e+308	9.33	2.6526	0.530964	2	7	7	2	0	7	3.46	0.00018056	X	X	X	X	X	X	X	X	2	0.000308	1.79769e+308	19.423	34.3692	0	4	7	7	4	0	7	8.96	0.00017251
643	7	0	1	NP_008841.2	NP_008841.2	https://www.ncbi.nlm.nih.gov/protein/	NP_008841.2	E3 ubiquitin-protein ligase RBBP6 isoform 1 [Homo sapiens]	1792	201563	9.6		RBBP6	0	0	0				X	X	X	X	X	X	X	X	X	X	X	X	X	X	X	X	1	2.3e-05	1.79769e+308	5.932	1.3695	1	1	2	2	1	0	2	0.67	2.302e-05
644	7	0	1	NP_003225.2	NP_003225.2	https://www.ncbi.nlm.nih.gov/protein/	NP_003225.2	transferrin receptor protein 1 isoform 1 [Homo sapiens]	760	84871	6.6		TFRC	2	8.6e-05	1.79769e+308	18.176	45.8152	0	2	4	4	2	0	4	4.21	0.00011363	1	1	1	1	0	1	2.11	5.923e-05	2	7.6e-05	1.79769e+308	18.13	57.6138	0	2	3	3	2	0	3	3.95	8.143e-05
645	7	0	1	NP_002769.1	NP_002769.1	https://www.ncbi.nlm.nih.gov/protein/	NP_002769.1	prosaposin isoform a preproprotein [Homo sapiens]	524	58113	5.2		PSAP	0	0	0				X	X	X	X	X	X	X	X	X	X	X	X	X	X	X	X	1	7.9e-05	1.79769e+308	7.453	1.9415	0.989201	1	2	2	1	0	2	2.86	7.873e-05
646	7	0	1	NP_001271318.1	NP_001271318.1	https://www.ncbi.nlm.nih.gov/protein/	NP_001271318.1	nucleolar and coiled-body phosphoprotein 1 isoform 3 [Homo sapiens]	700	73745	9.5		NOLC1	0	0	0				X	X	X	X	X	X	X	X	X	X	X	X	X	X	X	X	1	6.9e-05	1.79769e+308	7.951	2.8993	0.624853	2	3	2	1	1	2.33333	6.57	6.876e-05
647	7	0	1	NP_114127.3	NP_114127.3	https://www.ncbi.nlm.nih.gov/protein/	NP_114127.3	ATPase family AAA domain-containing protein 3B isoform AAA-TOB3l [Homo sapiens]	648	72573	9.2		ATAD3B	0	0	0				1	2	0	0	2	0	1.7	X	X	X	X	X	X	X	X	X	2	0.00027	1.79769e+308	18.515	14.6934	0	2	3	1	1	2	1.5	4.48	4.775e-05
648	7	0	1	NP_006258.3	NP_006258.3	https://www.ncbi.nlm.nih.gov/protein/	NP_006258.3	E3 SUMO-protein ligase RanBP2 [Homo sapiens]	3224	358201	6.2		RANBP2	1	7e-06	1.79769e+308	5.722	1.6185	0.889089	1	1	1	1	0	1	0.5	6.7e-06	X	X	X	X	X	X	X	X	1	6e-06	1.79769e+308	6.424	1.5686	1	1	1	1	1	0	1	0.43	6.4e-06
649	7	0	4	NP_001191676.1;NP_001350424.1;NP_001350425.1;NP_002904.3	NP_001191676.1	https://www.ncbi.nlm.nih.gov/protein/	NP_001191676.1	replication factor C subunit 1 isoform 2 [Homo sapiens]	1148	128254	9.4		RFC1	0	0	0				X	X	X	X	X	X	X	X	X	X	X	X	X	X	X	X	2	8.2e-05	1.79769e+308	18.192	52.5302	0	2	4	4	2	0	4	2.79	7.187e-05
650	7	0	1	NP_055627.2	NP_055627.2	https://www.ncbi.nlm.nih.gov/protein/	NP_055627.2	centrosomal protein of 170 kDa isoform alpha [Homo sapiens]	1584	175292	7.1		CEP170	0	0	0				X	X	X	X	X	X	X	X	X	X	X	X	X	X	X	X	2	0.000165	1.79769e+308	18.876	54.0823	0	8	15	15	8	0	15	8.52	0.00019534
651	7	0	2	NP_001340295.1;NP_612409.1	NP_001340295.1	https://www.ncbi.nlm.nih.gov/protein/	NP_001340295.1	nucleolar MIF4G domain-containing protein 1 isoform 2 [Homo sapiens]	861	96385	8.1		NOM1	1	0.0001	1.79769e+308	7.942	2.4476	0.598154	2	4	4	2	0	4	3.14	0.0001003	X	X	X	X	X	X	X	X	2	0.000115	1.79769e+308	18.381	35.6075	0	3	7	7	3	0	7	5.23	0.00016771
652	7	2	1	NP_001138916.1	NP_001138916.1	https://www.ncbi.nlm.nih.gov/protein/	NP_001138916.1	SR-related and CTD-associated factor 4 isoform 2 [Homo sapiens]	1132	124014	9.5		SCAF4	1	5.7e-05	2.03571	-4.468	-0.9997	1	2	3	3	2	0	3	3.18	5.722e-05	X	X	X	X	X	X	X	X	1	1.8e-05	0.642857	-6.524	-1.8245	0.77184	1	1	1	1	0	1	1.77	1.822e-05
653	7	0	1	NP_001164100.1	NP_001164100.1	https://www.ncbi.nlm.nih.gov/protein/	NP_001164100.1	chromodomain-helicase-DNA-binding protein 8 isoform 1 [Homo sapiens]	2581	290518	6.5		CHD8	1	2.5e-05	1.79769e+308	7.2	1.8085	0.821973	2	3	3	2	0	3	1.9	2.509e-05	X	X	X	X	X	X	X	X	2	1.4e-05	1.79769e+308	16.288	21.7055	0	1	1	1	1	0	1	0.89	7.99e-06
654	7	0	1	NP_055847.1	NP_055847.1	https://www.ncbi.nlm.nih.gov/protein/	NP_055847.1	sister chromatid cohesion protein PDS5 homolog B [Homo sapiens]	1447	164666	8.5		PDS5B	0	0	0				X	X	X	X	X	X	X	X	X	X	X	X	X	X	X	X	2	2.5e-05	1.79769e+308	16.902	38.0776	0	1	1	1	1	0	1	1.17	1.426e-05
655	7	0	1	NP_620305.2	NP_620305.2	https://www.ncbi.nlm.nih.gov/protein/	NP_620305.2	protein SON isoform F [Homo sapiens]	2426	263853	5.6		SON	1	3.6e-05	1.79769e+308	7.342	2.1853	0.688304	3	4	4	3	0	4	1.61	3.56e-05	X	X	X	X	X	X	X	X	2	4.9e-05	1.79769e+308	17.528	19.2362	0	5	9	9	5	0	9	3.09	7.653e-05
656	7	0	1	NP_001229488.1	NP_001229488.1	https://www.ncbi.nlm.nih.gov/protein/	NP_001229488.1	mitogen-activated protein kinase kinase kinase kinase 4 isoform 4 [Homo sapiens]	1239	142101	7.5		MAP4K4	0	0	0				X	X	X	X	X	X	X	X	X	X	X	X	X	X	X	X	2	5.5e-05	1.79769e+308	17.764	44.177	0	3	4	3	2	1	4	4.68	6.66e-05
657	7	0	1	NP_443157.1	NP_443157.1	https://www.ncbi.nlm.nih.gov/protein/	NP_443157.1	leukocyte receptor cluster member 8 isoform 3 [Homo sapiens]	800	88157	9.1		LENG8	1	2.7e-05	1.79769e+308	6.433	1.777	0.833168	1	1	1	1	0	1	2.63	2.699e-05	X	X	X	X	X	X	X	X	1	0.000155	1.79769e+308	8.632	2.2164	0.885878	4	6	6	4	0	6	10.75	0.00015471
658	7	1	1	NP_003119.2	NP_003119.2	https://www.ncbi.nlm.nih.gov/protein/	NP_003119.2	spectrin beta chain, non-erythrocytic 1 isoform 1 [Homo sapiens]	2364	274608	5.6		SPTBN1	1	3.7e-05	6.16667	0.506	0.159	1	3	4	4	3	0	4	2.07	3.653e-05	X	X	X	X	X	X	X	X	1	1.7e-05	2.83333	0.436	0.1385	1	2	2	2	2	0	2	1.23	1.745e-05
659	7	1	1	NP_689647.2	NP_689647.2	https://www.ncbi.nlm.nih.gov/protein/	NP_689647.2	CWF19-like protein 2 [Homo sapiens]	894	103787	8.7		CWF19L2	1	4.8e-05	1.5	0.231	0.0599	1	1	2	2	1	0	2	1.68	4.83e-05	X	X	X	X	X	X	X	X	1	2.3e-05	0.71875	-0.095	-0.0195	1	1	1	1	1	0	1	1.68	2.307e-05
660	7	0	2	NP_001269802.1;NP_056986.2	NP_001269802.1	https://www.ncbi.nlm.nih.gov/protein/	NP_001269802.1	E3 ubiquitin-protein ligase UBR5 isoform 2 [Homo sapiens]	2798	309223	5.8		UBR5	0	0	0				X	X	X	X	X	X	X	X	X	X	X	X	X	X	X	X	2	2.1e-05	1.79769e+308	16.836	51.3794	0	3	3	3	3	0	3	1.86	2.212e-05
661	6	0	1	NP_001180343.1	NP_001180343.1	https://www.ncbi.nlm.nih.gov/protein/	NP_001180343.1	tubulin alpha-8 chain isoform 2 [Homo sapiens]	383	42954	5.1		TUBA8	1	0.002278	1.79769e+308	8.707	2.4463	0.59859	9	163	0	0	163	0	29.77	X	5	87	0	0	87	19.3833	21.67	0.00227826	0	0	0				13	239	0	0	239	0	39.69	X
662	6	1	1	NP_001524.2	NP_001524.2	https://www.ncbi.nlm.nih.gov/protein/	NP_001524.2	heterogeneous nuclear ribonucleoprotein L isoform a [Homo sapiens]	589	64133	8.2		HNRNPL	0	0	0	-8.194	-2.042	0.922853	X	X	X	X	X	X	X	X	X	X	X	X	X	X	X	X	1	0.001086	1.80399	2.944	0.7424	1	13	31	24	9	7	31	33.96	0.00108568
663	6	1	2	NP_001291217.1;NP_002286.2	NP_001291217.1	https://www.ncbi.nlm.nih.gov/protein/	NP_001291217.1	40S ribosomal protein SA isoform 2 [Homo sapiens]	300	33314	4.9		RPSA	0	0	0	-8.686	-2.2441	0.855066	X	X	X	X	X	X	X	X	X	X	X	X	X	X	X	X	2	0.000123	0.0581835	6.69	1.8072	1	1	1	1	1	0	1	7.67	6.876e-05
664	6	0	1	NP_001302460.1	NP_001302460.1	https://www.ncbi.nlm.nih.gov/protein/	NP_001302460.1	60S ribosomal protein L26 [Homo sapiens]	145	17258	10.6		RPL26	0	0	0				X	X	X	X	X	X	X	X	X	X	X	X	X	X	X	X	1	7.1e-05	1.79769e+308	7.501	2.4334	0.802107	1	1	0	0	1	0.5	7.59	7.113e-05
665	6	1	1	NP_001190174.1	NP_001190174.1	https://www.ncbi.nlm.nih.gov/protein/	NP_001190174.1	40S ribosomal protein S10 [Homo sapiens]	165	18898	10.2		RPS10	0	0	0	-7.412	-2.1333	0.892422	X	X	X	X	X	X	X	X	X	X	X	X	X	X	X	X	1	0.000875	10.5422	0.966	0.2835	1	1	7	7	1	0	7	9.09	0.00087512
666	6	0	2	NP_001136122.1;NP_612403.2	NP_001136122.1	https://www.ncbi.nlm.nih.gov/protein/	NP_001136122.1	heterogeneous nuclear ribonucleoprotein L-like isoform 2 [Homo sapiens]	537	59648	7.7		HNRNPLL	0	0	0				X	X	X	X	X	X	X	X	X	X	X	X	X	X	X	X	0	0	0				X	X	X	X	X	X	X	X
667	6	1	1	NP_002129.2	NP_002129.2	https://www.ncbi.nlm.nih.gov/protein/	NP_002129.2	heterogeneous nuclear ribonucleoprotein D0 isoform c [Homo sapiens]	306	32835	8.2		HNRNPD	1	0.000141	0.112981	-1.19	-0.3603	1	1	2	2	1	0	2	4.58	0.00014111	X	X	X	X	X	X	X	X	1	0.001011	0.810096	-0.194	-0.0517	1	7	15	15	7	0	15	20.59	0.00101117
668	6	0	1	NP_002255.3	NP_002255.3	https://www.ncbi.nlm.nih.gov/protein/	NP_002255.3	importin subunit alpha-5 [Homo sapiens]	538	60222	5		KPNA1	1	2.7e-05	1.79769e+308	6.392	1.4428	0.949679	1	2	0	0	2	0.666667	2.6	2.675e-05	X	X	X	X	X	X	X	X	0	0	0				X	X	X	X	X	X	X	X
669	6	1	1	NP_005096.1	NP_005096.1	https://www.ncbi.nlm.nih.gov/protein/	NP_005096.1	RNA-binding protein 8A [Homo sapiens]	174	19889	5.7		RBM8A	0	0	0	-8.07	-1.9079	0.966713	X	X	X	X	X	X	X	X	X	X	X	X	X	X	X	X	1	0.001778	1.00851	-1.374	-0.3401	1	4	15	15	4	0	15	46.55	0.00177826
670	6	1	2	NP_001317178.1;NP_001317180.1	NP_001317178.1	https://www.ncbi.nlm.nih.gov/protein/	NP_001317178.1	heterogeneous nuclear ribonucleoprotein A3 isoform a [Homo sapiens]	378	39595	9		HNRNPA3	0	0	0	-7.425	-1.7027	1	X	X	X	X	X	X	X	X	X	X	X	X	X	X	X	X	1	0.002401	33.3472	-0.342	-0.0752	1	11	44	44	11	0	44	31.22	0.00240113
671	6	1	1	NP_003320.2	NP_003320.2	https://www.ncbi.nlm.nih.gov/protein/	NP_003320.2	thioredoxin isoform 1 [Homo sapiens]	105	11737	4.9		TXN	0	0	0	-7.503	-1.8253	0.993091	X	X	X	X	X	X	X	X	X	X	X	X	X	X	X	X	0	0	0	-9.923	-3.1989	0.310235	X	X	X	X	X	X	X	X
672	6	1	1	NP_001410.2	NP_001410.2	https://www.ncbi.nlm.nih.gov/protein/	NP_001410.2	ELAV-like protein 1 [Homo sapiens]	326	36092	9.2		ELAVL1	0	0	0	-7.22	-2.2092	0.866871	X	X	X	X	X	X	X	X	X	X	X	X	X	X	X	X	1	0.000949	45.1905	0.567	0.1464	1	8	15	15	8	0	15	30.98	0.00094913
673	6	0	1	NP_000117.1	NP_000117.1	https://www.ncbi.nlm.nih.gov/protein/	NP_000117.1	electron transfer flavoprotein subunit alpha, mitochondrial isoform a [Homo sapiens]	333	35080	8.4		ETFA	1	0.00013	1.79769e+308	7.617	1.9569	0.769122	1	2	2	1	0	2	8.11	0.00012967	X	X	X	X	X	X	X	X	1	0.000186	1.79769e+308	8.232	2.0665	0.942831	1	3	3	1	0	3	8.11	0.00018584
674	6	1	1	NP_005013.1	NP_005013.1	https://www.ncbi.nlm.nih.gov/protein/	NP_005013.1	profilin-1 isoform 2 [Homo sapiens]	140	15054	8.3		PFN1	1	0.000154	0.0564723	-2.063	-0.5222	1	1	1	1	1	0	1	10	0.00015421	X	X	X	X	X	X	X	X	1	0.000147	0.0539054	-2.053	-0.5136	1	1	1	1	1	0	1	10	0.00014734
675	6	1	1	NP_006817.1	NP_006817.1	https://www.ncbi.nlm.nih.gov/protein/	NP_006817.1	14-3-3 protein theta [Homo sapiens]	245	27764	4.8		YWHAQ	0	0	0	-8.817	-2.3087	0.833148	X	X	X	X	X	X	X	X	X	X	X	X	X	X	X	X	0	0	0	-7.631	-1.9186	0.735378	X	X	X	X	X	X	X	X
676	6	0	2	NP_001254792.1;NP_112487.1	NP_001254792.1	https://www.ncbi.nlm.nih.gov/protein/	NP_001254792.1	SRA stem-loop-interacting RNA-binding protein, mitochondrial isoform 2 precursor [Homo sapiens]	107	12122	10.2		SLIRP	0	0	0				X	X	X	X	X	X	X	X	X	X	X	X	X	X	X	X	1	0.001985	1.79769e+308	7.549	2.0078	0.964761	X	X	X	X	X	X	X	X
677	6	0	1	NP_036448.1	NP_036448.1	https://www.ncbi.nlm.nih.gov/protein/	NP_036448.1	importin subunit alpha-7 [Homo sapiens]	536	60030	5		KPNA6	1	2.7e-05	1.79769e+308	7.989	2.0698	0.729011	1	2	0	0	2	0.666667	2.61	2.685e-05	X	X	X	X	X	X	X	X	0	0	0				X	X	X	X	X	X	X	X
678	6	1	1	NP_001238968.1	NP_001238968.1	https://www.ncbi.nlm.nih.gov/protein/	NP_001238968.1	ras-related protein Rab-5C isoform b [Homo sapiens]	249	27036	8.7		RAB5C	2	0.000785	29.0741	10.197	3.0395	0.414771	4	12	11	3	1	11.8462	22.49	0.00102713	1	3	3	1	0	3	5.62	0.00054237	0	0	0	-8.139	-2.9356	0.3822	X	X	X	X	X	X	X	X
679	6	1	1	NP_001000.2	NP_001000.2	https://www.ncbi.nlm.nih.gov/protein/	NP_001000.2	40S ribosomal protein S5 [Homo sapiens]	204	22876	9.7		RPS5	0	0	0	-6.999	-2.0348	0.925236	X	X	X	X	X	X	X	X	X	X	X	X	X	X	X	X	1	0.00026	7.87879	0.722	0.2028	1	X	X	X	X	X	X	X	X
680	6	1	1	NP_872590.1	NP_872590.1	https://www.ncbi.nlm.nih.gov/protein/	NP_872590.1	proliferating cell nuclear antigen [Homo sapiens]	261	28769	4.7		PCNA	2	0.000169	0.64751	8.753	2.7176	0.510407	2	2	2	2	0	2	12.26	0.00016544	1	1	1	1	0	1	7.28	0.00017248	1	0.000316	1.21073	-0.186	-0.0419	1	2	4	4	2	0	4	15.33	0.00031614
681	6	0	1	NP_001854.1	NP_001854.1	https://www.ncbi.nlm.nih.gov/protein/	NP_001854.1	cytochrome c oxidase subunit 6B1 [Homo sapiens]	86	10192	7		COX6B1	1	0.002008	1.79769e+308	9.639	2.156	0.698588	2	8	8	2	0	8	34.88	0.00200835	X	X	X	X	X	X	X	X	1	0.00072	1.79769e+308	8.628	2.4613	0.791308	1	3	3	1	0	3	12.79	0.00071958
682	6	0	1	NP_057177.1	NP_057177.1	https://www.ncbi.nlm.nih.gov/protein/	NP_057177.1	60S ribosomal protein L26-like 1 [Homo sapiens]	145	17256	10.6		RPL26L1	0	0	0				X	X	X	X	X	X	X	X	X	X	X	X	X	X	X	X	1	7.1e-05	1.79769e+308	7.023	1.898	1	1	1	0	0	1	0.5	7.59	7.113e-05
683	6	1	1	NP_003125.3	NP_003125.3	https://www.ncbi.nlm.nih.gov/protein/	NP_003125.3	signal recognition particle 14 kDa protein isoform 1 [Homo sapiens]	136	14570	10		SRP14	1	0.000159	3.18	0.825	0.2015	1	1	1	1	1	0	1	10.29	0.00015875	X	X	X	X	X	X	X	X	1	0.000303	6.06	0.834	0.1884	1	1	2	2	1	0	2	10.29	0.00030335
684	6	0	3	NP_001041659.1;NP_001041660.1;NP_001260.1	NP_001041659.1	https://www.ncbi.nlm.nih.gov/protein/	NP_001041659.1	regulator of chromosome condensation isoform a [Homo sapiens]	452	48146	8.2		RCC1	0	0	0				X	X	X	X	X	X	X	X	X	X	X	X	X	X	X	X	0	0	0				X	X	X	X	X	X	X	X
685	6	1	1	NP_005304.3	NP_005304.3	https://www.ncbi.nlm.nih.gov/protein/	NP_005304.3	protein disulfide-isomerase A3 precursor [Homo sapiens]	505	56782	6.4		PDIA3	1	4.3e-05	0.109694	-1.167	-0.2929	1	1	1	1	1	0	1	2.18	4.275e-05	X	X	X	X	X	X	X	X	0	0	0	-9.624	-2.1234	0.657169	X	X	X	X	X	X	X	X
686	6	0	1	NP_002686.2	NP_002686.2	https://www.ncbi.nlm.nih.gov/protein/	NP_002686.2	DNA-directed RNA polymerases I, II, and III subunit RPABC1 isoform a [Homo sapiens]	210	24611	6		POLR2E	1	0.000103	1.79769e+308	7.606	2.1484	0.701261	1	1	1	1	0	1	6.67	0.00010281	X	X	X	X	X	X	X	X	0	0	0				X	X	X	X	X	X	X	X
687	6	0	1	NP_006351.2	NP_006351.2	https://www.ncbi.nlm.nih.gov/protein/	NP_006351.2	eukaryotic translation initiation factor 3 subunit M isoform 1 [Homo sapiens]	374	42503	5.6		EIF3M	0	0	0				X	X	X	X	X	X	X	X	X	X	X	X	X	X	X	X	0	0	0				X	X	X	X	X	X	X	X
688	6	1	1	NP_003746.2	NP_003746.2	https://www.ncbi.nlm.nih.gov/protein/	NP_003746.2	eukaryotic translation initiation factor 3 subunit G [Homo sapiens]	320	35611	6.1		EIF3G	0	0	0	-7.675	-2.3082	0.833318	X	X	X	X	X	X	X	X	X	X	X	X	X	X	X	X	0	0	0	-7.441	-2.2352	0.615504	X	X	X	X	X	X	X	X
689	6	1	1	NP_068831.1	NP_068831.1	https://www.ncbi.nlm.nih.gov/protein/	NP_068831.1	junction plakoglobin [Homo sapiens]	745	81745	6.1		JUP	0	0	0	-8.037	-2.0362	0.924772	X	X	X	X	X	X	X	X	X	X	X	X	X	X	X	X	1	5.5e-05	0.0335161	-1.353	-0.3234	1	2	2	2	2	0	2	4.7	5.538e-05
690	6	1	1	NP_057017.1	NP_057017.1	https://www.ncbi.nlm.nih.gov/protein/	NP_057017.1	translation machinery-associated protein 7 isoform 1 [Homo sapiens]	64	7066	10		TMA7	1	0.000675	1.58451	0.484	0.1093	1	1	2	2	1	0	2	15.63	0.00067468	X	X	X	X	X	X	X	X	0	0	0	-8.253	-1.7205	0.812294	X	X	X	X	X	X	X	X
691	6	0	1	NP_004851.2	NP_004851.2	https://www.ncbi.nlm.nih.gov/protein/	NP_004851.2	fragile X mental retardation syndrome-related protein 2 [Homo sapiens]	673	74223	6.2		FXR2	0	0	0				X	X	X	X	X	X	X	X	X	X	X	X	X	X	X	X	1	0.000153	1.79769e+308	6.31	1.4418	1	4	5	5	4	0	5	15.16	0.00015325
692	6	0	4	NP_001304096.1;NP_001304098.1;NP_001304100.1;NP_003087.1	NP_001304096.1	https://www.ncbi.nlm.nih.gov/protein/	NP_001304096.1	small nuclear ribonucleoprotein G isoform d [Homo sapiens]	68	7596	7.2		SNRPG	1	0.001587	1.79769e+308	7.271	1.6245	0.886988	3	5	5	3	0	5	19.12	0.00158749	X	X	X	X	X	X	X	X	0	0	0				X	X	X	X	X	X	X	X
693	6	0	1	NP_006538.2	NP_006538.2	https://www.ncbi.nlm.nih.gov/protein/	NP_006538.2	insulin-like growth factor 2 mRNA-binding protein 3 [Homo sapiens]	579	63705	8.9		IGF2BP3	0	0	0				1	2	0	0	2	0	2.25	X	X	X	X	X	X	X	X	X	1	3.6e-05	1.79769e+308	6.506	2.0569	0.946433	1	1	1	1	0	1	2.07	3.563e-05
694	6	0	1	NP_057267.2	NP_057267.2	https://www.ncbi.nlm.nih.gov/protein/	NP_057267.2	mRNA turnover protein 4 homolog [Homo sapiens]	239	27560	8.3		MRTO4	1	0.000542	1.79769e+308	7.625	1.7765	0.833345	3	6	6	3	0	6	16.32	0.000542	X	X	X	X	X	X	X	X	1	0.000173	1.79769e+308	8.017	2.2931	0.856369	1	2	2	1	0	2	6.28	0.00017262
695	6	0	1	NP_001015509.1	NP_001015509.1	https://www.ncbi.nlm.nih.gov/protein/	NP_001015509.1	peptidyl-tRNA hydrolase 2, mitochondrial isoform a [Homo sapiens]	180	19325	8.7		PTRH2	1	0.0006	1.79769e+308	8.512	2.0876	0.722711	2	5	5	2	0	5	20.56	0.00059972	X	X	X	X	X	X	X	X	1	0.000344	1.79769e+308	7.57	2.0822	0.936924	1	3	3	1	0	3	7.78	0.0003438
696	6	0	1	NP_005717.3	NP_005717.3	https://www.ncbi.nlm.nih.gov/protein/	NP_005717.3	elongation factor Ts, mitochondrial isoform 2 precursor [Homo sapiens]	325	35391	8.4		TSFM	1	6.6e-05	1.79769e+308	7.357	1.4415	0.95012	1	1	1	1	0	1	9.23	6.643e-05	X	X	X	X	X	X	X	X	2	0.000277	1.79769e+308	18.823	23.0501	0	1	1	1	1	0	1	8.31	6.347e-05
697	6	0	1	NP_000683.3	NP_000683.3	https://www.ncbi.nlm.nih.gov/protein/	NP_000683.3	aldehyde dehydrogenase X, mitochondrial precursor [Homo sapiens]	517	57249	7		ALDH1B1	0	0	0				X	X	X	X	X	X	X	X	X	X	X	X	X	X	X	X	2	0.000448	1.79769e+308	19.82	45.5929	0	4	7	7	4	0	7	13.15	0.00027929
698	6	1	1	NP_005800.3	NP_005800.3	https://www.ncbi.nlm.nih.gov/protein/	NP_005800.3	peroxiredoxin-2 [Homo sapiens]	198	21892	6		PRDX2	1	0.000109	0.208413	-0.416	-0.0886	1	1	2	0	0	2	1	5.56	0.00010904	X	X	X	X	X	X	X	X	0	0	0	-8.798	-2.5631	0.499477	X	X	X	X	X	X	X	X
699	6	0	1	NP_057131.1	NP_057131.1	https://www.ncbi.nlm.nih.gov/protein/	NP_057131.1	splicing factor 3B subunit 6 [Homo sapiens]	125	14585	9.4		SF3B6	1	0.000345	1.79769e+308	7.631	2.363	0.626794	1	2	2	1	0	2	9.6	0.00034544	X	X	X	X	X	X	X	X	2	0.00138	1.79769e+308	21.017	50.7987	0	4	9	9	4	0	9	40.8	0.00148521
700	6	1	1	NP_001340.2	NP_001340.2	https://www.ncbi.nlm.nih.gov/protein/	NP_001340.2	aspartate--tRNA ligase, cytoplasmic isoform 1 [Homo sapiens]	501	57136	6.5		DARS	0	0	0	-7.846	-2.3553	0.8173	X	X	X	X	X	X	X	X	X	X	X	X	X	X	X	X	0	0	0	-7.042	-2.0326	0.691594	X	X	X	X	X	X	X	X
701	6	0	1	NP_115866.1	NP_115866.1	https://www.ncbi.nlm.nih.gov/protein/	NP_115866.1	39S ribosomal protein L41, mitochondrial [Homo sapiens]	137	15383	9.6		MRPL41	0	0	0				X	X	X	X	X	X	X	X	X	X	X	X	X	X	X	X	2	0.000926	1.79769e+308	20.213	25.9709	0	2	2	2	2	0	2	31.39	0.00030114
702	6	0	2	NP_001308899.1;NP_073750.2	NP_001308899.1	https://www.ncbi.nlm.nih.gov/protein/	NP_001308899.1	28S ribosomal protein S11, mitochondrial isoform c [Homo sapiens]	193	20460	10.7		MRPS11	0	0	0				X	X	X	X	X	X	X	X	X	X	X	X	X	X	X	X	2	0.000649	1.79769e+308	20.229	50.0931	0	3	7	7	3	0	7	29.53	0.00074816
703	6	0	1	NP_060918.2	NP_060918.2	https://www.ncbi.nlm.nih.gov/protein/	NP_060918.2	cullin-associated NEDD8-dissociated protein 1 isoform 1 [Homo sapiens]	1230	136375	5.8		CAND1	1	1.8e-05	1.79769e+308	5.825	1.4895	0.933768	1	1	1	1	0	1	0.89	1.755e-05	X	X	X	X	X	X	X	X	1	4.3e-05	1.79769e+308	6.973	1.92	0.997042	X	X	X	X	X	X	X	X
704	6	0	1	NP_001191788.1	NP_001191788.1	https://www.ncbi.nlm.nih.gov/protein/	NP_001191788.1	elongin-C isoform a [Homo sapiens]	112	12473	4.8		ELOC	1	0.000193	1.79769e+308	7.047	2.0552	0.734185	1	1	1	1	0	1	17.86	0.00019277	X	X	X	X	X	X	X	X	0	0	0				X	X	X	X	X	X	X	X
705	6	0	1	NP_001949.1	NP_001949.1	https://www.ncbi.nlm.nih.gov/protein/	NP_001949.1	elongation factor 1-alpha 2 [Homo sapiens]	463	50470	9		EEF1A2	0	0	0				3	8	0	0	8	0	7.13	X	1	1	0	0	1	0	2.38	X	1	7.2e-05	1.79769e+308	7.489	2.4618	0.791115	5	26	1	1	25	1.60976	19.65	7.172e-05
706	6	1	3	NP_001253974.1;NP_005780.2;NP_789839.1	NP_001253974.1	https://www.ncbi.nlm.nih.gov/protein/	NP_001253974.1	proteasome activator complex subunit 3 isoform 3 [Homo sapiens]	265	30890	6.7		PSME3	2	0.000747	1.61339	10.259	2.8987	0.455277	2	10	10	2	0	10	9.81	0.00081471	1	4	4	1	0	4	5.66	0.0006795	1	0.000234	0.5054	0.464	0.0967	1	1	3	3	1	0	3	4.53	0.00023352
707	6	1	1	NP_001307143.1	NP_001307143.1	https://www.ncbi.nlm.nih.gov/protein/	NP_001307143.1	serine/arginine-rich splicing factor 5 [Homo sapiens]	272	31264	11.6		SRSF5	1	0.000159	4.81818	-0.013	-0.003	1	1	2	2	1	0	2	5.51	0.00015875	X	X	X	X	X	X	X	X	1	0.00039	11.8182	0.89	0.2409	1	X	X	X	X	X	X	X	X
708	6	2	1	NP_061029.2	NP_061029.2	https://www.ncbi.nlm.nih.gov/protein/	NP_061029.2	GPALPP motifs-containing protein 1 isoform a [Homo sapiens]	340	38142	5.4		GPALPP1	1	0.000254	0.781538	-8.186	-1.7602	1	4	4	4	4	0	4	10.59	0.000254	X	X	X	X	X	X	X	X	0	0	0	-19.385	-32.5103	0	X	X	X	X	X	X	X	X
709	6	0	1	NP_060014.3	NP_060014.3	https://www.ncbi.nlm.nih.gov/protein/	NP_060014.3	NF-kappa-B-repressing factor [Homo sapiens]	784	88190	8.8		NKRF	0	0	0				X	X	X	X	X	X	X	X	X	X	X	X	X	X	X	X	1	5.3e-05	1.79769e+308	6	1.6434	1	1	2	2	1	0	2	3.32	5.262e-05
710	6	0	1	NP_057190.2	NP_057190.2	https://www.ncbi.nlm.nih.gov/protein/	NP_057190.2	sec1 family domain-containing protein 1 isoform a [Homo sapiens]	642	72380	6.3		SCFD1	1	6.7e-05	1.79769e+308	5.308	1.3364	0.98527	2	2	2	2	0	2	5.14	6.726e-05	X	X	X	X	X	X	X	X	1	9.6e-05	1.79769e+308	7.461	2.1921	0.895184	3	3	3	3	0	3	9.97	9.639e-05
711	6	1	1	NP_005720.1	NP_005720.1	https://www.ncbi.nlm.nih.gov/protein/	NP_005720.1	peptidyl-prolyl cis-trans isomerase F, mitochondrial precursor [Homo sapiens]	207	22040	9.4		PPIF	0	0	0	-10.248	-2.9781	0.609219	X	X	X	X	X	X	X	X	X	X	X	X	X	X	X	X	1	0.000498	1.51368	0.694	0.1674	1	2	5	5	2	0	5	23.19	0.00049826
712	6	0	3	NP_001303963.1;NP_001303964.1;NP_003850.1	NP_001303963.1	https://www.ncbi.nlm.nih.gov/protein/	NP_001303963.1	dolichol-phosphate mannosyltransferase subunit 1 isoform 1 [Homo sapiens]	295	33350	9.1		DPM1	0	0	0				X	X	X	X	X	X	X	X	X	X	X	X	X	X	X	X	2	0.00044	1.79769e+308	19.563	28.1479	0	4	10	10	4	0	10	20	0.00069925
713	6	0	1	NP_060530.3	NP_060530.3	https://www.ncbi.nlm.nih.gov/protein/	NP_060530.3	isoleucine--tRNA ligase, mitochondrial precursor [Homo sapiens]	1012	113791	7.2		IARS2	0	0	0				X	X	X	X	X	X	X	X	X	X	X	X	X	X	X	X	1	0.000102	1.79769e+308	6.113	1.2872	1	3	5	5	3	0	5	5.83	0.00010192
714	6	1	3	NP_001254746.1;NP_001254747.1;NP_067050.1	NP_001254746.1	https://www.ncbi.nlm.nih.gov/protein/	NP_001254746.1	oligosaccharyltransferase complex subunit OSTC isoform 2 [Homo sapiens]	83	9369	7.4		OSTC	0	0	0	-7.27	-1.9192	0.963065	X	X	X	X	X	X	X	X	X	X	X	X	X	X	X	X	1	0.000497	6.06098	1.622	0.3682	1	1	2	2	1	0	2	14.46	0.00049706
715	6	0	3	NP_000099.2;NP_001276680.1;NP_001276681.1	NP_000099.2	https://www.ncbi.nlm.nih.gov/protein/	NP_000099.2	dihydrolipoyl dehydrogenase, mitochondrial isoform 1 precursor [Homo sapiens]	509	54177	7.9		DLD	0	0	0				X	X	X	X	X	X	X	X	X	X	X	X	X	X	X	X	1	4.1e-05	1.79769e+308	6.129	1.7562	1	1	1	1	1	0	1	3.73	4.053e-05
716	6	0	2	NP_060299.4;NP_149061.1	NP_060299.4	https://www.ncbi.nlm.nih.gov/protein/	NP_060299.4	haloacid dehalogenase-like hydrolase domain-containing 5 isoform 1 [Homo sapiens]	393	43588	6.9		HDHD5	0	0	0				X	X	X	X	X	X	X	X	X	X	X	X	X	X	X	X	1	0.00021	1.79769e+308	8.594	2.8236	0.652931	1	4	4	1	0	4	4.33	0.00020995
717	6	0	1	NP_005863.1	NP_005863.1	https://www.ncbi.nlm.nih.gov/protein/	NP_005863.1	pre-mRNA-splicing factor SPF27 [Homo sapiens]	225	26131	5.6		BCAS2	0	0	0				X	X	X	X	X	X	X	X	X	X	X	X	X	X	X	X	1	0.000642	1.79769e+308	7.887	2.4037	0.813606	3	7	7	3	0	7	24	0.00064176
718	6	1	1	NP_057215.3	NP_057215.3	https://www.ncbi.nlm.nih.gov/protein/	NP_057215.3	ras-related protein Rab-10 [Homo sapiens]	200	22541	8.4		RAB10	0	0	0	-7.623	-2.0727	0.912664	X	X	X	X	X	X	X	X	X	X	X	X	X	X	X	X	1	0.000103	1.0098	2.177	0.5576	1	1	1	1	1	0	1	5.5	0.00010314
719	6	1	3	NP_001008530.1;NP_001350625.1;NP_001350628.1	NP_001008530.1	https://www.ncbi.nlm.nih.gov/protein/	NP_001008530.1	legumain isoform 1 preproprotein [Homo sapiens]	433	49411	6.6		LGMN	0	0	0	-6.371	-1.8808	0.975428	X	X	X	X	X	X	X	X	X	X	X	X	X	X	X	X	1	0.000333	20.8125	1.155	0.2987	1	2	7	7	2	0	7	7.62	0.00033348
720	6	0	1	NP_001670.1	NP_001670.1	https://www.ncbi.nlm.nih.gov/protein/	NP_001670.1	sodium/potassium-transporting ATPase subunit beta-3 [Homo sapiens]	279	31513	8.3		ATP1B3	1	7.7e-05	1.79769e+308	6.512	1.9696	0.764601	1	1	1	1	0	1	5.02	7.738e-05	X	X	X	X	X	X	X	X	0	0	0				X	X	X	X	X	X	X	X
721	6	1	2	NP_001287750.1;NP_001408.2	NP_001287750.1	https://www.ncbi.nlm.nih.gov/protein/	NP_001287750.1	eukaryotic translation initiation factor 4B isoform 1 [Homo sapiens]	616	69698	5.7		EIF4B	0	0	0	-8.677	-2.8419	0.653444	X	X	X	X	X	X	X	X	X	X	X	X	X	X	X	X	1	6.7e-05	0.106181	-0.173	-0.0355	1	1	2	2	1	0	2	4.06	6.697e-05
722	6	2	1	NP_001001975.1	NP_001001975.1	https://www.ncbi.nlm.nih.gov/protein/	NP_001001975.1	ATP synthase subunit delta, mitochondrial precursor [Homo sapiens]	168	17490	5.5		ATP5F1D	0	0	0	-18.551	-16.8853	0	X	X	X	X	X	X	X	X	X	X	X	X	X	X	X	X	2	0.000281	1.01444	0.854	0.6751	1	1	2	2	1	0	2	8.33	0.00024557
723	6	0	1	NP_005331.1	NP_005331.1	https://www.ncbi.nlm.nih.gov/protein/	NP_005331.1	histidine triad nucleotide-binding protein 1 [Homo sapiens]	126	13802	7		HINT1	0	0	0				X	X	X	X	X	X	X	X	X	X	X	X	X	X	X	X	0	0	0				X	X	X	X	X	X	X	X
724	6	1	1	NP_004334.1	NP_004334.1	https://www.ncbi.nlm.nih.gov/protein/	NP_004334.1	calreticulin precursor [Homo sapiens]	417	48142	4.4		CALR	0	0	0	-9.859	-3.0415	0.589025	X	X	X	X	X	X	X	X	X	X	X	X	X	X	X	X	2	0.000138	0.1875	7.917	2.4946	0.778426	2	3	3	2	0	3	10.55	0.0001484
725	6	0	1	NP_003482.1	NP_003482.1	https://www.ncbi.nlm.nih.gov/protein/	NP_003482.1	N-alpha-acetyltransferase 10 isoform 1 [Homo sapiens]	235	26458	5.6		NAA10	0	0	0				X	X	X	X	X	X	X	X	X	X	X	X	X	X	X	X	1	0.000176	1.79769e+308	8.627	1.8551	1	1	2	2	1	0	2	10.64	0.00017556
726	6	1	1	NP_001123525.3	NP_001123525.3	https://www.ncbi.nlm.nih.gov/protein/	NP_001123525.3	elongation factor 1-delta isoform 1 [Homo sapiens]	647	71408	6.4		EEF1D	0	0	0	-8.379	-2.5181	0.761916	X	X	X	X	X	X	X	X	X	X	X	X	X	X	X	X	0	0	0	-8.649	-2.3881	0.560121	X	X	X	X	X	X	X	X
727	6	0	1	NP_001127703.1	NP_001127703.1	https://www.ncbi.nlm.nih.gov/protein/	NP_001127703.1	5'-nucleotidase domain-containing protein 2 isoform 1 [Homo sapiens]	557	64145	7.7		NT5DC2	0	0	0				X	X	X	X	X	X	X	X	X	X	X	X	X	X	X	X	2	0.000199	1.79769e+308	18.928	35.0007	0	3	3	3	3	0	3	10.77	0.0001111
728	6	1	1	NP_002328.1	NP_002328.1	https://www.ncbi.nlm.nih.gov/protein/	NP_002328.1	alpha-2-macroglobulin receptor-associated protein precursor [Homo sapiens]	357	41466	8.8		LRPAP1	0	0	0	-8.369	-2.2596	0.849815	X	X	X	X	X	X	X	X	X	X	X	X	X	X	X	X	0	0	0	-7.743	-2.4242	0.547355	X	X	X	X	X	X	X	X
729	6	0	1	NP_002477.1	NP_002477.1	https://www.ncbi.nlm.nih.gov/protein/	NP_002477.1	nuclear cap-binding protein subunit 1 isoform 1 [Homo sapiens]	790	91839	6.4		NCBP1	1	2.7e-05	1.79769e+308	6.533	1.6424	0.880715	1	1	1	1	0	1	1.39	2.733e-05	X	X	X	X	X	X	X	X	1	0.000235	1.79769e+308	7.973	2.263	0.86797	7	9	9	7	0	9	15.32	0.000235
730	6	0	1	NP_077005.2	NP_077005.2	https://www.ncbi.nlm.nih.gov/protein/	NP_077005.2	WD repeat-containing protein 18 isoform 1 [Homo sapiens]	432	47405	6.7		WDR18	0	0	0				X	X	X	X	X	X	X	X	X	X	X	X	X	X	X	X	1	4.8e-05	1.79769e+308	7.229	2.4695	0.788134	1	1	1	1	0	1	3.47	4.775e-05
731	6	1	1	NP_002895.3	NP_002895.3	https://www.ncbi.nlm.nih.gov/protein/	NP_002895.3	negative elongation factor E [Homo sapiens]	380	43240	9.3		NELFE	1	5.7e-05	0.527778	-1.68	-0.4729	1	1	1	1	1	0	1	5.26	5.682e-05	X	X	X	X	X	X	X	X	0	0	0	-7.253	-1.941	0.726735	X	X	X	X	X	X	X	X
732	6	0	1	NP_061854.1	NP_061854.1	https://www.ncbi.nlm.nih.gov/protein/	NP_061854.1	dnaJ homolog subfamily C member 10 isoform 1 precursor [Homo sapiens]	793	91080	7.2		DNAJC10	1	0.000136	1.79769e+308	6.279	1.764	0.837782	3	5	5	3	0	5	7.31	0.00013613	X	X	X	X	X	X	X	X	0	0	0				X	X	X	X	X	X	X	X
733	6	1	1	NP_009207.2	NP_009207.2	https://www.ncbi.nlm.nih.gov/protein/	NP_009207.2	chromobox protein homolog 3 [Homo sapiens]	183	20811	5.3		CBX3	0	0	0	-8.369	-2.2115	0.866093	1	1	0	0	1	0	6.56	X	X	X	X	X	X	X	X	X	0	0	0	-8.312	-2.211	0.624446	X	X	X	X	X	X	X	X
734	6	1	1	NP_060090.2	NP_060090.2	https://www.ncbi.nlm.nih.gov/protein/	NP_060090.2	interleukin enhancer-binding factor 3 isoform d [Homo sapiens]	898	95808	8.8		ILF3	0	0	0	-8.536	-2.4626	0.780781	X	X	X	X	X	X	X	X	X	X	X	X	X	X	X	X	1	0.000643	6.76842	0.421	0.1121	1	14	28	1	1	27	28	28.62	0.00064318
735	6	0	1	NP_055829.2	NP_055829.2	https://www.ncbi.nlm.nih.gov/protein/	NP_055829.2	RNA-binding protein 34 isoform 1 [Homo sapiens]	430	48565	10.1		RBM34	1	5e-05	1.79769e+308	7.174	1.9414	0.774642	1	1	1	1	0	1	4.88	5.021e-05	X	X	X	X	X	X	X	X	1	4.8e-05	1.79769e+308	6.602	1.649	1	1	1	1	1	0	1	4.88	4.797e-05
736	6	1	1	NP_001353228.1	NP_001353228.1	https://www.ncbi.nlm.nih.gov/protein/	NP_001353228.1	far upstream element-binding protein 2 isoform 2 [Homo sapiens]	747	76651	7.3		KHSRP	0	0	0	-7.054	-1.8783	0.976229	X	X	X	X	X	X	X	X	X	X	X	X	X	X	X	X	1	8.3e-05	0.943182	-0.42	-0.1039	1	2	3	3	2	0	3	4.28	8.284e-05
737	6	0	1	NP_001104792.1	NP_001104792.1	https://www.ncbi.nlm.nih.gov/protein/	NP_001104792.1	ATP-dependent RNA helicase DDX54 isoform 1 [Homo sapiens]	882	98666	10		DDX54	0	0	0				X	X	X	X	X	X	X	X	X	X	X	X	X	X	X	X	1	4.7e-05	1.79769e+308	7.074	2.0351	0.954593	1	2	2	1	0	2	2.72	4.678e-05
738	6	0	1	NP_057006.1	NP_057006.1	https://www.ncbi.nlm.nih.gov/protein/	NP_057006.1	sterol-4-alpha-carboxylate 3-dehydrogenase, decarboxylating [Homo sapiens]	373	41900	8.1		NSDHL	1	0.000405	1.79769e+308	8.119	2.1971	0.684173	3	7	7	3	0	7	14.21	0.00040517	X	X	X	X	X	X	X	X	0	0	0				X	X	X	X	X	X	X	X
739	6	1	1	NP_001157790.1	NP_001157790.1	https://www.ncbi.nlm.nih.gov/protein/	NP_001157790.1	filamin-B isoform 3 [Homo sapiens]	2591	276936	5.7		FLNB	0	0	0	-7.902	-1.7391	1	X	X	X	X	X	X	X	X	X	X	X	X	X	X	X	X	1	8e-06	0.131148	-1.586	-0.4766	1	1	1	1	1	0	1	0.46	7.96e-06
740	6	2	2	NP_005222.2;NP_612632.1	NP_005222.2	https://www.ncbi.nlm.nih.gov/protein/	NP_005222.2	src substrate cortactin isoform a [Homo sapiens]	550	61586	5.4		CTTN	1	3.9e-05	0.105121	-7.742	-2.1297	0.893629	1	1	1	1	0	1	2.55	3.925e-05	X	X	X	X	X	X	X	X	2	8.6e-05	0.231806	-1.363	-2.5526	0.503024	1	2	2	1	0	2	2.36	7.501e-05
741	6	0	2	NP_071496.1;NP_114381.1	NP_071496.1	https://www.ncbi.nlm.nih.gov/protein/	NP_071496.1	eukaryotic translation initiation factor 4H isoform 1 [Homo sapiens]	248	27385	7.2		EIF4H	1	0.000348	1.79769e+308	8.144	1.8273	0.815285	2	4	4	2	0	4	20.16	0.00034822	X	X	X	X	X	X	X	X	0	0	0				X	X	X	X	X	X	X	X
742	6	0	3	NP_001076047.1;NP_001076048.1;NP_001336928.1	NP_001076047.1	https://www.ncbi.nlm.nih.gov/protein/	NP_001076047.1	RNA binding protein fox-1 homolog 2 isoform 5 [Homo sapiens]	451	47334	6.6		RBFOX2	1	4.8e-05	1.79769e+308	8.262	2.1664	0.694934	1	1	1	1	0	1	4.88	4.787e-05	X	X	X	X	X	X	X	X	1	9.1e-05	1.79769e+308	6.743	1.7093	1	1	2	2	1	0	2	2.22	9.148e-05
743	6	0	2	NP_002906.1;NP_853536.2	NP_002906.1	https://www.ncbi.nlm.nih.gov/protein/	NP_002906.1	replication factor C subunit 3 isoform 1 [Homo sapiens]	356	40556	8.3		RFC3	1	6.1e-05	1.79769e+308	6.264	1.47	0.940431	1	1	1	1	0	1	3.93	6.065e-05	X	X	X	X	X	X	X	X	1	0.000174	1.79769e+308	7.583	2.0152	0.962009	2	3	3	2	0	3	9.83	0.00017383
744	6	1	1	NP_006699.2	NP_006699.2	https://www.ncbi.nlm.nih.gov/protein/	NP_006699.2	lactoylglutathione lyase [Homo sapiens]	184	20778	5.3		GLO1	0	0	0	-6.57	-2.1034	0.90243	X	X	X	X	X	X	X	X	X	X	X	X	X	X	X	X	1	0.000112	3.02703	1.251	0.3908	1	1	1	1	1	0	1	9.24	0.00011211
745	6	0	1	NP_060945.2	NP_060945.2	https://www.ncbi.nlm.nih.gov/protein/	NP_060945.2	transmembrane protein 165 precursor [Homo sapiens]	324	34906	7		TMEM165	1	0.000133	1.79769e+308	8.745	2.6805	0.522093	1	2	2	1	0	2	7.72	0.00013327	X	X	X	X	X	X	X	X	0	0	0				X	X	X	X	X	X	X	X
746	6	1	1	NP_001302466.1	NP_001302466.1	https://www.ncbi.nlm.nih.gov/protein/	NP_001302466.1	L-lactate dehydrogenase B chain isoform LDHBx [Homo sapiens]	341	37407	6.2		LDHB	0	0	0	-7.536	-1.9463	0.954275	X	X	X	X	X	X	X	X	X	X	X	X	X	X	X	X	1	0.000121	0.378125	0.77	0.1955	1	1	2	2	1	0	2	4.4	0.00012098
747	6	0	1	NP_001304310.1	NP_001304310.1	https://www.ncbi.nlm.nih.gov/protein/	NP_001304310.1	heat shock 70 kDa protein 4L isoform 2 [Homo sapiens]	870	97659	6		HSPA4L	0	0	0				X	X	X	X	X	X	X	X	X	X	X	X	X	X	X	X	1	0.000147	1.79769e+308	8.109	2.2403	0.876702	5	8	6	4	2	6.19672	8.39	0.00014693
748	6	1	1	NP_003869.1	NP_003869.1	https://www.ncbi.nlm.nih.gov/protein/	NP_003869.1	gamma-glutamyl hydrolase precursor [Homo sapiens]	318	35964	7.1		GGH	0	0	0	-6.743	-1.7454	1	X	X	X	X	X	X	X	X	X	X	X	X	X	X	X	X	1	6.5e-05	0.336788	-0.916	-0.2271	1	1	1	1	1	0	1	4.4	6.487e-05
749	6	0	1	NP_057575.2	NP_057575.2	https://www.ncbi.nlm.nih.gov/protein/	NP_057575.2	39S ribosomal protein L37, mitochondrial isoform 2 [Homo sapiens]	423	48118	8.6		MRPL37	0	0	0				X	X	X	X	X	X	X	X	X	X	X	X	X	X	X	X	2	0.000209	1.79769e+308	19.041	41.1835	0	4	6	6	4	0	6	18.68	0.00029259
750	6	0	1	NP_001102.3	NP_001102.3	https://www.ncbi.nlm.nih.gov/protein/	NP_001102.3	double-stranded RNA-specific adenosine deaminase isoform a [Homo sapiens]	1226	136066	8.6		ADAR	0	0	0				X	X	X	X	X	X	X	X	X	X	X	X	X	X	X	X	1	6.7e-05	1.79769e+308	7.931	2.5315	0.764171	4	8	0	0	8	4	7.18	6.73e-05
751	6	0	1	NP_003706.2	NP_003706.2	https://www.ncbi.nlm.nih.gov/protein/	NP_003706.2	general vesicular transport factor p115 isoform 2 [Homo sapiens]	962	107895	4.9		USO1	0	0	0				X	X	X	X	X	X	X	X	X	X	X	X	X	X	X	X	1	2.1e-05	1.79769e+308	7.849	2.5699	0.749364	1	1	1	1	0	1	2.39	2.144e-05
752	6	0	1	NP_006651.2	NP_006651.2	https://www.ncbi.nlm.nih.gov/protein/	NP_006651.2	ATP-dependent Clp protease ATP-binding subunit clpX-like, mitochondrial precursor [Homo sapiens]	633	69224	7.6		CLPX	0	0	0				X	X	X	X	X	X	X	X	X	X	X	X	X	X	X	X	1	0.00013	1.79769e+308	7.502	1.9804	0.974906	2	4	4	2	0	4	5.85	0.00013035
753	6	0	4	NP_001035828.1;NP_001035829.2;NP_001166995.1;NP_001166996.1	NP_001035828.1	https://www.ncbi.nlm.nih.gov/protein/	NP_001035828.1	60 kDa SS-A/Ro ribonucleoprotein isoform 1 [Homo sapiens]	525	59270	8.5		TROVE2	1	0.000123	1.79769e+308	7.18	1.4908	0.933322	2	3	3	2	0	3	5.14	0.00012337	X	X	X	X	X	X	X	X	1	7.9e-05	1.79769e+308	5.618	1.5682	1	1	2	2	1	0	2	2.67	7.858e-05
754	6	0	1	NP_112196.3	NP_112196.3	https://www.ncbi.nlm.nih.gov/protein/	NP_112196.3	TRMT1-like protein isoform 1 [Homo sapiens]	733	81747	7.9		TRMT1L	0	0	0				X	X	X	X	X	X	X	X	X	X	X	X	X	X	X	X	1	2.8e-05	1.79769e+308	7.073	1.8938	1	1	1	1	1	0	1	2.18	2.814e-05
755	6	0	1	NP_057018.1	NP_057018.1	https://www.ncbi.nlm.nih.gov/protein/	NP_057018.1	nucleolar protein 58 [Homo sapiens]	529	59578	8.9		NOP58	0	0	0				X	X	X	X	X	X	X	X	X	X	X	X	X	X	X	X	1	0.000117	1.79769e+308	7.929	2.0529	0.947933	2	3	3	2	0	3	5.86	0.00011698
756	6	0	1	NP_065916.2	NP_065916.2	https://www.ncbi.nlm.nih.gov/protein/	NP_065916.2	ATP-dependent DNA/RNA helicase DHX36 isoform 1 [Homo sapiens]	1008	114760	7.7		DHX36	1	2.1e-05	1.79769e+308	7.063	1.797	0.826062	1	1	1	1	0	1	1.79	2.142e-05	X	X	X	X	X	X	X	X	1	0.000102	1.79769e+308	8.824	2.1416	0.914443	2	5	5	2	0	5	2.88	0.00010232
757	6	0	1	NP_115488.2	NP_115488.2	https://www.ncbi.nlm.nih.gov/protein/	NP_115488.2	39S ribosomal protein L43, mitochondrial isoform a [Homo sapiens]	159	17853	9.9		MRPL43	0	0	0				X	X	X	X	X	X	X	X	X	X	X	X	X	X	X	X	2	0.000297	1.79769e+308	19.461	62.8536	0	1	2	2	1	0	2	7.55	0.00025947
758	6	0	1	NP_006611.1	NP_006611.1	https://www.ncbi.nlm.nih.gov/protein/	NP_006611.1	HBS1-like protein isoform 1 [Homo sapiens]	684	75473	6.6		HBS1L	1	9.5e-05	1.79769e+308	7.954	2.091	0.721509	1	3	3	1	0	3	2.78	9.469e-05	X	X	X	X	X	X	X	X	0	0	0				X	X	X	X	X	X	X	X
759	6	0	2	NP_001155056.1;NP_060216.2	NP_001155056.1	https://www.ncbi.nlm.nih.gov/protein/	NP_001155056.1	testis-expressed protein 10 isoform 2 [Homo sapiens]	913	103915	9.4		TEX10	0	0	0				X	X	X	X	X	X	X	X	X	X	X	X	X	X	X	X	0	0	0				X	X	X	X	X	X	X	X
760	6	0	1	NP_006297.2	NP_006297.2	https://www.ncbi.nlm.nih.gov/protein/	NP_006297.2	structural maintenance of chromosomes protein 1A isoform 1 [Homo sapiens]	1233	143233	7.6		SMC1A	0	0	0				X	X	X	X	X	X	X	X	X	X	X	X	X	X	X	X	2	5.1e-05	1.79769e+308	17.352	23.2768	0	1	1	1	1	0	1	1.14	1.673e-05
761	6	0	1	NP_859530.1	NP_859530.1	https://www.ncbi.nlm.nih.gov/protein/	NP_859530.1	ceramide synthase 2 [Homo sapiens]	380	44876	9		CERS2	0	0	0				X	X	X	X	X	X	X	X	X	X	X	X	X	X	X	X	1	0.000217	1.79769e+308	6.434	1.6348	1	2	4	4	2	0	4	4.74	0.00021714
762	6	0	1	NP_055521.1	NP_055521.1	https://www.ncbi.nlm.nih.gov/protein/	NP_055521.1	squamous cell carcinoma antigen recognized by T-cells 3 [Homo sapiens]	963	109935	5.6		SART3	0	0	0				X	X	X	X	X	X	X	X	X	X	X	X	X	X	X	X	1	4.3e-05	1.79769e+308	6.362	1.5633	1	1	2	2	1	0	2	3.32	4.284e-05
763	6	0	1	NP_076950.1	NP_076950.1	https://www.ncbi.nlm.nih.gov/protein/	NP_076950.1	ATP-dependent RNA helicase DDX50 [Homo sapiens]	737	82565	9.2		DDX50	0	0	0				X	X	X	X	X	X	X	X	X	X	X	X	X	X	X	X	1	5.6e-05	1.79769e+308	8.028	2.668	0.711735	2	2	2	2	0	2	7.33	5.598e-05
764	6	0	2	NP_001308661.1;NP_057306.2	NP_001308661.1	https://www.ncbi.nlm.nih.gov/protein/	NP_001308661.1	probable ATP-dependent RNA helicase DDX41 isoform 2 [Homo sapiens]	496	55410	8.2		DDX41	1	4.4e-05	1.79769e+308	7.37	1.935	0.776923	1	1	1	1	0	1	2.22	4.353e-05	X	X	X	X	X	X	X	X	1	0.000374	1.79769e+308	8.724	2.5437	0.759463	5	9	9	5	0	9	15.93	0.0003743
765	6	0	1	NP_005436.1	NP_005436.1	https://www.ncbi.nlm.nih.gov/protein/	NP_005436.1	structural maintenance of chromosomes protein 3 [Homo sapiens]	1217	141541	7.2		SMC3	0	0	0				X	X	X	X	X	X	X	X	X	X	X	X	X	X	X	X	1	8.7e-05	1.79769e+308	7.445	1.9496	0.986235	X	X	X	X	X	X	X	X
766	6	0	2	NP_001186508.1;NP_001186509.1	NP_001186508.1	https://www.ncbi.nlm.nih.gov/protein/	NP_001186508.1	SUN domain-containing protein 2 isoform a [Homo sapiens]	738	82502	6.5		SUN2	1	0.000205	1.79769e+308	6.782	1.7599	0.839237	3	7	7	3	0	7	6.1	0.00020478	X	X	X	X	X	X	X	X	2	0.000232	1.79769e+308	18.732	23.7758	0	6	14	14	6	0	14	17.89	0.00039131
767	6	0	1	NP_036601.2	NP_036601.2	https://www.ncbi.nlm.nih.gov/protein/	NP_036601.2	pre-mRNA-processing factor 6 [Homo sapiens]	941	106925	8.3		PRPF6	1	0.000184	1.79769e+308	7.68	2.1664	0.694934	5	8	8	5	0	8	6.8	0.00018355	X	X	X	X	X	X	X	X	2	8.3e-05	1.79769e+308	18.172	42.6138	0	3	5	5	3	0	5	3.61	0.00010961
768	6	0	1	NP_892022.2	NP_892022.2	https://www.ncbi.nlm.nih.gov/protein/	NP_892022.2	NAD(P) transhydrogenase, mitochondrial isoform 1 [Homo sapiens]	1086	113895	8.1		NNT	2	0.000486	1.79769e+308	20.002	65.68	0	7	26	26	7	0	26	10.31	0.00051688	4	11	11	4	0	11	6.91	0.00045597	0	0	0				X	X	X	X	X	X	X	X
769	6	1	2	NP_443109.2;NP_963836.2	NP_443109.2	https://www.ncbi.nlm.nih.gov/protein/	NP_443109.2	mediator of RNA polymerase II transcription subunit 8 isoform 3 [Homo sapiens]	301	32819	9.1		MED8	0	0	0	-9.717	-2.673	0.70958	X	X	X	X	X	X	X	X	X	X	X	X	X	X	X	X	2	0.000225	0.262238	8.014	1.7493	1	1	4	4	1	0	4	6.31	0.00027412
770	6	0	1	NP_065801.1	NP_065801.1	https://www.ncbi.nlm.nih.gov/protein/	NP_065801.1	exportin-5 [Homo sapiens]	1204	136311	5.8		XPO5	0	0	0				X	X	X	X	X	X	X	X	X	X	X	X	X	X	X	X	2	8.3e-05	1.79769e+308	17.909	26.4499	0	1	2	2	1	0	2	1.25	3.427e-05
771	6	1	1	NP_002678.3	NP_002678.3	https://www.ncbi.nlm.nih.gov/protein/	NP_002678.3	pinin [Homo sapiens]	717	81628	7.2		PNN	0	0	0	-7.942	-2.4355	0.790002	X	X	X	X	X	X	X	X	X	X	X	X	X	X	X	X	2	0.000247	24.7	9.099	2.4048	0.81318	7	12	12	7	0	12	14.09	0.00034524
772	6	1	1	NP_038466.2	NP_038466.2	https://www.ncbi.nlm.nih.gov/protein/	NP_038466.2	ubiquilin-1 isoform 1 [Homo sapiens]	589	62519	5.1		UBQLN1	0	0	0	-7.944	-2.5447	0.75289	X	X	X	X	X	X	X	X	X	X	X	X	X	X	X	X	1	0.000105	2.56098	-0.461	-0.11	1	3	4	2	2	2	3	12.39	0.00010507
773	6	0	2	NP_001317415.1;NP_037520.1	NP_001317415.1	https://www.ncbi.nlm.nih.gov/protein/	NP_001317415.1	prolactin regulatory element-binding protein isoform 4 [Homo sapiens]	350	37887	7.8		PREB	1	0.000123	1.79769e+308	7.377	2.182	0.689461	1	2	2	1	0	2	5.14	0.00012337	X	X	X	X	X	X	X	X	1	5.9e-05	1.79769e+308	7.254	1.9211	0.996642	1	1	1	1	0	1	4	5.894e-05
774	6	0	1	NP_078934.3	NP_078934.3	https://www.ncbi.nlm.nih.gov/protein/	NP_078934.3	importin-4 [Homo sapiens]	1081	118715	5		IPO4	0	0	0				X	X	X	X	X	X	X	X	X	X	X	X	X	X	X	X	2	4.4e-05	1.79769e+308	17.559	49.3608	0	2	2	2	2	0	2	3.15	3.816e-05
775	6	0	1	NP_056290.3	NP_056290.3	https://www.ncbi.nlm.nih.gov/protein/	NP_056290.3	protein FAM98A isoform 1 [Homo sapiens]	518	55272	9		FAM98A	0	0	0				X	X	X	X	X	X	X	X	X	X	X	X	X	X	X	X	1	6e-05	1.79769e+308	7.475	2.2466	0.87428	2	2	1	1	1	1.5	6.56	5.973e-05
776	6	1	1	NP_057396.1	NP_057396.1	https://www.ncbi.nlm.nih.gov/protein/	NP_057396.1	WW domain-binding protein 11 [Homo sapiens]	641	69998	8.4		WBP11	1	0.000135	12.2727	2.606	0.6462	1	4	4	4	4	0	4	8.42	0.00013473	X	X	X	X	X	X	X	X	1	0.000161	14.6364	-0.544	-0.1255	1	3	5	5	3	0	5	6.4	0.0001609
777	6	0	1	NP_006362.1	NP_006362.1	https://www.ncbi.nlm.nih.gov/protein/	NP_006362.1	cartilage-associated protein precursor [Homo sapiens]	401	46562	5.7		CRTAP	0	0	0				X	X	X	X	X	X	X	X	X	X	X	X	X	X	X	X	1	0.00036	1.79769e+308	6.542	1.8346	1	5	7	7	5	0	7	19.7	0.00036009
778	6	0	1	NP_115867.2	NP_115867.2	https://www.ncbi.nlm.nih.gov/protein/	NP_115867.2	39S ribosomal protein L38, mitochondrial precursor [Homo sapiens]	380	44597	7.5		MRPL38	0	0	0				X	X	X	X	X	X	X	X	X	X	X	X	X	X	X	X	2	0.000221	1.79769e+308	19.133	49.085	0	2	3	3	2	0	3	7.63	0.00016285
779	6	0	1	NP_006275.1	NP_006275.1	https://www.ncbi.nlm.nih.gov/protein/	NP_006275.1	transcription initiation factor TFIID subunit 10 [Homo sapiens]	218	21711	6.5		TAF10	1	0.000198	1.79769e+308	5.893	1.6223	0.887758	1	2	2	1	0	2	11.47	0.00019807	X	X	X	X	X	X	X	X	1	0.000284	1.79769e+308	8.927	2.4081	0.811903	2	3	3	2	0	3	20.64	0.00028387
780	6	0	1	NP_000382.3	NP_000382.3	https://www.ncbi.nlm.nih.gov/protein/	NP_000382.3	tripeptidyl-peptidase 1 preproprotein [Homo sapiens]	563	61248	6.5		TPP1	0	0	0				X	X	X	X	X	X	X	X	X	X	X	X	X	X	X	X	2	0.00012	1.79769e+308	18.563	48.3117	0	3	4	4	3	0	4	14.03	0.00014656
781	6	0	1	NP_002487.1	NP_002487.1	https://www.ncbi.nlm.nih.gov/protein/	NP_002487.1	NADH dehydrogenase [ubiquinone] iron-sulfur protein 8, mitochondrial precursor [Homo sapiens]	210	23705	6.3		NDUFS8	0	0	0				X	X	X	X	X	X	X	X	X	X	X	X	X	X	X	X	2	0.000302	1.79769e+308	19.091	23.5373	0	1	1	1	1	0	1	4.29	9.823e-05
782	6	0	2	NP_001317622.1;NP_001317623.1	NP_001317622.1	https://www.ncbi.nlm.nih.gov/protein/	NP_001317622.1	centrosomal protein of 78 kDa isoform d [Homo sapiens]	689	76396	8.2		CEP78	0	0	0				X	X	X	X	X	X	X	X	X	X	X	X	X	X	X	X	2	0.000351	1.79769e+308	19.599	43.1517	0	5	8	8	5	0	8	14.22	0.00023951
783	6	0	1	NP_000301.1	NP_000301.1	https://www.ncbi.nlm.nih.gov/protein/	NP_000301.1	palmitoyl-protein thioesterase 1 isoform 1 precursor [Homo sapiens]	306	34193	6.5		PPT1	1	7.1e-05	1.79769e+308	7.812	2.0727	0.727984	1	1	1	1	0	1	5.88	7.055e-05	X	X	X	X	X	X	X	X	2	0.000241	1.79769e+308	19.152	29.3703	0	1	2	2	1	0	2	5.88	0.00013482
784	6	0	1	NP_689926.1	NP_689926.1	https://www.ncbi.nlm.nih.gov/protein/	NP_689926.1	dolichyl-diphosphooligosaccharide--protein glycosyltransferase subunit STT3A isoform a [Homo sapiens]	705	80530	8.1		STT3A	1	3.1e-05	1.79769e+308	8.153	2.2251	0.674392	1	1	1	1	0	1	1.84	3.062e-05	X	X	X	X	X	X	X	X	1	5.9e-05	1.79769e+308	7.712	2.2567	0.870395	1	2	2	1	0	2	2.27	5.852e-05
785	6	0	1	NP_037507.1	NP_037507.1	https://www.ncbi.nlm.nih.gov/protein/	NP_037507.1	activator of basal transcription 1 [Homo sapiens]	272	31079	9.9		ABT1	0	0	0				X	X	X	X	X	X	X	X	X	X	X	X	X	X	X	X	1	0.000228	1.79769e+308	7.754	1.6531	1	2	3	3	2	0	3	11.4	0.00022751
786	6	0	1	NP_001339206.1	NP_001339206.1	https://www.ncbi.nlm.nih.gov/protein/	NP_001339206.1	mitochondrial Rho GTPase 2 isoform 4 [Homo sapiens]	600	66168	6.1		RHOT2	0	0	0				X	X	X	X	X	X	X	X	X	X	X	X	X	X	X	X	2	7.9e-05	1.79769e+308	18.161	61.8319	0	2	2	2	2	0	2	7.17	6.876e-05
787	6	0	2	NP_001305863.1;NP_620636.1	NP_001305863.1	https://www.ncbi.nlm.nih.gov/protein/	NP_001305863.1	helicase-like transcription factor isoform 2 [Homo sapiens]	1008	113857	8.6		HLTF	1	8.6e-05	1.79769e+308	7.214	1.8961	0.790782	3	4	4	3	0	4	4.07	8.567e-05	X	X	X	X	X	X	X	X	2	0.00013	1.79769e+308	18.631	53.5417	0	3	5	5	3	0	5	6.15	0.00010232
788	6	2	1	NP_075388.2	NP_075388.2	https://www.ncbi.nlm.nih.gov/protein/	NP_075388.2	arginine/serine-rich coiled-coil protein 2 [Homo sapiens]	434	50560	11.3		RSRC2	1	0.000298	6.08163	-6.137	-1.8005	1	3	6	6	3	0	6	7.6	0.00029848	X	X	X	X	X	X	X	X	1	9.5e-05	1.93878	-5.805	-1.8939	0.744927	1	2	2	1	0	2	5.07	9.506e-05
789	6	0	1	NP_116126.3	NP_116126.3	https://www.ncbi.nlm.nih.gov/protein/	NP_116126.3	lamin-B2 [Homo sapiens]	620	69948	5.6		LMNB2	0	0	0				X	X	X	X	X	X	X	X	X	X	X	X	X	X	X	X	2	5.9e-05	1.79769e+308	17.734	36.7966	0	1	1	1	1	0	1	2.42	3.327e-05
790	6	0	1	NP_004505.2	NP_004505.2	https://www.ncbi.nlm.nih.gov/protein/	NP_004505.2	forkhead box protein K2 [Homo sapiens]	660	69062	9.5		FOXK2	0	0	0				X	X	X	X	X	X	X	X	X	X	X	X	X	X	X	X	2	8.7e-05	1.79769e+308	18.247	55.9288	0	2	3	3	2	0	3	7.27	9.376e-05
791	6	0	2	NP_001108585.2;NP_079436.4	NP_001108585.2	https://www.ncbi.nlm.nih.gov/protein/	NP_001108585.2	WD repeat-containing protein 26 isoform b [Homo sapiens]	645	70460	6.2		WDR26	0	0	0				X	X	X	X	X	X	X	X	X	X	X	X	X	X	X	X	0	0	0				X	X	X	X	X	X	X	X
792	6	0	1	NP_002078.1	NP_002078.1	https://www.ncbi.nlm.nih.gov/protein/	NP_002078.1	progranulin precursor [Homo sapiens]	593	63545	6.8		GRN	0	0	0				X	X	X	X	X	X	X	X	X	X	X	X	X	X	X	X	0	0	0				X	X	X	X	X	X	X	X
793	6	0	1	NP_001010935.1	NP_001010935.1	https://www.ncbi.nlm.nih.gov/protein/	NP_001010935.1	ras-related protein Rap-1A precursor [Homo sapiens]	184	20987	6.6		RAP1A	1	0.000235	1.79769e+308	8.316	2.3515	0.630723	1	4	0	0	4	2	6.52	0.00023467	X	X	X	X	X	X	X	X	1	0.000289	1.79769e+308	8.018	2.3627	0.829475	X	X	X	X	X	X	X	X
794	6	0	3	NP_001290332.1;NP_001333154.1;NP_065890.1	NP_001290332.1	https://www.ncbi.nlm.nih.gov/protein/	NP_001290332.1	WD repeat-containing protein 48 isoform 3 [Homo sapiens]	668	75349	7.1		WDR48	1	0.000194	1.79769e+308	8.225	2.1889	0.687043	2	6	6	2	0	6	4.64	0.00019392	X	X	X	X	X	X	X	X	1	3.1e-05	1.79769e+308	6.548	1.6969	1	1	1	1	1	0	1	3.89	3.088e-05
795	6	1	1	NP_055203.4	NP_055203.4	https://www.ncbi.nlm.nih.gov/protein/	NP_055203.4	digestive organ expansion factor homolog [Homo sapiens]	756	87055	5.9		UTP25	1	8.6e-05	1.13158	0.745	0.2016	1	2	3	3	2	0	3	3.84	8.567e-05	X	X	X	X	X	X	X	X	0	0	0	-6.395	-1.5079	0.894674	X	X	X	X	X	X	X	X
796	6	0	3	NP_001009999.1;NP_001350583.1;NP_055828.2	NP_001009999.1	https://www.ncbi.nlm.nih.gov/protein/	NP_001009999.1	lysine-specific histone demethylase 1A isoform a [Homo sapiens]	876	95155	6.2		KDM1A	0	0	0				X	X	X	X	X	X	X	X	X	X	X	X	X	X	X	X	1	2.4e-05	1.79769e+308	7.785	2.0392	0.953061	1	1	1	1	0	1	1.94	2.355e-05
797	6	0	1	NP_056156.2	NP_056156.2	https://www.ncbi.nlm.nih.gov/protein/	NP_056156.2	condensin complex subunit 2 isoform 1 [Homo sapiens]	741	82563	5.1		NCAPH	0	0	0				X	X	X	X	X	X	X	X	X	X	X	X	X	X	X	X	2	0.000171	1.79769e+308	18.517	21.4731	0	1	2	2	1	0	2	2.16	5.568e-05
798	6	0	5	NP_001269901.1;NP_001307958.1;NP_001336217.1;NP_001336231.1;NP_006146.1	NP_001269901.1	https://www.ncbi.nlm.nih.gov/protein/	NP_001269901.1	septin-2 isoform b [Homo sapiens]	396	45461	6.9		SEPT2	0	0	0				X	X	X	X	X	X	X	X	X	X	X	X	X	X	X	X	0	0	0				X	X	X	X	X	X	X	X
799	6	0	2	NP_001308626.1;NP_001308628.1	NP_001308626.1	https://www.ncbi.nlm.nih.gov/protein/	NP_001308626.1	SURP and G-patch domain-containing protein 2 isoform 1 [Homo sapiens]	1082	120207	7.3		SUGP2	0	0	0				X	X	X	X	X	X	X	X	X	X	X	X	X	X	X	X	2	0.000148	1.79769e+308	18.367	23.3006	0	6	13	13	6	0	13	14.33	0.00024784
800	6	1	2	NP_001356804.1;NP_004808.2	NP_001356804.1	https://www.ncbi.nlm.nih.gov/protein/	NP_001356804.1	tight junction protein ZO-2 isoform 11 [Homo sapiens]	1194	134569	8.2		TJP2	0	0	0	-8.527	-2.05	0.920202	X	X	X	X	X	X	X	X	X	X	X	X	X	X	X	X	1	0.000363	21.3529	0.077	0.0192	1	10	21	21	10	0	21	18.09	0.0003628
801	6	0	1	NP_054786.2	NP_054786.2	https://www.ncbi.nlm.nih.gov/protein/	NP_054786.2	ADP-ribose glycohydrolase MACROD1 [Homo sapiens]	325	35505	9.5		MACROD1	1	0.000133	1.79769e+308	7.11	2.2559	0.663675	1	2	2	1	0	2	7.08	0.00013286	X	X	X	X	X	X	X	X	1	6.3e-05	1.79769e+308	7.517	2.1226	0.921656	1	1	1	1	0	1	7.08	6.347e-05
802	6	0	2	NP_001092004.1;NP_004630.3	NP_001092004.1	https://www.ncbi.nlm.nih.gov/protein/	NP_001092004.1	large proline-rich protein BAG6 isoform b [Homo sapiens]	1126	118693	5.6		BAG6	0	0	0				X	X	X	X	X	X	X	X	X	X	X	X	X	X	X	X	0	0	0				X	X	X	X	X	X	X	X
803	6	0	13	NP_001317344.1;NP_001339234.1;NP_001339235.1;NP_001339236.1;NP_001339237.1;NP_001339243.1;NP_001339244.1;NP_001339246.1;NP_001339248.1;NP_001339249.1;NP_443111.4;NP_954658.2;NP_954660.1	NP_001317344.1	https://www.ncbi.nlm.nih.gov/protein/	NP_001317344.1	la-related protein 4 isoform g [Homo sapiens]	730	81244	6.6		LARP4	0	0	0				X	X	X	X	X	X	X	X	X	X	X	X	X	X	X	X	1	5.7e-05	1.79769e+308	8.216	1.9648	0.980655	2	2	2	2	0	2	3.7	5.651e-05
804	6	0	2	NP_001230154.1;NP_055118.1	NP_001230154.1	https://www.ncbi.nlm.nih.gov/protein/	NP_001230154.1	pescadillo homolog isoform 2 [Homo sapiens]	583	67456	7.5		PES1	0	0	0				X	X	X	X	X	X	X	X	X	X	X	X	X	X	X	X	1	0.000106	1.79769e+308	6.879	1.7871	1	2	3	3	2	0	3	4.29	0.00010615
805	6	0	1	NP_062552.2	NP_062552.2	https://www.ncbi.nlm.nih.gov/protein/	NP_062552.2	7SK snRNA methylphosphate capping enzyme isoform A [Homo sapiens]	689	74355	9.6		MEPCE	0	0	0				X	X	X	X	X	X	X	X	X	X	X	X	X	X	X	X	1	9e-05	1.79769e+308	8.4	2.3558	0.832145	1	3	3	1	0	3	4.79	8.982e-05
806	6	0	1	NP_060228.3	NP_060228.3	https://www.ncbi.nlm.nih.gov/protein/	NP_060228.3	RNA demethylase ALKBH5 [Homo sapiens]	394	44256	9.1		ALKBH5	1	0.00011	1.79769e+308	7.485	1.9556	0.769585	1	2	2	1	0	2	7.36	0.00010959	X	X	X	X	X	X	X	X	0	0	0				X	X	X	X	X	X	X	X
807	6	0	1	NP_002323.2	NP_002323.2	https://www.ncbi.nlm.nih.gov/protein/	NP_002323.2	prolow-density lipoprotein receptor-related protein 1 preproprotein [Homo sapiens]	4544	504610	5.4		LRP1	0	0	0				X	X	X	X	X	X	X	X	X	X	X	X	X	X	X	X	0	0	0				X	X	X	X	X	X	X	X
808	6	0	1	NP_001362959.1	NP_001362959.1	https://www.ncbi.nlm.nih.gov/protein/	NP_001362959.1	pre-mRNA-splicing factor CWC22 homolog isoform a [Homo sapiens]	908	105466	7		CWC22	0	0	0				X	X	X	X	X	X	X	X	X	X	X	X	X	X	X	X	2	0.000115	1.79769e+308	18.544	65.1579	0	3	5	5	3	0	5	6.17	0.00011359
809	6	0	1	NP_005026.3	NP_005026.3	https://www.ncbi.nlm.nih.gov/protein/	NP_005026.3	DNA-directed RNA polymerase, mitochondrial precursor [Homo sapiens]	1230	138620	9		POLRMT	0	0	0				X	X	X	X	X	X	X	X	X	X	X	X	X	X	X	X	2	6.4e-05	1.79769e+308	17.866	43.3047	0	3	5	5	3	0	5	5.28	8.385e-05
810	6	0	3	NP_001248755.1;NP_001361728.1;NP_003929.4	NP_001248755.1	https://www.ncbi.nlm.nih.gov/protein/	NP_001248755.1	AP-3 complex subunit delta-1 isoform 3 [Homo sapiens]	1215	136651	7.6		AP3D1	0	0	0				X	X	X	X	X	X	X	X	X	X	X	X	X	X	X	X	1	1.7e-05	1.79769e+308	6.344	1.8142	1	1	1	1	1	0	1	1.81	1.698e-05
811	6	1	2	NP_001273540.1;NP_114128.3	NP_001273540.1	https://www.ncbi.nlm.nih.gov/protein/	NP_001273540.1	ralBP1-associated Eps domain-containing protein 1 isoform c [Homo sapiens]	796	86662	5.7		REPS1	0	0	0	-7.353	-1.6786	1	X	X	X	X	X	X	X	X	X	X	X	X	X	X	X	X	0	0	0	-7.991	-2.6215	0.479977	X	X	X	X	X	X	X	X
812	6	0	1	NP_060537.3	NP_060537.3	https://www.ncbi.nlm.nih.gov/protein/	NP_060537.3	MAP7 domain-containing protein 1 isoform 1 [Homo sapiens]	841	92820	10.1		MAP7D1	0	0	0				X	X	X	X	X	X	X	X	X	X	X	X	X	X	X	X	2	0.000144	1.79769e+308	18.692	43.2121	0	3	4	4	3	0	4	4.99	9.811e-05
813	6	0	1	NP_001122317.1	NP_001122317.1	https://www.ncbi.nlm.nih.gov/protein/	NP_001122317.1	transcription activator BRG1 isoform C [Homo sapiens]	1617	181689	8.1		SMARCA4	0	0	0				X	X	X	X	X	X	X	X	X	X	X	X	X	X	X	X	0	0	0				X	X	X	X	X	X	X	X
814	6	0	1	NP_005325.2	NP_005325.2	https://www.ncbi.nlm.nih.gov/protein/	NP_005325.2	host cell factor 1 [Homo sapiens]	2035	208730	7.5		HCFC1	0	0	0				X	X	X	X	X	X	X	X	X	X	X	X	X	X	X	X	1	6.1e-05	1.79769e+308	7.342	2.1492	0.911553	3	6	6	3	0	6	2.46	6.082e-05
815	6	0	1	NP_078822.3	NP_078822.3	https://www.ncbi.nlm.nih.gov/protein/	NP_078822.3	ORC ubiquitin ligase 1 [Homo sapiens]	726	81117	5.7		RNF219	2	0.00012	1.79769e+308	18.437	33.7477	0	4	6	6	4	0	6	7.44	0.00017843	1	1	1	1	0	1	2.34	6.201e-05	2	0.000223	1.79769e+308	19.2	58.6123	0	5	8	8	5	0	8	10.47	0.0002273
816	6	0	1	NP_001075.1	NP_001075.1	https://www.ncbi.nlm.nih.gov/protein/	NP_001075.1	multifunctional procollagen lysine hydroxylase and glycosyltransferase LH3 precursor [Homo sapiens]	738	84785	6.1		PLOD3	1	8.8e-05	1.79769e+308	6.807	2.2967	0.64955	2	3	3	2	0	3	3.25	8.776e-05	X	X	X	X	X	X	X	X	1	0.000196	1.79769e+308	6.872	1.7632	1	4	7	7	4	0	7	9.21	0.00019566
817	6	0	1	NP_079199.2	NP_079199.2	https://www.ncbi.nlm.nih.gov/protein/	NP_079199.2	nuclear pore membrane glycoprotein 210 precursor [Homo sapiens]	1887	205109	6.8		NUP210	1	2.3e-05	1.79769e+308	8.439	2.3638	0.626521	1	2	2	1	0	2	0.79	2.288e-05	X	X	X	X	X	X	X	X	1	2.8e-05	1.79769e+308	6.536	1.7272	1	X	X	X	X	X	X	X	X
818	6	0	1	NP_005723.2	NP_005723.2	https://www.ncbi.nlm.nih.gov/protein/	NP_005723.2	DNA repair protein RAD50 [Homo sapiens]	1312	153892	6.9		RAD50	0	0	0				X	X	X	X	X	X	X	X	X	X	X	X	X	X	X	X	1	4.7e-05	1.79769e+308	6.564	1.5319	1	1	3	3	1	0	3	1.22	4.717e-05
819	6	0	1	NP_009166.2	NP_009166.2	https://www.ncbi.nlm.nih.gov/protein/	NP_009166.2	exportin-T [Homo sapiens]	962	109964	5.4		XPOT	1	9e-05	1.79769e+308	7.562	1.9156	0.783834	2	4	4	2	0	4	2.81	8.977e-05	X	X	X	X	X	X	X	X	2	0.000124	1.79769e+308	18.276	24.3761	0	5	9	9	5	0	9	9.04	0.00019298
820	6	0	2	NP_001358998.1;NP_056076.1	NP_001358998.1	https://www.ncbi.nlm.nih.gov/protein/	NP_001358998.1	condensin-2 complex subunit D3 isoform 4 [Homo sapiens]	1360	153312	8.1		NCAPD3	1	6.3e-05	1.79769e+308	7.618	2.6972	0.516817	2	4	4	2	0	4	2.43	6.35e-05	X	X	X	X	X	X	X	X	2	7.3e-05	1.79769e+308	17.939	34.2182	0	3	7	7	3	0	7	5.29	0.00010617
821	6	0	1	NP_056536.2	NP_056536.2	https://www.ncbi.nlm.nih.gov/protein/	NP_056536.2	gem-associated protein 4 [Homo sapiens]	1058	120037	6		GEMIN4	1	4.1e-05	1.79769e+308	8.059	2.2249	0.674462	1	2	2	1	0	2	1.42	4.081e-05	X	X	X	X	X	X	X	X	1	2e-05	1.79769e+308	6.641	2.3247	0.844169	1	1	1	1	0	1	1.42	1.95e-05
822	6	0	1	NP_071896.8	NP_071896.8	https://www.ncbi.nlm.nih.gov/protein/	NP_071896.8	nucleolar complex protein 3 homolog [Homo sapiens]	800	92548	9.2		NOC3L	1	2.7e-05	1.79769e+308	7.351	2.1102	0.714724	1	1	1	1	0	1	2.13	2.699e-05	X	X	X	X	X	X	X	X	1	2.6e-05	1.79769e+308	7.088	2.5114	0.771933	1	1	1	1	0	1	2.13	2.578e-05
823	6	0	1	NP_056169.1	NP_056169.1	https://www.ncbi.nlm.nih.gov/protein/	NP_056169.1	nucleoporin NUP188 homolog [Homo sapiens]	1749	196041	6.7		NUP188	1	2.5e-05	1.79769e+308	6.677	1.846	0.808629	1	2	2	1	0	2	0.91	2.469e-05	X	X	X	X	X	X	X	X	2	4.5e-05	1.79769e+308	17.5	44.9507	0	3	5	5	3	0	5	2.97	5.897e-05
824	6	0	1	NP_060855.2	NP_060855.2	https://www.ncbi.nlm.nih.gov/protein/	NP_060855.2	large subunit GTPase 1 homolog [Homo sapiens]	658	75225	6.4		LSG1	0	0	0				X	X	X	X	X	X	X	X	X	X	X	X	X	X	X	X	1	3.1e-05	1.79769e+308	5.837	1.3423	1	1	1	1	1	0	1	1.98	3.135e-05
825	6	0	1	NP_005964.3	NP_005964.3	https://www.ncbi.nlm.nih.gov/protein/	NP_005964.3	proline-rich protein PRCC [Homo sapiens]	491	52418	5.1		PRCC	1	9.2e-05	1.79769e+308	7.01	1.8021	0.82425	X	X	X	X	X	X	X	X	1	1	1	1	0	1	4.28	9.168e-05	1	4.2e-05	1.79769e+308	6.089	1.5338	1	1	1	1	1	0	1	4.07	4.201e-05
826	6	0	1	NP_055491.1	NP_055491.1	https://www.ncbi.nlm.nih.gov/protein/	NP_055491.1	pumilio homolog 1 isoform 2 [Homo sapiens]	1186	126473	6.8		PUM1	1	9e-06	1.79769e+308	6.717	2.0865	0.7231	1	1	0	0	1	0.5	1.69	9.1e-06	X	X	X	X	X	X	X	X	1	9e-06	1.79769e+308	6.715	1.6958	1	1	1	0	0	1	0.5	1.69	8.7e-06
827	6	0	1	NP_001018494.1	NP_001018494.1	https://www.ncbi.nlm.nih.gov/protein/	NP_001018494.1	pumilio homolog 1 isoform 1 [Homo sapiens]	1188	126685	6.8		PUM1	1	9e-06	1.79769e+308	7.171	2.3682	0.62502	1	1	0	0	1	0.5	1.68	9.09e-06	X	X	X	X	X	X	X	X	1	9e-06	1.79769e+308	6.41	1.7197	1	1	1	0	0	1	0.5	1.68	8.68e-06
828	6	0	1	NP_001263347.1	NP_001263347.1	https://www.ncbi.nlm.nih.gov/protein/	NP_001263347.1	protein transport protein Sec16A isoform 2 [Homo sapiens]	2334	249480	5.8		SEC16A	1	5e-06	1.79769e+308	7.011	2.0524	0.735178	1	1	0	0	1	0.5	0.81	4.63e-06	X	X	X	X	X	X	X	X	1	1.3e-05	1.79769e+308	7.679	2.3984	0.815658	2	3	0	0	3	1.5	2.1	1.326e-05
829	6	0	1	NP_055681.1	NP_055681.1	https://www.ncbi.nlm.nih.gov/protein/	NP_055681.1	protein transport protein Sec16A isoform 1 [Homo sapiens]	2357	251891	5.8		SEC16A	1	5e-06	1.79769e+308	7.538	3.0159	0.42141	1	1	0	0	1	0.5	0.81	4.58e-06	X	X	X	X	X	X	X	X	1	1.3e-05	1.79769e+308	6.632	1.9096	1	2	3	0	0	3	1.5	2.08	1.313e-05
830	6	1	1	NP_149072.2	NP_149072.2	https://www.ncbi.nlm.nih.gov/protein/	NP_149072.2	death-inducer obliterator 1 isoform c [Homo sapiens]	2240	243870	7.9		DIDO1	0	0	0	-6.546	-2.44	0.78847	X	X	X	X	X	X	X	X	X	X	X	X	X	X	X	X	1	1.8e-05	6	2.058	0.542	1	1	2	2	1	0	2	1.47	1.842e-05
831	6	0	2	NP_055898.1;NP_057591.2	NP_055898.1	https://www.ncbi.nlm.nih.gov/protein/	NP_055898.1	cyclin-dependent kinase 12 isoform 2 [Homo sapiens]	1481	163227	9.4		CDK12	0	0	0				X	X	X	X	X	X	X	X	X	X	X	X	X	X	X	X	2	3.2e-05	1.79769e+308	17.237	56.2187	0	2	2	2	2	0	2	4.93	2.786e-05
832	6	0	9	NP_001287954.2;NP_001287955.1;NP_001317168.1;NP_001341941.1;NP_001341942.1;NP_001341943.1;NP_001341944.1;NP_003248.3;NP_783297.2	NP_001287954.2	https://www.ncbi.nlm.nih.gov/protein/	NP_001287954.2	tight junction protein ZO-1 isoform c [Homo sapiens]	1861	208293	7.3		TJP1	0	0	0				X	X	X	X	X	X	X	X	X	X	X	X	X	X	X	X	2	3.1e-05	1.79769e+308	17.225	49.4946	0	3	3	3	3	0	3	2.36	3.325e-05
833	6	0	1	NP_060440.2	NP_060440.2	https://www.ncbi.nlm.nih.gov/protein/	NP_060440.2	nuclear exosome regulator NRDE2 [Homo sapiens]	1164	132673	7.7		NRDE2	1	5.6e-05	1.79769e+308	6.442	1.8663	0.801399	3	3	3	3	0	3	2.84	5.564e-05	X	X	X	X	X	X	X	X	0	0	0				X	X	X	X	X	X	X	X
834	6	0	1	NP_001171501.1	NP_001171501.1	https://www.ncbi.nlm.nih.gov/protein/	NP_001171501.1	splicing factor 1 isoform 6 [Homo sapiens]	673	71752	9.6		SF1	0	0	0				3	4	0	0	4	0	6.98	X	X	X	X	X	X	X	X	X	1	7.9e-05	1.79769e+308	7.826	2.2061	0.889825	7	16	0	0	16	0	20.06	X
835	6	1	1	NP_001335167.1	NP_001335167.1	https://www.ncbi.nlm.nih.gov/protein/	NP_001335167.1	poly(rC)-binding protein 3 isoform 3 [Homo sapiens]	370	39337	8.1		PCBP3	0	0	0	-7.177	-2.3436	0.821281	2	4	0	0	4	0	8.38	X	2	14	0	0	14	0	5.41	X	1	9.3e-05	5.16667	0.706	0.1676	1	X	X	X	X	X	X	X	X
836	5	1	1	NP_002956.1	NP_002956.1	https://www.ncbi.nlm.nih.gov/protein/	NP_002956.1	protein S100-A9 [Homo sapiens]	114	13242	6.1		S100A9	0	0	0	-9.053	-2.3728	0.811344	X	X	X	X	X	X	X	X	X	X	X	X	X	X	X	X	0	0	0	-7.67	-2.0077	0.70111	X	X	X	X	X	X	X	X
837	5	1	1	NP_001002.1	NP_001002.1	https://www.ncbi.nlm.nih.gov/protein/	NP_001002.1	40S ribosomal protein S7 [Homo sapiens]	194	22127	10.1		RPS7	0	0	0	-8.594	-2.1155	0.898384	X	X	X	X	X	X	X	X	X	X	X	X	X	X	X	X	1	0.000425	2.01422	-0.514	-0.1631	1	3	4	4	3	0	4	32.99	0.00042532
838	5	1	1	NP_003532.1	NP_003532.1	https://www.ncbi.nlm.nih.gov/protein/	NP_003532.1	histone H4 [Homo sapiens]	103	11367	11.4		HIST1H4K	1	0.001048	0.159927	-1.08	-0.2432	1	3	5	5	3	0	5	31.07	0.00104805	X	X	X	X	X	X	X	X	0	0	0	-8.581	-1.6531	0.838509	X	X	X	X	X	X	X	X
839	5	1	1	NP_001016.1	NP_001016.1	https://www.ncbi.nlm.nih.gov/protein/	NP_001016.1	40S ribosomal protein S23 [Homo sapiens]	143	15808	10.5		RPS23	0	0	0	-8.083	-2.3713	0.811854	X	X	X	X	X	X	X	X	X	X	X	X	X	X	X	X	0	0	0	-6.679	-2.12	0.65845	X	X	X	X	X	X	X	X
840	5	1	1	NP_002954.2	NP_002954.2	https://www.ncbi.nlm.nih.gov/protein/	NP_002954.2	protein S100-A7 [Homo sapiens]	101	11471	6.8		S100A7	0	0	0	-9.479	-1.932	0.95892	X	X	X	X	X	X	X	X	X	X	X	X	X	X	X	X	0	0	0	-10.469	-2.8394	0.410816	X	X	X	X	X	X	X	X
841	5	1	1	NP_006089.1	NP_006089.1	https://www.ncbi.nlm.nih.gov/protein/	NP_006089.1	receptor of activated protein C kinase 1 [Homo sapiens]	317	35077	7.7		RACK1	0	0	0	-7.986	-1.8711	0.978535	X	X	X	X	X	X	X	X	X	X	X	X	X	X	X	X	1	0.00026	0.154946	-1.336	-0.2722	1	2	4	4	2	0	4	11.36	0.00026029
842	5	1	1	NP_000989.1	NP_000989.1	https://www.ncbi.nlm.nih.gov/protein/	NP_000989.1	60S ribosomal protein L37a [Homo sapiens]	92	10275	10.4		RPL37A	0	0	0	-7.849	-1.7948	1	X	X	X	X	X	X	X	X	X	X	X	X	X	X	X	X	0	0	0	-7.718	-2.1685	0.640256	X	X	X	X	X	X	X	X
843	5	1	1	NP_001006.1	NP_001006.1	https://www.ncbi.nlm.nih.gov/protein/	NP_001006.1	40S ribosomal protein S11 [Homo sapiens]	158	18431	10.3		RPS11	0	0	0	-8.811	-2.3989	0.80246	X	X	X	X	X	X	X	X	X	X	X	X	X	X	X	X	0	0	0	-9.228	-2.3287	0.581394	X	X	X	X	X	X	X	X
844	5	1	1	NP_001303240.1	NP_001303240.1	https://www.ncbi.nlm.nih.gov/protein/	NP_001303240.1	60S ribosomal protein L35a [Homo sapiens]	110	12538	11.1		RPL35A	0	0	0	-7.474	-2.0579	0.917582	X	X	X	X	X	X	X	X	X	X	X	X	X	X	X	X	0	0	0	-7.812	-2.4294	0.545526	X	X	X	X	X	X	X	X
845	5	1	2	NP_001002857.1;NP_001002858.1	NP_001002857.1	https://www.ncbi.nlm.nih.gov/protein/	NP_001002857.1	annexin A2 isoform 2 [Homo sapiens]	339	38604	7.8		ANXA2	1	6.4e-05	0.0145985	-1.598	-0.425	1	1	1	1	1	0	1	3.24	6.369e-05	X	X	X	X	X	X	X	X	0	0	0	-9.679	-2.4029	0.554872	X	X	X	X	X	X	X	X
846	5	1	1	NP_002098.1	NP_002098.1	https://www.ncbi.nlm.nih.gov/protein/	NP_002098.1	histone H3.3 [Homo sapiens]	136	15328	11.3		H3F3A	0	0	0	-8.384	-2.7404	0.687034	X	X	X	X	X	X	X	X	X	X	X	X	X	X	X	X	0	0	0	-7.56	-2.3499	0.573764	X	X	X	X	X	X	X	X
847	5	1	1	NP_689478.1	NP_689478.1	https://www.ncbi.nlm.nih.gov/protein/	NP_689478.1	transcription factor BTF3 homolog 4 isoform 1 [Homo sapiens]	158	17271	6.4		BTF3L4	1	0.000137	0.0481039	-1.364	-0.306	1	1	1	1	1	0	1	18.99	0.00013664	X	X	X	X	X	X	X	X	0	0	0	-8.9	-2.503	0.519943	X	X	X	X	X	X	X	X
848	5	0	1	NP_001306163.1	NP_001306163.1	https://www.ncbi.nlm.nih.gov/protein/	NP_001306163.1	60S ribosomal protein L34 [Homo sapiens]	117	13293	11.5		RPL34	0	0	0				X	X	X	X	X	X	X	X	X	X	X	X	X	X	X	X	0	0	0				X	X	X	X	X	X	X	X
849	5	1	1	NP_001022.1	NP_001022.1	https://www.ncbi.nlm.nih.gov/protein/	NP_001022.1	40S ribosomal protein S28 [Homo sapiens]	69	7841	10.7		RPS28	0	0	0	-9.444	-2.765	0.67885	X	X	X	X	X	X	X	X	X	X	X	X	X	X	X	X	0	0	0	-8.434	-2.2924	0.594549	X	X	X	X	X	X	X	X
850	5	1	1	NP_001403.1	NP_001403.1	https://www.ncbi.nlm.nih.gov/protein/	NP_001403.1	eukaryotic translation initiation factor 1A, X-chromosomal [Homo sapiens]	144	16460	5.2		EIF1AX	1	0.0006	0.436999	0.919	0.2125	1	2	4	4	2	0	4	16.67	0.00059972	X	X	X	X	X	X	X	X	0	0	0	-7.961	-1.8809	0.74996	X	X	X	X	X	X	X	X
851	5	0	1	NP_002146.2	NP_002146.2	https://www.ncbi.nlm.nih.gov/protein/	NP_002146.2	heat shock 70 kDa protein 6 [Homo sapiens]	643	71028	6.1		HSPA6	0	0	0				5	23	0	0	23	0	8.86	X	4	81	0	0	81	0	7.93	X	1	0.000201	1.79769e+308	9.023	2.6383	0.723092	7	20	6	2	14	6.27547	13.69	0.00020132
852	5	0	1	NP_001193929.1	NP_001193929.1	https://www.ncbi.nlm.nih.gov/protein/	NP_001193929.1	heterogeneous nuclear ribonucleoprotein D-like isoform b [Homo sapiens]	363	40040	10		HNRNPDL	0	0	0				X	X	X	X	X	X	X	X	X	X	X	X	X	X	X	X	1	0.000341	1.79769e+308	9.05	2.9526	0.605334	3	6	6	3	0	6	17.63	0.00034096
853	5	1	2	NP_001258978.1;NP_057376.2	NP_001258978.1	https://www.ncbi.nlm.nih.gov/protein/	NP_001258978.1	heat shock protein 75 kDa, mitochondrial isoform 2 [Homo sapiens]	651	74267	7.9		TRAP1	1	3.3e-05	0.785714	-0.071	-0.0179	1	1	1	1	1	0	1	2	3.316e-05	X	X	X	X	X	X	X	X	1	0.000127	3.02381	1.323	0.301	1	2	4	4	2	0	4	5.07	0.00012675
854	5	0	1	NP_060791.3	NP_060791.3	https://www.ncbi.nlm.nih.gov/protein/	NP_060791.3	ribosome biogenesis protein BRX1 homolog [Homo sapiens]	353	41401	9.9		BRIX1	0	0	0				X	X	X	X	X	X	X	X	X	X	X	X	X	X	X	X	0	0	0				X	X	X	X	X	X	X	X
855	5	0	2	NP_001351766.1;NP_005947.3	NP_001351766.1	https://www.ncbi.nlm.nih.gov/protein/	NP_001351766.1	C-1-tetrahydrofolate synthase, cytoplasmic isoform 2 [Homo sapiens]	964	104710	7.6		MTHFD1	0	0	0				X	X	X	X	X	X	X	X	X	X	X	X	X	X	X	X	1	2.1e-05	1.79769e+308	6.842	1.8731	1	1	1	1	1	0	1	2.9	2.14e-05
856	5	0	5	NP_001157108.1;NP_001509.3;NP_127492.1;NP_127493.1;NP_127494.1	NP_001157108.1	https://www.ncbi.nlm.nih.gov/protein/	NP_001157108.1	general transcription factor II-I isoform 5 [Homo sapiens]	976	110035	7.4		GTF2I	0	0	0				X	X	X	X	X	X	X	X	X	X	X	X	X	X	X	X	1	4.2e-05	1.79769e+308	8.245	2.3151	0.847877	2	2	2	2	0	2	4.82	4.227e-05
857	5	0	2	NP_000275.1;NP_001166925.1	NP_000275.1	https://www.ncbi.nlm.nih.gov/protein/	NP_000275.1	pyruvate dehydrogenase E1 component subunit alpha, somatic form, mitochondrial isoform 1 precursor [Homo sapiens]	390	43296	8.1		PDHA1	0	0	0				X	X	X	X	X	X	X	X	X	X	X	X	X	X	X	X	1	0.000136	1.79769e+308	7.949	2.0018	0.966986	X	X	X	X	X	X	X	X
858	5	1	1	NP_001020.2	NP_001020.2	https://www.ncbi.nlm.nih.gov/protein/	NP_001020.2	40S ribosomal protein S26 [Homo sapiens]	115	13015	11		RPS26	1	0.000188	3.18644	0.721	0.2012	1	1	1	1	1	0	1	13.04	0.00018774	X	X	X	X	X	X	X	X	0	0	0	-6.852	-1.7878	0.786106	X	X	X	X	X	X	X	X
859	5	0	1	NP_000810.1	NP_000810.1	https://www.ncbi.nlm.nih.gov/protein/	NP_000810.1	trifunctional purine biosynthetic protein adenosine-3 isoform 1 [Homo sapiens]	1010	107767	6.7		GART	0	0	0				X	X	X	X	X	X	X	X	X	X	X	X	X	X	X	X	1	2e-05	1.79769e+308	4.946	0.8734	1	1	1	1	1	0	1	1.88	2.042e-05
860	5	0	1	NP_002887.2	NP_002887.2	https://www.ncbi.nlm.nih.gov/protein/	NP_002887.2	RNA-binding protein 4 isoform 1 [Homo sapiens]	364	40314	7.1		RBM4	0	0	0				X	X	X	X	X	X	X	X	X	X	X	X	X	X	X	X	1	0.000283	1.79769e+308	7.459	1.8242	1	3	5	2	1	3	5	15.93	0.00028335
861	5	1	2	NP_004490.2;NP_112556.2	NP_004490.2	https://www.ncbi.nlm.nih.gov/protein/	NP_004490.2	heterogeneous nuclear ribonucleoprotein A/B isoform b [Homo sapiens]	285	30588	7.9		HNRNPAB	0	0	0	-8.397	-2.1779	0.877431	X	X	X	X	X	X	X	X	X	X	X	X	X	X	X	X	1	0.000579	1.15339	0.303	0.0599	1	5	8	8	5	0	8	21.05	0.00057903
862	5	1	1	NP_001305715.1	NP_001305715.1	https://www.ncbi.nlm.nih.gov/protein/	NP_001305715.1	cytochrome c oxidase subunit 4 isoform 1, mitochondrial isoform 1 precursor [Homo sapiens]	169	19577	9.5		COX4I1	2	0.001326	8.23602	9.253	1.788	0.829261	1	2	2	1	0	2	7.1	0.0002555	2	9	9	2	0	9	7.1	0.00239734	0	0	0	-9.406	-2.3386	0.577826	X	X	X	X	X	X	X	X
863	5	0	1	NP_006467.4	NP_006467.4	https://www.ncbi.nlm.nih.gov/protein/	NP_006467.4	ATP synthase subunit g, mitochondrial [Homo sapiens]	103	11428	9.6		ATP5MG	1	0.002096	1.79769e+308	9.279	2.7596	0.497333	3	10	10	3	0	10	33.98	0.0020961	X	X	X	X	X	X	X	X	0	0	0				X	X	X	X	X	X	X	X
864	5	2	1	NP_003086.1	NP_003086.1	https://www.ncbi.nlm.nih.gov/protein/	NP_003086.1	small nuclear ribonucleoprotein F [Homo sapiens]	86	9725	4.7		SNRPF	0	0	0	-18.97	-17.8231	0	X	X	X	X	X	X	X	X	X	X	X	X	X	X	X	X	1	0.00072	1.93029	-6.375	-1.4719	0.908482	3	3	3	3	0	3	72.09	0.00071958
865	5	1	1	NP_006734.1	NP_006734.1	https://www.ncbi.nlm.nih.gov/protein/	NP_006734.1	RNA-binding protein 3 [Homo sapiens]	157	17170	8.9		RBM3	0	0	0	-8.474	-2.4888	0.771871	X	X	X	X	X	X	X	X	X	X	X	X	X	X	X	X	0	0	0	-8.2	-2.6967	0.455451	X	X	X	X	X	X	X	X
866	5	1	2	NP_001905.1;NP_683725.1	NP_001905.1	https://www.ncbi.nlm.nih.gov/protein/	NP_001905.1	cytochrome b5 isoform 2 [Homo sapiens]	98	11268	5.1		CYB5A	0	0	0	-8.86	-3.0025	0.601416	X	X	X	X	X	X	X	X	X	X	X	X	X	X	X	X	0	0	0	-8.101	-2.2398	0.613809	X	X	X	X	X	X	X	X
867	5	1	1	NP_001159506.1	NP_001159506.1	https://www.ncbi.nlm.nih.gov/protein/	NP_001159506.1	suprabasin isoform 1 precursor [Homo sapiens]	590	60541	7		SBSN	0	0	0	-7.848	-2.4036	0.800861	X	X	X	X	X	X	X	X	X	X	X	X	X	X	X	X	1	7e-05	0.0452196	-0.956	-0.2017	1	1	2	2	1	0	2	3.05	6.992e-05
868	5	1	1	NP_002130.2	NP_002130.2	https://www.ncbi.nlm.nih.gov/protein/	NP_002130.2	RNA-binding motif protein, X chromosome isoform 1 [Homo sapiens]	391	42332	10.1		RBMX	0	0	0	-7.313	-2.5381	0.755129	X	X	X	X	X	X	X	X	X	X	X	X	X	X	X	X	1	0.000475	13.5714	0.785	0.1868	1	4	9	9	4	0	9	9.72	0.00047481
869	5	1	2	NP_002361.1;NP_060518.1	NP_002361.1	https://www.ncbi.nlm.nih.gov/protein/	NP_002361.1	protein mago nashi homolog [Homo sapiens]	146	17164	6.1		MAGOH	0	0	0	-8.83	-2.3868	0.806579	X	X	X	X	X	X	X	X	X	X	X	X	X	X	X	X	1	0.000424	0.907923	-0.149	-0.0298	1	1	3	3	1	0	3	10.27	0.00042386
870	5	0	1	NP_056474.2	NP_056474.2	https://www.ncbi.nlm.nih.gov/protein/	NP_056474.2	ribosomal L1 domain-containing protein 1 [Homo sapiens]	490	54973	10.1		RSL1D1	0	0	0				X	X	X	X	X	X	X	X	X	X	X	X	X	X	X	X	1	4.2e-05	1.79769e+308	7.4	1.9112	1	1	1	1	1	0	1	3.88	4.21e-05
871	5	0	1	NP_003925.1	NP_003925.1	https://www.ncbi.nlm.nih.gov/protein/	NP_003925.1	far upstream element-binding protein 3 [Homo sapiens]	572	61640	8.4		FUBP3	0	0	0				X	X	X	X	X	X	X	X	X	X	X	X	X	X	X	X	1	0.00018	1.79769e+308	5.494	1.4066	1	3	5	5	3	0	5	9.44	0.00018031
872	5	0	2	NP_000929.1;NP_001290198.1	NP_000929.1	https://www.ncbi.nlm.nih.gov/protein/	NP_000929.1	DNA-directed RNA polymerase II subunit RPB2 isoform 1 [Homo sapiens]	1174	133896	6.9		POLR2B	0	0	0				X	X	X	X	X	X	X	X	X	X	X	X	X	X	X	X	0	0	0				X	X	X	X	X	X	X	X
873	5	1	1	NP_077001.1	NP_077001.1	https://www.ncbi.nlm.nih.gov/protein/	NP_077001.1	dCTP pyrophosphatase 1 [Homo sapiens]	170	18681	5		DCTPP1	0	0	0	-8.653	-2.6423	0.719902	X	X	X	X	X	X	X	X	X	X	X	X	X	X	X	X	0	0	0	-7.561	-1.7668	0.794276	X	X	X	X	X	X	X	X
874	5	1	1	NP_002781.2	NP_002781.2	https://www.ncbi.nlm.nih.gov/protein/	NP_002781.2	proteasome subunit alpha type-5 isoform 1 [Homo sapiens]	241	26411	4.8		PSMA5	0	0	0	-7.671	-1.7333	1	X	X	X	X	X	X	X	X	X	X	X	X	X	X	X	X	1	0.000171	0.335953	-0.353	-0.0893	1	1	2	2	1	0	2	7.88	0.00017119
875	5	0	1	NP_000928.1	NP_000928.1	https://www.ncbi.nlm.nih.gov/protein/	NP_000928.1	DNA-directed RNA polymerase II subunit RPB1 [Homo sapiens]	1970	217204	7.4		POLR2A	0	0	0				X	X	X	X	X	X	X	X	X	X	X	X	X	X	X	X	1	1e-05	1.79769e+308	7.716	2.5666	0.750635	1	1	1	1	0	1	0.76	1.047e-05
876	5	1	1	NP_003306.3	NP_003306.3	https://www.ncbi.nlm.nih.gov/protein/	NP_003306.3	dnaJ homolog subfamily C member 7 isoform 1 [Homo sapiens]	494	56441	7		DNAJC7	1	4.4e-05	3.14286	0.383	0.0856	1	1	1	1	1	0	1	3.64	4.37e-05	X	X	X	X	X	X	X	X	0	0	0	-7.245	-1.9901	0.707854	X	X	X	X	X	X	X	X
877	5	1	1	NP_817092.1	NP_817092.1	https://www.ncbi.nlm.nih.gov/protein/	NP_817092.1	protein phosphatase 1G [Homo sapiens]	546	59272	4.4		PPM1G	0	0	0	-6.909	-2.0056	0.934869	X	X	X	X	X	X	X	X	X	X	X	X	X	X	X	X	1	3.8e-05	0.76	-0.436	-0.1084	1	1	1	1	1	0	1	5.31	3.778e-05
878	5	0	1	NP_066014.1	NP_066014.1	https://www.ncbi.nlm.nih.gov/protein/	NP_066014.1	helicase MOV-10 isoform 1 [Homo sapiens]	1003	113671	8.8		MOV10	0	0	0				X	X	X	X	X	X	X	X	X	X	X	X	X	X	X	X	1	6.2e-05	1.79769e+308	6.895	2.1491	0.911591	3	3	3	3	0	3	4.89	6.17e-05
879	5	0	1	NP_001164014.1	NP_001164014.1	https://www.ncbi.nlm.nih.gov/protein/	NP_001164014.1	serine/threonine-protein phosphatase PGAM5, mitochondrial isoform 1 [Homo sapiens]	289	32004	8.7		PGAM5	0	0	0				X	X	X	X	X	X	X	X	X	X	X	X	X	X	X	X	0	0	0				X	X	X	X	X	X	X	X
880	5	0	1	NP_003760.1	NP_003760.1	https://www.ncbi.nlm.nih.gov/protein/	NP_003760.1	serine/arginine-rich splicing factor 9 [Homo sapiens]	221	25542	8.6		SRSF9	0	0	0				X	X	X	X	X	X	X	X	X	X	X	X	X	X	X	X	2	0.000614	1.79769e+308	20.161	50.0101	0	5	8	8	5	0	8	25.79	0.00074671
881	5	0	1	NP_000091.1	NP_000091.1	https://www.ncbi.nlm.nih.gov/protein/	NP_000091.1	cystatin-B [Homo sapiens]	98	11140	7.6		CSTB	0	0	0				X	X	X	X	X	X	X	X	X	X	X	X	X	X	X	X	0	0	0				X	X	X	X	X	X	X	X
882	5	0	1	NP_006807.1	NP_006807.1	https://www.ncbi.nlm.nih.gov/protein/	NP_006807.1	vesicular integral-membrane protein VIP36 precursor [Homo sapiens]	356	40229	7		LMAN2	1	0.000364	1.79769e+308	7.457	1.836	0.812189	3	6	6	3	0	6	12.36	0.00036387	X	X	X	X	X	X	X	X	1	0.000116	1.79769e+308	8.636	2.2423	0.875934	2	2	2	2	0	2	14.61	0.00011589
883	5	0	1	NP_003124.1	NP_003124.1	https://www.ncbi.nlm.nih.gov/protein/	NP_003124.1	signal recognition particle 9 kDa protein isoform 2 [Homo sapiens]	86	10112	8		SRP9	0	0	0				X	X	X	X	X	X	X	X	X	X	X	X	X	X	X	X	1	0.00048	1.79769e+308	8.851	2.5369	0.762086	1	2	2	1	0	2	12.79	0.00047972
884	5	1	1	NP_004999.1	NP_004999.1	https://www.ncbi.nlm.nih.gov/protein/	NP_004999.1	NHP2-like protein 1 [Homo sapiens]	128	14174	8.5		SNU13	0	0	0	-9.008	-2.5846	0.739377	X	X	X	X	X	X	X	X	X	X	X	X	X	X	X	X	0	0	0	-7.234	-2.3013	0.591314	X	X	X	X	X	X	X	X
885	5	0	1	NP_872578.1	NP_872578.1	https://www.ncbi.nlm.nih.gov/protein/	NP_872578.1	28S ribosomal protein S9, mitochondrial [Homo sapiens]	396	45835	9.5		MRPS9	0	0	0				X	X	X	X	X	X	X	X	X	X	X	X	X	X	X	X	2	0.000354	1.79769e+308	19.355	24.3681	0	8	11	11	8	0	11	26.77	0.000573
886	5	1	1	NP_001231178.1	NP_001231178.1	https://www.ncbi.nlm.nih.gov/protein/	NP_001231178.1	DNA-(apurinic or apyrimidinic site) lyase [Homo sapiens]	318	35554	8.1		APEX1	1	6.8e-05	0.352332	-0.476	-0.104	1	1	1	1	1	0	1	5.35	6.789e-05	X	X	X	X	X	X	X	X	0	0	0	-8.02	-2.0114	0.699694	X	X	X	X	X	X	X	X
887	5	0	1	NP_149080.2	NP_149080.2	https://www.ncbi.nlm.nih.gov/protein/	NP_149080.2	zinc finger CCHC domain-containing protein 3 [Homo sapiens]	403	43547	8.5		ZCCHC3	0	0	0				X	X	X	X	X	X	X	X	X	X	X	X	X	X	X	X	1	0.000102	1.79769e+308	7.927	2.2923	0.856678	1	2	2	1	0	2	3.97	0.00010237
888	5	0	1	NP_036243.1	NP_036243.1	https://www.ncbi.nlm.nih.gov/protein/	NP_036243.1	activator of 90 kDa heat shock protein ATPase homolog 1 isoform 1 [Homo sapiens]	338	38274	5.5		AHSA1	0	0	0				X	X	X	X	X	X	X	X	X	X	X	X	X	X	X	X	1	6.1e-05	1.79769e+308	8.308	1.9881	0.97206	1	1	1	1	0	1	6.51	6.103e-05
889	5	1	2	NP_001153408.1;NP_006815.2	NP_001153408.1	https://www.ncbi.nlm.nih.gov/protein/	NP_001153408.1	probable rRNA-processing protein EBP2 isoform 1 [Homo sapiens]	361	40684	10		EBNA1BP2	0	0	0	-8.598	-2.6427	0.719767	X	X	X	X	X	X	X	X	X	X	X	X	X	X	X	X	1	5.7e-05	0.606383	0.739	0.1851	1	1	1	1	1	0	1	4.16	5.714e-05
890	5	0	1	NP_057260.2	NP_057260.2	https://www.ncbi.nlm.nih.gov/protein/	NP_057260.2	45 kDa calcium-binding protein isoform 2 precursor [Homo sapiens]	362	41807	4.9		SDF4	1	6e-05	1.79769e+308	7.436	2.0786	0.725896	1	1	1	1	0	1	3.59	5.964e-05	X	X	X	X	X	X	X	X	1	5.7e-05	1.79769e+308	6.233	1.4366	1	1	1	1	1	0	1	9.94	5.698e-05
891	5	1	1	NP_036339.1	NP_036339.1	https://www.ncbi.nlm.nih.gov/protein/	NP_036339.1	heterogeneous nuclear ribonucleoprotein H3 isoform a [Homo sapiens]	346	36926	6.9		HNRNPH3	0	0	0	-7.526	-2.1555	0.884968	X	X	X	X	X	X	X	X	X	X	X	X	X	X	X	X	1	0.000358	3.61616	1.019	0.2692	1	3	6	6	3	0	6	14.45	0.00035771
892	5	0	1	NP_114403.1	NP_114403.1	https://www.ncbi.nlm.nih.gov/protein/	NP_114403.1	28S ribosomal protein S24, mitochondrial precursor [Homo sapiens]	167	19015	9.4		MRPS24	0	0	0				X	X	X	X	X	X	X	X	X	X	X	X	X	X	X	X	1	0.000247	1.79769e+308	8.322	2.4305	0.80323	1	2	2	1	0	2	11.38	0.00024704
893	5	0	1	NP_116249.2	NP_116249.2	https://www.ncbi.nlm.nih.gov/protein/	NP_116249.2	protein LTV1 homolog isoform 1 [Homo sapiens]	475	54855	4.9		LTV1	1	9.5e-05	1.79769e+308	6.641	1.441	0.950289	X	X	X	X	X	X	X	X	1	1	1	1	0	1	4	9.477e-05	2	0.000363	1.79769e+308	19.691	60.0282	0	4	9	9	4	0	9	18.53	0.00039084
894	5	1	1	NP_004209.2	NP_004209.2	https://www.ncbi.nlm.nih.gov/protein/	NP_004209.2	ras-related protein Rab-11B [Homo sapiens]	218	24488	5.9		RAB11B	2	0.000202	0.615854	8.158	1.855	0.805423	1	4	0	0	4	2	5.96	0.00019807	1	2	0	0	2	1	5.96	0.0002065	1	0.000244	0.743902	-0.583	-0.1269	1	X	X	X	X	X	X	X	X
895	5	1	1	NP_001018146.1	NP_001018146.1	https://www.ncbi.nlm.nih.gov/protein/	NP_001018146.1	NME1-NME2 protein [Homo sapiens]	267	30137	8.9		NME1-NME2	0	0	0	-5.98	-1.2406	1	X	X	X	X	X	X	X	X	X	X	X	X	X	X	X	X	0	0	0	-8.377	-2.4006	0.555686	X	X	X	X	X	X	X	X
896	5	0	2	NP_001119584.1;NP_001119590.1	NP_001119584.1	https://www.ncbi.nlm.nih.gov/protein/	NP_001119584.1	cellular tumor antigen p53 isoform a [Homo sapiens]	393	43653	6.8		TP53	0	0	0				X	X	X	X	X	X	X	X	X	X	X	X	X	X	X	X	1	0.000105	1.79769e+308	7.26	2.081	0.937376	1	2	2	1	0	2	2.54	0.00010498
897	5	0	1	NP_006397.1	NP_006397.1	https://www.ncbi.nlm.nih.gov/protein/	NP_006397.1	peroxiredoxin-4 precursor [Homo sapiens]	271	30540	6.3		PRDX4	0	0	0				X	X	X	X	X	X	X	X	X	X	X	X	X	X	X	X	0	0	0				X	X	X	X	X	X	X	X
898	5	1	1	NP_006363.4	NP_006363.4	https://www.ncbi.nlm.nih.gov/protein/	NP_006363.4	heterogeneous nuclear ribonucleoprotein Q isoform 1 [Homo sapiens]	623	69603	8.6		SYNCRIP	0	0	0	-7.775	-2.1391	0.890475	X	X	X	X	X	X	X	X	X	X	X	X	X	X	X	X	1	0.000443	0.900407	0.439	0.0948	1	6	15	12	4	3	13.3846	17.5	0.00044317
899	5	0	1	NP_001518.3	NP_001518.3	https://www.ncbi.nlm.nih.gov/protein/	NP_001518.3	histone deacetylase 2 [Homo sapiens]	488	55364	5.9		HDAC2	0	0	0				X	X	X	X	X	X	X	X	X	X	X	X	X	X	X	X	0	0	0				1	3	0	0	3	0	2.66	X
900	5	0	1	NP_057055.2	NP_057055.2	https://www.ncbi.nlm.nih.gov/protein/	NP_057055.2	28S ribosomal protein S7, mitochondrial [Homo sapiens]	242	28134	10		MRPS7	0	0	0				X	X	X	X	X	X	X	X	X	X	X	X	X	X	X	X	1	0.00017	1.79769e+308	8.114	2.3756	0.824483	1	2	2	1	0	2	4.55	0.00017048
901	5	0	2	NP_001317145.1;NP_149124.3	NP_001317145.1	https://www.ncbi.nlm.nih.gov/protein/	NP_001317145.1	2',3'-cyclic-nucleotide 3'-phosphodiesterase isoform 2 [Homo sapiens]	401	45099	8.5		CNP	0	0	0				X	X	X	X	X	X	X	X	X	X	X	X	X	X	X	X	0	0	0				X	X	X	X	X	X	X	X
902	5	0	1	NP_005078.2	NP_005078.2	https://www.ncbi.nlm.nih.gov/protein/	NP_005078.2	fragile X mental retardation syndrome-related protein 1 isoform a [Homo sapiens]	621	69721	6.2		FXR1	0	0	0				X	X	X	X	X	X	X	X	X	X	X	X	X	X	X	X	1	3.3e-05	1.79769e+308	6.843	2.1458	0.912846	1	2	0	0	2	1	2.9	3.322e-05
903	5	0	1	NP_002159.2	NP_002159.2	https://www.ncbi.nlm.nih.gov/protein/	NP_002159.2	isocitrate dehydrogenase [NADP], mitochondrial isoform 1 precursor [Homo sapiens]	452	50909	8.7		IDH2	0	0	0				X	X	X	X	X	X	X	X	X	X	X	X	X	X	X	X	2	0.000127	1.79769e+308	18.653	56.641	0	2	3	3	2	0	3	6.64	0.00013691
904	5	0	1	NP_060934.1	NP_060934.1	https://www.ncbi.nlm.nih.gov/protein/	NP_060934.1	CDGSH iron-sulfur domain-containing protein 1 [Homo sapiens]	108	12199	9.1		CISD1	0	0	0				X	X	X	X	X	X	X	X	X	X	X	X	X	X	X	X	2	0.000532	1.79769e+308	20.077	69.8759	0	2	3	3	2	0	3	25.93	0.000573
905	5	0	1	NP_008924.1	NP_008924.1	https://www.ncbi.nlm.nih.gov/protein/	NP_008924.1	nucleoplasmin-3 [Homo sapiens]	178	19344	4.6		NPM3	0	0	0				X	X	X	X	X	X	X	X	X	X	X	X	X	X	X	X	1	0.000232	1.79769e+308	7.591	2.0047	0.965911	1	2	2	1	0	2	8.43	0.00023177
906	5	1	2	NP_001123561.1;NP_005539.1	NP_001123561.1	https://www.ncbi.nlm.nih.gov/protein/	NP_001123561.1	lysine--tRNA ligase isoform 1 [Homo sapiens]	625	71497	6.8		KARS	0	0	0	-7.642	-2.1098	0.900289	X	X	X	X	X	X	X	X	X	X	X	X	X	X	X	X	0	0	0	-7.66	-2.2086	0.625336	X	X	X	X	X	X	X	X
907	5	0	3	NP_001269135.1;NP_001269136.1;NP_005857.1	NP_001269135.1	https://www.ncbi.nlm.nih.gov/protein/	NP_001269135.1	sigma non-opioid intracellular receptor 1 isoform 7 [Homo sapiens]	123	13896	5.9		SIGMAR1	1	0.000702	1.79769e+308	9.724	2.8693	0.464002	1	4	4	1	0	4	26.83	0.00070211	X	X	X	X	X	X	X	X	1	0.000335	1.79769e+308	8.677	2.506	0.77402	1	2	2	1	0	2	26.83	0.00033541
908	5	0	1	NP_000145.1	NP_000145.1	https://www.ncbi.nlm.nih.gov/protein/	NP_000145.1	galactokinase [Homo sapiens]	392	42272	6.5		GALK1	1	5.5e-05	1.79769e+308	5.83	1.2426	1	1	1	1	1	0	1	2.81	5.508e-05	X	X	X	X	X	X	X	X	1	0.00021	1.79769e+308	8.421	2.4902	0.780128	3	4	4	3	0	4	15.05	0.00021049
909	5	0	1	NP_060547.2	NP_060547.2	https://www.ncbi.nlm.nih.gov/protein/	NP_060547.2	RNA-binding protein 28 isoform 1 [Homo sapiens]	759	85738	9.2		RBM28	0	0	0				X	X	X	X	X	X	X	X	X	X	X	X	X	X	X	X	0	0	0				X	X	X	X	X	X	X	X
910	5	1	1	NP_004902.1	NP_004902.1	https://www.ncbi.nlm.nih.gov/protein/	NP_004902.1	protein disulfide-isomerase A4 isofrom 2 precursor [Homo sapiens]	645	72933	5.1		PDIA4	0	0	0	-8.815	-2.4212	0.79487	X	X	X	X	X	X	X	X	X	X	X	X	X	X	X	X	0	0	0	-8.671	-2.2897	0.595533	X	X	X	X	X	X	X	X
911	5	0	3	NP_001273196.1;NP_001273197.1;NP_001273200.1	NP_001273196.1	https://www.ncbi.nlm.nih.gov/protein/	NP_001273196.1	heme oxygenase 2 isoform a [Homo sapiens]	370	41669	5.4		HMOX2	2	0.00018	1.79769e+308	18.902	41.3526	0	2	2	2	2	0	2	11.35	0.0001167	1	2	2	1	0	2	5.68	0.00024333	0	0	0				X	X	X	X	X	X	X	X
912	5	1	1	NP_003267.1	NP_003267.1	https://www.ncbi.nlm.nih.gov/protein/	NP_003267.1	thymopoietin isoform alpha [Homo sapiens]	694	75492	7.7		TMPO	0	0	0	-8.129	-2.2183	0.863797	5	9	0	0	9	0	11.38	X	3	4	0	0	4	0	7.2	X	1	7.7e-05	3.85	-0.677	-0.1432	1	X	X	X	X	X	X	X	X
913	5	0	3	NP_001132989.1;NP_001132990.1;NP_003681.1	NP_001132989.1	https://www.ncbi.nlm.nih.gov/protein/	NP_001132989.1	interferon-inducible double-stranded RNA-dependent protein kinase activator A isoform 2 [Homo sapiens]	302	33123	8.4		PRKRA	0	0	0				X	X	X	X	X	X	X	X	X	X	X	X	X	X	X	X	1	0.000137	1.79769e+308	7.589	2.4808	0.783763	1	2	2	1	0	2	6.29	0.00013661
914	5	0	1	NP_056485.2	NP_056485.2	https://www.ncbi.nlm.nih.gov/protein/	NP_056485.2	sentrin-specific protease 3 [Homo sapiens]	574	65010	8.6		SENP3	0	0	0				X	X	X	X	X	X	X	X	X	X	X	X	X	X	X	X	0	0	0				X	X	X	X	X	X	X	X
915	5	0	1	NP_006806.1	NP_006806.1	https://www.ncbi.nlm.nih.gov/protein/	NP_006806.1	transmembrane emp24 domain-containing protein 2 isoform 1 precursor [Homo sapiens]	201	22761	5.2		TMED2	2	0.000492	1.79769e+308	19.999	56.5293	0	2	5	5	2	0	5	10.95	0.00053706	1	2	2	1	0	2	6.47	0.00044793	0	0	0				X	X	X	X	X	X	X	X
916	5	1	1	NP_001073027.1	NP_001073027.1	https://www.ncbi.nlm.nih.gov/protein/	NP_001073027.1	heterogeneous nuclear ribonucleoprotein U-like protein 2 [Homo sapiens]	747	85105	4.9		HNRNPUL2	0	0	0	-6.244	-1.663	1	X	X	X	X	X	X	X	X	X	X	X	X	X	X	X	X	1	0.000414	11.1892	1.853	0.5249	1	7	15	15	7	0	15	17.67	0.00041421
917	5	1	1	NP_005000.1	NP_005000.1	https://www.ncbi.nlm.nih.gov/protein/	NP_005000.1	nucleoside diphosphate kinase, mitochondrial isoform a precursor [Homo sapiens]	187	20659	10.3		NME4	0	0	0	-7.59	-2.1195	0.897045	X	X	X	X	X	X	X	X	X	X	X	X	X	X	X	X	1	0.00011	0.188679	0.875	0.1826	1	1	1	1	1	0	1	7.49	0.00011031
918	5	1	1	NP_001106962.1	NP_001106962.1	https://www.ncbi.nlm.nih.gov/protein/	NP_001106962.1	angiomotin isoform 1 [Homo sapiens]	1084	118085	7.6		AMOT	0	0	0	-7.246	-2.0837	0.909001	X	X	X	X	X	X	X	X	X	X	X	X	X	X	X	X	0	0	0	-7.303	-2.0642	0.679562	X	X	X	X	X	X	X	X
919	5	0	6	NP_001032405.1;NP_001309857.1;NP_001309859.1;NP_001309860.1;NP_001309861.1;NP_059348.2	NP_001032405.1	https://www.ncbi.nlm.nih.gov/protein/	NP_001032405.1	double-stranded RNA-binding protein Staufen homolog 1 isoform c [Homo sapiens]	502	55635	9.5		STAU1	0	0	0				X	X	X	X	X	X	X	X	X	X	X	X	X	X	X	X	1	4.1e-05	1.79769e+308	7.208	2.0953	0.931984	1	1	1	1	0	1	4.58	4.109e-05
920	5	1	1	NP_006126.1	NP_006126.1	https://www.ncbi.nlm.nih.gov/protein/	NP_006126.1	F-actin-capping protein subunit alpha-1 [Homo sapiens]	286	32923	5.7		CAPZA1	0	0	0	-8.151	-2.0462	0.921462	X	X	X	X	X	X	X	X	X	X	X	X	X	X	X	X	0	0	0	-8.649	-2.1795	0.636152	1	2	0	0	2	0	3.5	X
921	5	0	1	NP_067026.3	NP_067026.3	https://www.ncbi.nlm.nih.gov/protein/	NP_067026.3	signal recognition particle receptor subunit beta [Homo sapiens]	271	29702	9		SRPRB	0	0	0				X	X	X	X	X	X	X	X	X	X	X	X	X	X	X	X	1	7.6e-05	1.79769e+308	7.572	2.3152	0.847839	1	1	1	1	0	1	5.9	7.612e-05
922	5	1	1	NP_001306011.1	NP_001306011.1	https://www.ncbi.nlm.nih.gov/protein/	NP_001306011.1	high mobility group protein HMG-I/HMG-Y isoform a [Homo sapiens]	107	11676	10.3		HMGA1	1	0.000404	6.3125	0.019	0.0042	1	1	2	2	1	0	2	14.95	0.00040355	X	X	X	X	X	X	X	X	0	0	0	-7.608	-1.8545	0.760193	X	X	X	X	X	X	X	X
923	5	0	1	NP_892021.1	NP_892021.1	https://www.ncbi.nlm.nih.gov/protein/	NP_892021.1	DBIRD complex subunit ZNF326 isoform 1 [Homo sapiens]	582	65654	5.2		ZNF326	0	0	0				X	X	X	X	X	X	X	X	X	X	X	X	X	X	X	X	1	0.000177	1.79769e+308	7.638	1.8835	1	4	5	5	4	0	5	14.6	0.00017722
924	5	1	1	NP_006294.2	NP_006294.2	https://www.ncbi.nlm.nih.gov/protein/	NP_006294.2	aminoacyl tRNA synthase complex-interacting multifunctional protein 2 isoform a [Homo sapiens]	320	35349	8.2		AIMP2	0	0	0	-7.284	-2.0406	0.923316	X	X	X	X	X	X	X	X	X	X	X	X	X	X	X	X	1	6.4e-05	3.04762	-0.681	-0.169	1	1	1	1	1	0	1	11.25	6.446e-05
925	5	0	2	NP_001317398.1;NP_009194.2	NP_001317398.1	https://www.ncbi.nlm.nih.gov/protein/	NP_001317398.1	coatomer subunit epsilon isoform d [Homo sapiens]	331	36924	5.2		COPE	0	0	0				X	X	X	X	X	X	X	X	X	X	X	X	X	X	X	X	1	6.2e-05	1.79769e+308	6.404	1.7441	1	1	1	1	1	0	1	5.14	6.232e-05
926	5	0	1	NP_001015877.1	NP_001015877.1	https://www.ncbi.nlm.nih.gov/protein/	NP_001015877.1	PHD finger protein 6 isoform 1 [Homo sapiens]	365	41290	8.7		PHF6	0	0	0				X	X	X	X	X	X	X	X	X	X	X	X	X	X	X	X	0	0	0				X	X	X	X	X	X	X	X
927	5	1	1	NP_057123.1	NP_057123.1	https://www.ncbi.nlm.nih.gov/protein/	NP_057123.1	RNA transcription, translation and transport factor protein [Homo sapiens]	244	28068	6.7		RTRAF	1	8.8e-05	0.785714	0.142	0.0384	1	1	1	1	1	0	1	6.56	8.848e-05	X	X	X	X	X	X	X	X	0	0	0	-8.37	-2.8	0.422883	X	X	X	X	X	X	X	X
928	5	0	1	NP_057053.1	NP_057053.1	https://www.ncbi.nlm.nih.gov/protein/	NP_057053.1	28S ribosomal protein S17, mitochondrial [Homo sapiens]	130	14502	9.8		MRPS17	0	0	0				X	X	X	X	X	X	X	X	X	X	X	X	X	X	X	X	2	0.000567	1.79769e+308	19.959	33.1425	0	1	2	2	1	0	2	22.31	0.00031735
929	5	1	1	NP_001230575.1	NP_001230575.1	https://www.ncbi.nlm.nih.gov/protein/	NP_001230575.1	CD2 antigen cytoplasmic tail-binding protein 2 [Homo sapiens]	341	37646	4.6		CD2BP2	1	0.00038	1.1276	0.463	0.1105	1	4	6	6	4	0	6	15.84	0.00037988	X	X	X	X	X	X	X	X	1	0.000242	0.718101	-0.416	-0.1115	1	3	4	4	3	0	4	18.18	0.00024197
930	5	0	1	NP_003633.2	NP_003633.2	https://www.ncbi.nlm.nih.gov/protein/	NP_003633.2	histone acetyltransferase type B catalytic subunit [Homo sapiens]	419	49541	5.7		HAT1	0	0	0				X	X	X	X	X	X	X	X	X	X	X	X	X	X	X	X	1	4.9e-05	1.79769e+308	8.08	2.5096	0.772628	1	1	1	1	0	1	5.97	4.923e-05
931	5	0	1	NP_057546.1	NP_057546.1	https://www.ncbi.nlm.nih.gov/protein/	NP_057546.1	transmembrane protein 14C [Homo sapiens]	112	11565	9.9		TMEM14C	1	0.000578	1.79769e+308	7.907	1.9793	0.761149	3	3	3	3	0	3	41.07	0.0005783	X	X	X	X	X	X	X	X	0	0	0				X	X	X	X	X	X	X	X
932	5	0	1	NP_001007226.1	NP_001007226.1	https://www.ncbi.nlm.nih.gov/protein/	NP_001007226.1	insulin-like growth factor 2 mRNA-binding protein 2 isoform b [Homo sapiens]	556	61843	8.3		IGF2BP2	0	0	0				1	2	0	0	2	0	2.34	X	X	X	X	X	X	X	X	X	1	7.4e-05	1.79769e+308	8.078	2.6124	0.733022	1	2	2	1	0	2	4.32	7.42e-05
933	5	1	3	NP_001193541.1;NP_001304006.1;NP_056422.2	NP_001193541.1	https://www.ncbi.nlm.nih.gov/protein/	NP_001193541.1	chromatin target of PRMT1 protein isoform 2 [Homo sapiens]	249	26525	12.2		CHTOP	0	0	0	-7.774	-2.1951	0.871632	X	X	X	X	X	X	X	X	X	X	X	X	X	X	X	X	1	8.3e-05	0.432292	-0.48	-0.1114	1	1	1	1	1	0	1	5.22	8.284e-05
934	5	1	1	NP_001681.2	NP_001681.2	https://www.ncbi.nlm.nih.gov/protein/	NP_001681.2	V-type proton ATPase catalytic subunit A [Homo sapiens]	617	68304	5.5		ATP6V1A	0	0	0	-5.496	-1.0831	1	X	X	X	X	X	X	X	X	X	X	X	X	X	X	X	X	1	3.3e-05	0.124528	-0.334	-0.0822	1	1	1	1	1	0	1	2.43	3.343e-05
935	5	0	1	NP_055045.2	NP_055045.2	https://www.ncbi.nlm.nih.gov/protein/	NP_055045.2	signal recognition particle subunit SRP68 isoform 1 [Homo sapiens]	627	70730	8.6		SRP68	0	0	0				X	X	X	X	X	X	X	X	X	X	X	X	X	X	X	X	0	0	0				X	X	X	X	X	X	X	X
936	5	0	1	NP_006627.2	NP_006627.2	https://www.ncbi.nlm.nih.gov/protein/	NP_006627.2	bifunctional methylenetetrahydrofolate dehydrogenase/cyclohydrolase, mitochondrial precursor [Homo sapiens]	350	37895	8.7		MTHFD2	0	0	0				X	X	X	X	X	X	X	X	X	X	X	X	X	X	X	X	1	0.000118	1.79769e+308	7.101	1.951	0.985722	2	2	2	2	0	2	12.29	0.00011787
937	5	2	1	NP_001337228.1	NP_001337228.1	https://www.ncbi.nlm.nih.gov/protein/	NP_001337228.1	band 4.1-like protein 2 isoform e [Homo sapiens]	1057	118475	5.5		EPB41L2	1	2e-05	0.322581	-7.339	-2.1816	0.876184	1	1	1	1	0	1	1.51	2.043e-05	X	X	X	X	X	X	X	X	0	0	0	-17.687	-29.3427	0	X	X	X	X	X	X	X	X
938	5	0	2	NP_001243463.1;NP_005975.1	NP_001243463.1	https://www.ncbi.nlm.nih.gov/protein/	NP_001243463.1	tricarboxylate transport protein, mitochondrial isoform b [Homo sapiens]	318	35053	10		SLC25A1	1	0.000136	1.79769e+308	6.368	1.6059	0.893492	1	2	2	1	0	2	3.77	0.00013578	X	X	X	X	X	X	X	X	0	0	0				X	X	X	X	X	X	X	X
939	5	0	1	NP_001341838.1	NP_001341838.1	https://www.ncbi.nlm.nih.gov/protein/	NP_001341838.1	paraspeckle component 1 isoform 1 [Homo sapiens]	523	58744	6.7		PSPC1	0	0	0				X	X	X	X	X	X	X	X	X	X	X	X	X	X	X	X	1	3.9e-05	1.79769e+308	7.764	2.1866	0.897288	1	1	1	1	0	1	4.4	3.944e-05
940	5	0	1	NP_786886.1	NP_786886.1	https://www.ncbi.nlm.nih.gov/protein/	NP_786886.1	rho-related GTP-binding protein RhoC precursor [Homo sapiens]	193	22006	6.6		RHOC	0	0	0				X	X	X	X	X	X	X	X	X	X	X	X	X	X	X	X	2	0.000229	1.79769e+308	19.103	39.8889	0	3	6	0	0	6	3	13.99	0.00032064
941	5	0	1	NP_054797.2	NP_054797.2	https://www.ncbi.nlm.nih.gov/protein/	NP_054797.2	39S ribosomal protein L13, mitochondrial [Homo sapiens]	178	20692	9.1		MRPL13	0	0	0				X	X	X	X	X	X	X	X	X	X	X	X	X	X	X	X	2	0.000265	1.79769e+308	19.305	43.5439	0	1	2	2	1	0	2	8.43	0.00023177
942	5	0	1	NP_057212.1	NP_057212.1	https://www.ncbi.nlm.nih.gov/protein/	NP_057212.1	coatomer subunit gamma-1 [Homo sapiens]	874	97718	5.5		COPG1	0	0	0				X	X	X	X	X	X	X	X	X	X	X	X	X	X	X	X	1	2.4e-05	1.79769e+308	7.011	1.8768	1	1	1	1	1	0	1	1.72	2.36e-05
943	5	0	1	NP_000705.2	NP_000705.2	https://www.ncbi.nlm.nih.gov/protein/	NP_000705.2	translocator protein [Homo sapiens]	169	18828	9.4		TSPO	0	0	0				X	X	X	X	X	X	X	X	X	X	X	X	X	X	X	X	2	0.000218	1.79769e+308	19.082	35.8442	0	1	1	1	1	0	1	13.61	0.00012206
944	5	0	1	NP_055037.1	NP_055037.1	https://www.ncbi.nlm.nih.gov/protein/	NP_055037.1	NADH dehydrogenase [ubiquinone] 1 alpha subcomplex subunit 8 isoform 1 [Homo sapiens]	172	20105	7.6		NDUFA8	0	0	0				X	X	X	X	X	X	X	X	X	X	X	X	X	X	X	X	1	0.00024	1.79769e+308	8.014	2.2264	0.882041	2	2	2	2	0	2	22.67	0.00023986
945	5	0	2	NP_001008938.1;NP_055571.2	NP_001008938.1	https://www.ncbi.nlm.nih.gov/protein/	NP_001008938.1	cytoskeleton-associated protein 5 isoform a [Homo sapiens]	2032	225493	7.8		CKAP5	0	0	0				X	X	X	X	X	X	X	X	X	X	X	X	X	X	X	X	1	1e-05	1.79769e+308	7.149	1.7318	1	1	1	1	1	0	1	0.64	1.015e-05
946	5	0	2	NP_000335.1;NP_001284644.1	NP_000335.1	https://www.ncbi.nlm.nih.gov/protein/	NP_000335.1	survival motor neuron protein isoform d [Homo sapiens]	294	31849	6.5		SMN1	1	7.3e-05	1.79769e+308	7.526	2.0352	0.74128	1	1	1	1	0	1	6.12	7.343e-05	X	X	X	X	X	X	X	X	0	0	0				X	X	X	X	X	X	X	X
947	5	0	1	NP_002755.1	NP_002755.1	https://www.ncbi.nlm.nih.gov/protein/	NP_002755.1	ribose-phosphate pyrophosphokinase 1 isoform 1 [Homo sapiens]	318	34834	7		PRPS1	0	0	0				X	X	X	X	X	X	X	X	X	X	X	X	X	X	X	X	1	0.00013	1.79769e+308	8.902	2.8112	0.657567	1	4	0	0	4	2	5.35	0.00012973
948	5	0	1	NP_001164015.1	NP_001164015.1	https://www.ncbi.nlm.nih.gov/protein/	NP_001164015.1	serine/threonine-protein phosphatase PGAM5, mitochondrial isoform 2 [Homo sapiens]	288	31876	8.7		PGAM5	0	0	0				X	X	X	X	X	X	X	X	X	X	X	X	X	X	X	X	0	0	0				X	X	X	X	X	X	X	X
949	5	0	1	NP_116139.1	NP_116139.1	https://www.ncbi.nlm.nih.gov/protein/	NP_116139.1	protein ABHD14B isoform 1 [Homo sapiens]	210	22346	6.4		ABHD14B	0	0	0				X	X	X	X	X	X	X	X	X	X	X	X	X	X	X	X	1	9.8e-05	1.79769e+308	6.304	1.4282	1	1	1	1	1	0	1	6.67	9.823e-05
950	5	0	1	NP_002991.2	NP_002991.2	https://www.ncbi.nlm.nih.gov/protein/	NP_002991.2	succinate dehydrogenase [ubiquinone] iron-sulfur subunit, mitochondrial precursor [Homo sapiens]	280	31630	8.8		SDHB	1	0.00054	1.79769e+308	8.631	1.7137	0.855598	4	7	7	4	0	7	13.21	0.00053975	X	X	X	X	X	X	X	X	0	0	0				X	X	X	X	X	X	X	X
951	5	0	1	NP_004729.1	NP_004729.1	https://www.ncbi.nlm.nih.gov/protein/	NP_004729.1	vesicle-associated membrane protein-associated protein B/C isoform 1 [Homo sapiens]	243	27228	7.3		VAPB	2	0.000315	1.79769e+308	19.42	42.7421	0	3	6	4	2	2	5	13.99	0.00044423	1	1	1	1	0	1	5.76	0.00018525	0	0	0				X	X	X	X	X	X	X	X
952	5	0	1	NP_078930.4	NP_078930.4	https://www.ncbi.nlm.nih.gov/protein/	NP_078930.4	polynucleotide 5'-hydroxyl-kinase NOL9 [Homo sapiens]	702	79323	9.1		NOL9	0	0	0				X	X	X	X	X	X	X	X	X	X	X	X	X	X	X	X	1	2.9e-05	1.79769e+308	6.373	1.419	1	1	1	1	1	0	1	1.99	2.938e-05
953	5	0	1	NP_057030.3	NP_057030.3	https://www.ncbi.nlm.nih.gov/protein/	NP_057030.3	protein pelota homolog [Homo sapiens]	385	43359	6.3		PELO	1	0.000117	1.79769e+308	7.098	2.3324	0.637265	X	X	X	X	X	X	X	X	1	1	1	1	0	1	4.68	0.00011693	1	0.000268	1.79769e+308	7.772	2.3616	0.8299	4	5	5	4	0	5	17.4	0.00026789
954	5	0	2	NP_001091972.1;NP_653237.1	NP_001091972.1	https://www.ncbi.nlm.nih.gov/protein/	NP_001091972.1	mitochondrial intermembrane space import and assembly protein 40 isoform 1 [Homo sapiens]	142	15996	4.3		CHCHD4	0	0	0				X	X	X	X	X	X	X	X	X	X	X	X	X	X	X	X	2	0.000695	1.79769e+308	20.119	32.2036	0	4	7	7	4	0	7	34.51	0.00101687
955	5	1	1	NP_001354491.1	NP_001354491.1	https://www.ncbi.nlm.nih.gov/protein/	NP_001354491.1	NADPH--cytochrome P450 reductase [Homo sapiens]	680	77048	5.6		POR	1	0.000159	1.325	1.229	0.3222	1	3	5	5	3	0	5	7.79	0.00015875	X	X	X	X	X	X	X	X	0	0	0	-8.333	-1.9185	0.735417	X	X	X	X	X	X	X	X
956	5	0	1	NP_060682.2	NP_060682.2	https://www.ncbi.nlm.nih.gov/protein/	NP_060682.2	protein enabled homolog isoform b [Homo sapiens]	570	63925	6.4		ENAH	0	0	0				X	X	X	X	X	X	X	X	X	X	X	X	X	X	X	X	1	0.000145	1.79769e+308	7.452	1.9609	0.982088	3	4	4	3	0	4	9.82	0.00014476
957	5	0	1	NP_115727.5	NP_115727.5	https://www.ncbi.nlm.nih.gov/protein/	NP_115727.5	39S ribosomal protein L45, mitochondrial isoform 1 [Homo sapiens]	306	35291	9		MRPL45	0	0	0				X	X	X	X	X	X	X	X	X	X	X	X	X	X	X	X	1	6.7e-05	1.79769e+308	6.833	1.7547	1	1	1	1	1	0	1	5.88	6.741e-05
958	5	0	2	NP_001254507.1;NP_056417.2	NP_001254507.1	https://www.ncbi.nlm.nih.gov/protein/	NP_001254507.1	torsin-1A-interacting protein 1 isoform 1 [Homo sapiens]	584	66320	8.2		TOR1AIP1	1	7.4e-05	1.79769e+308	8.266	2.2672	0.659754	1	2	2	1	0	2	2.05	7.394e-05	X	X	X	X	X	X	X	X	0	0	0				X	X	X	X	X	X	X	X
959	5	1	1	NP_006364.2	NP_006364.2	https://www.ncbi.nlm.nih.gov/protein/	NP_006364.2	synaptic vesicle membrane protein VAT-1 homolog [Homo sapiens]	393	41920	6.3		VAT1	0	0	0	-7.946	-2.001	0.936383	X	X	X	X	X	X	X	X	X	X	X	X	X	X	X	X	1	0.000105	0.377698	-0.963	-0.2593	1	1	2	2	1	0	2	3.05	0.00010498
960	5	0	2	NP_001307256.1;NP_057223.1	NP_001307256.1	https://www.ncbi.nlm.nih.gov/protein/	NP_001307256.1	coiled-coil-helix-coiled-coil-helix domain-containing protein 2 precursor isoform 1 [Homo sapiens]	168	17668	10		CHCHD2	0	0	0				X	X	X	X	X	X	X	X	X	X	X	X	X	X	X	X	1	0.000737	1.79769e+308	8.516	2.1877	0.896867	2	6	6	2	0	6	22.02	0.00073671
961	5	1	1	NP_006816.2	NP_006816.2	https://www.ncbi.nlm.nih.gov/protein/	NP_006816.2	cytoskeleton-associated protein 4 [Homo sapiens]	602	66023	5.9		CKAP4	2	0.000218	0.437751	7.755	2.1077	0.715607	5	8	8	5	0	8	12.62	0.00028691	1	2	2	1	0	2	3.16	0.00014956	1	8.8e-05	0.176707	-0.614	-0.1623	1	X	X	X	X	X	X	X	X
962	5	0	1	NP_037468.1	NP_037468.1	https://www.ncbi.nlm.nih.gov/protein/	NP_037468.1	protein transport protein Sec61 subunit alpha isoform 1 [Homo sapiens]	476	52265	8.1		SEC61A1	0	0	0				X	X	X	X	X	X	X	X	X	X	X	X	X	X	X	X	2	0.000121	1.79769e+308	18.58	48.2985	0	1	3	3	1	0	3	4.2	0.00013001
963	5	0	2	NP_001139630.1;NP_006293.2	NP_001139630.1	https://www.ncbi.nlm.nih.gov/protein/	NP_001139630.1	mannosyl-oligosaccharide glucosidase isoform 2 [Homo sapiens]	731	80703	7.1		MOGS	0	0	0				X	X	X	X	X	X	X	X	X	X	X	X	X	X	X	X	1	2.8e-05	1.79769e+308	7.434	2.2732	0.864042	1	1	1	1	0	1	2.46	2.822e-05
964	5	0	1	NP_057444.2	NP_057444.2	https://www.ncbi.nlm.nih.gov/protein/	NP_057444.2	translational activator of cytochrome c oxidase 1 [Homo sapiens]	297	32477	8.1		TACO1	1	0.000145	1.79769e+308	7.941	2.0653	0.730606	2	2	2	2	0	2	7.41	0.00014539	X	X	X	X	X	X	X	X	0	0	0				X	X	X	X	X	X	X	X
965	5	0	1	NP_002818.1	NP_002818.1	https://www.ncbi.nlm.nih.gov/protein/	NP_002818.1	tyrosine-protein phosphatase non-receptor type 1 isoform 1 [Homo sapiens]	435	49967	6.3		PTPN1	1	0.000103	1.79769e+308	7.321	1.7102	0.856834	X	X	X	X	X	X	X	X	1	1	1	1	0	1	4.83	0.00010349	0	0	0				X	X	X	X	X	X	X	X
966	5	1	1	NP_003277.1	NP_003277.1	https://www.ncbi.nlm.nih.gov/protein/	NP_003277.1	DNA topoisomerase 1 [Homo sapiens]	765	90726	9.3		TOP1	0	0	0	-6.868	-1.8093	0.998133	X	X	X	X	X	X	X	X	X	X	X	X	X	X	X	X	1	2.7e-05	0.509434	-0.701	-0.1574	1	1	1	1	1	0	1	1.31	2.696e-05
967	5	1	1	NP_037460.2	NP_037460.2	https://www.ncbi.nlm.nih.gov/protein/	NP_037460.2	pyrroline-5-carboxylate reductase 2 isoform 1 [Homo sapiens]	320	33637	7.8		PYCR2	0	0	0	-8.518	-2.2699	0.84632	X	X	X	X	X	X	X	X	X	X	X	X	X	X	X	X	1	0.000193	1.80374	0.647	0.162	1	2	3	3	2	0	3	12.81	0.00019339
968	5	0	1	NP_001013456.1	NP_001013456.1	https://www.ncbi.nlm.nih.gov/protein/	NP_001013456.1	fragile X mental retardation syndrome-related protein 1 isoform b [Homo sapiens]	539	60792	6.4		FXR1	0	0	0				X	X	X	X	X	X	X	X	X	X	X	X	X	X	X	X	1	3.8e-05	1.79769e+308	7.763	2.2427	0.87578	1	2	0	0	2	1	3.34	3.827e-05
969	5	0	1	NP_115982.1	NP_115982.1	https://www.ncbi.nlm.nih.gov/protein/	NP_115982.1	histidine triad nucleotide-binding protein 2, mitochondrial precursor [Homo sapiens]	163	17162	9.1		HINT2	0	0	0				X	X	X	X	X	X	X	X	X	X	X	X	X	X	X	X	0	0	0				X	X	X	X	X	X	X	X
970	5	0	4	NP_001306000.1;NP_001306001.1;NP_001306002.1;NP_054735.3	NP_001306000.1	https://www.ncbi.nlm.nih.gov/protein/	NP_001306000.1	phosphatidylinositide phosphatase SAC1 isoform 1x [Homo sapiens]	609	69473	7.1		SACM1L	0	0	0				X	X	X	X	X	X	X	X	X	X	X	X	X	X	X	X	2	6.1e-05	1.79769e+308	17.649	25.3131	0	1	1	1	1	0	1	1.64	3.387e-05
971	5	1	1	NP_005653.3	NP_005653.3	https://www.ncbi.nlm.nih.gov/protein/	NP_005653.3	voltage-dependent anion-selective channel protein 3 isoform 1 [Homo sapiens]	283	30659	8.6		VDAC3	1	7.6e-05	1.58333	0.536	0.1537	1	1	1	1	1	0	1	3.89	7.629e-05	X	X	X	X	X	X	X	X	1	0.000219	4.5625	0.882	0.205	1	2	3	3	2	0	3	10.95	0.00021867
972	5	0	1	NP_054894.1	NP_054894.1	https://www.ncbi.nlm.nih.gov/protein/	NP_054894.1	39S ribosomal protein L15, mitochondrial [Homo sapiens]	296	33420	10		MRPL15	0	0	0				X	X	X	X	X	X	X	X	X	X	X	X	X	X	X	X	1	0.000179	1.79769e+308	8.202	2.2076	0.88925	X	X	X	X	X	X	X	X
973	5	0	3	NP_001268658.1;NP_001306086.1;NP_054902.1	NP_001268658.1	https://www.ncbi.nlm.nih.gov/protein/	NP_001268658.1	dynein light chain roadblock-type 1 isoform c [Homo sapiens]	103	11791	9.4		DYNLRB1	1	0.000419	1.79769e+308	7.344	1.5676	0.906831	1	2	2	1	0	2	11.65	0.00041922	X	X	X	X	X	X	X	X	0	0	0				X	X	X	X	X	X	X	X
974	5	0	6	NP_001258356.1;NP_001258357.1;NP_001258358.1;NP_001362749.1;NP_001362750.1;NP_055862.1	NP_001258356.1	https://www.ncbi.nlm.nih.gov/protein/	NP_001258356.1	ER membrane protein complex subunit 1 isoform 2 precursor [Homo sapiens]	992	111631	7.7		EMC1	2	6.6e-05	1.79769e+308	17.918	37.8554	0	3	4	4	3	0	4	3.83	8.706e-05	1	1	1	1	0	1	1.31	4.538e-05	0	0	0				X	X	X	X	X	X	X	X
975	5	2	1	NP_065823.1	NP_065823.1	https://www.ncbi.nlm.nih.gov/protein/	NP_065823.1	nuclear fragile X mental retardation-interacting protein 2 [Homo sapiens]	695	76121	8.7		NUFIP2	1	3.1e-05	0.607843	-7.666	-2.272	0.845609	1	1	1	1	0	1	1.58	3.106e-05	X	X	X	X	X	X	X	X	0	0	0	-17.393	-21.5047	0	X	X	X	X	X	X	X	X
976	5	0	1	NP_001357336.1	NP_001357336.1	https://www.ncbi.nlm.nih.gov/protein/	NP_001357336.1	protein BUD31 homolog [Homo sapiens]	144	17000	8.8		BUD31	0	0	0				X	X	X	X	X	X	X	X	X	X	X	X	X	X	X	X	1	0.000143	1.79769e+308	8.299	2.6886	0.703879	1	1	1	1	0	1	13.89	0.00014325
977	5	0	1	NP_001243093.1	NP_001243093.1	https://www.ncbi.nlm.nih.gov/protein/	NP_001243093.1	calcium load-activated calcium channel isoform b [Homo sapiens]	205	23286	10.6		TMCO1	0	0	0				X	X	X	X	X	X	X	X	X	X	X	X	X	X	X	X	1	0.000518	1.79769e+308	8.311	1.8474	1	X	X	X	X	X	X	X	X
978	5	0	1	NP_002023.2	NP_002023.2	https://www.ncbi.nlm.nih.gov/protein/	NP_002023.2	ferritin heavy chain [Homo sapiens]	183	21226	5.6		FTH1	0	0	0				X	X	X	X	X	X	X	X	X	X	X	X	X	X	X	X	1	0.000451	1.79769e+308	8.128	2.6452	0.72045	2	4	4	2	0	4	25.14	0.00045088
979	5	0	1	NP_006518.1	NP_006518.1	https://www.ncbi.nlm.nih.gov/protein/	NP_006518.1	histone RNA hairpin-binding protein isoform 1 [Homo sapiens]	270	31286	7.5		SLBP	0	0	0				X	X	X	X	X	X	X	X	X	X	X	X	X	X	X	X	1	0.000153	1.79769e+308	5.829	1.4535	1	1	2	2	1	0	2	5.19	0.0001528
980	5	0	2	NP_001164120.1;NP_112483.1	NP_001164120.1	https://www.ncbi.nlm.nih.gov/protein/	NP_001164120.1	ribosomal biogenesis protein LAS1L isoform 2 [Homo sapiens]	717	81243	4.7		LAS1L	0	0	0				X	X	X	X	X	X	X	X	X	X	X	X	X	X	X	X	1	0.000115	1.79769e+308	7.516	2.4551	0.793707	4	4	4	4	0	4	14.64	0.00011508
981	5	0	2	NP_001350420.1;NP_064504.2	NP_001350420.1	https://www.ncbi.nlm.nih.gov/protein/	NP_001350420.1	zinc finger CCCH-type antiviral protein 1 isoform 3 [Homo sapiens]	1024	114085	8.6		ZC3HAV1	0	0	0				X	X	X	X	X	X	X	X	X	X	X	X	X	X	X	X	1	6e-05	1.79769e+308	5.698	1.4221	1	3	3	3	3	0	3	6.64	6.043e-05
982	5	0	2	NP_001264003.1;NP_653317.2	NP_001264003.1	https://www.ncbi.nlm.nih.gov/protein/	NP_001264003.1	coiled-coil domain-containing protein 12 isoform 2 [Homo sapiens]	166	19181	7.4		CCDC12	0	0	0				X	X	X	X	X	X	X	X	X	X	X	X	X	X	X	X	1	0.000249	1.79769e+308	8.043	2.5313	0.764248	1	2	2	1	0	2	7.83	0.00024853
983	5	0	1	NP_003867.1	NP_003867.1	https://www.ncbi.nlm.nih.gov/protein/	NP_003867.1	transmembrane protein 11, mitochondrial [Homo sapiens]	192	21541	7.3		TMEM11	0	0	0				X	X	X	X	X	X	X	X	X	X	X	X	X	X	X	X	1	0.000215	1.79769e+308	7.886	2.088	0.934739	1	2	2	1	0	2	8.33	0.00021487
984	5	1	2	NP_001356442.1;NP_998827.1	NP_001356442.1	https://www.ncbi.nlm.nih.gov/protein/	NP_001356442.1	signal transducer and activator of transcription 3 isoform 1 [Homo sapiens]	770	88068	6.3		STAT3	0	0	0	-6.387	-1.2617	1	X	X	X	X	X	X	X	X	X	X	X	X	X	X	X	X	2	0.000115	6.38889	9.988	2.981	0.595027	4	6	6	4	0	6	11.3	0.00016074
985	5	0	1	NP_078983.1	NP_078983.1	https://www.ncbi.nlm.nih.gov/protein/	NP_078983.1	gem-associated protein 7 [Homo sapiens]	131	14537	7.4		GEMIN7	0	0	0				X	X	X	X	X	X	X	X	X	X	X	X	X	X	X	X	1	0.000315	1.79769e+308	9.038	3.1587	0.532169	1	2	2	1	0	2	20.61	0.00031493
986	5	1	1	NP_001248342.1	NP_001248342.1	https://www.ncbi.nlm.nih.gov/protein/	NP_001248342.1	dynactin subunit 2 isoform 3 [Homo sapiens]	401	44231	5.2		DCTN2	1	5.4e-05	0.352941	0.226	0.046	1	1	1	1	1	0	1	4.74	5.384e-05	X	X	X	X	X	X	X	X	0	0	0	-8.772	-2.7772	0.429957	X	X	X	X	X	X	X	X
987	5	0	1	NP_004277.2	NP_004277.2	https://www.ncbi.nlm.nih.gov/protein/	NP_004277.2	GTP-binding protein 1 [Homo sapiens]	669	72454	8.3		GTPBP1	0	0	0				X	X	X	X	X	X	X	X	X	X	X	X	X	X	X	X	1	3.1e-05	1.79769e+308	7.531	2.0536	0.947671	1	1	1	1	0	1	2.69	3.083e-05
988	5	0	2	NP_001278795.1;NP_004472.1	NP_001278795.1	https://www.ncbi.nlm.nih.gov/protein/	NP_001278795.1	polypeptide N-acetylgalactosaminyltransferase 2 isoform 2 [Homo sapiens]	533	60794	7.6		GALNT2	2	0.000164	1.79769e+308	18.671	27.434	0	4	6	6	4	0	6	13.32	0.00024304	1	1	1	1	0	1	3.75	8.446e-05	0	0	0				X	X	X	X	X	X	X	X
989	5	1	1	NP_001910.2	NP_001910.2	https://www.ncbi.nlm.nih.gov/protein/	NP_001910.2	enoyl-CoA delta isomerase 1, mitochondrial isoform 1 precursor [Homo sapiens]	302	32816	8.6		ECI1	1	0.000143	1.50526	0.77	0.1673	1	1	2	2	1	0	2	4.3	0.00014298	X	X	X	X	X	X	X	X	1	0.000176	1.85263	2.08	0.5193	1	X	X	X	X	X	X	X	X
990	5	0	1	NP_005198.1	NP_005198.1	https://www.ncbi.nlm.nih.gov/protein/	NP_005198.1	crk-like protein [Homo sapiens]	303	33777	6.7		CRKL	0	0	0				X	X	X	X	X	X	X	X	X	X	X	X	X	X	X	X	0	0	0				X	X	X	X	X	X	X	X
991	5	0	1	NP_009145.1	NP_009145.1	https://www.ncbi.nlm.nih.gov/protein/	NP_009145.1	translocation protein SEC63 homolog [Homo sapiens]	760	87997	5.3		SEC63	1	2.8e-05	1.79769e+308	7.413	2.0831	0.724303	1	1	1	1	0	1	1.58	2.841e-05	X	X	X	X	X	X	X	X	0	0	0				X	X	X	X	X	X	X	X
992	5	1	2	NP_056405.2;NP_872620.1	NP_056405.2	https://www.ncbi.nlm.nih.gov/protein/	NP_056405.2	G patch domain-containing protein 4 isoform 1 [Homo sapiens]	375	42601	9.3		GPATCH4	0	0	0	-8.053	-1.9361	0.957588	X	X	X	X	X	X	X	X	X	X	X	X	X	X	X	X	0	0	0	-6.585	-1.5396	0.882469	X	X	X	X	X	X	X	X
993	5	0	2	NP_001017974.1;NP_004190.1	NP_001017974.1	https://www.ncbi.nlm.nih.gov/protein/	NP_001017974.1	prolyl 4-hydroxylase subunit alpha-2 isoform 2 precursor [Homo sapiens]	533	60633	5.7		P4HA2	0	0	0				X	X	X	X	X	X	X	X	X	X	X	X	X	X	X	X	2	0.00044	1.79769e+308	19.814	44.0194	0	7	15	15	7	0	15	23.45	0.00058052
994	5	0	1	NP_036473.2	NP_036473.2	https://www.ncbi.nlm.nih.gov/protein/	NP_036473.2	nucleolar GTP-binding protein 1 [Homo sapiens]	634	73965	9.5		GTPBP4	0	0	0				X	X	X	X	X	X	X	X	X	X	X	X	X	X	X	X	1	0.00013	1.79769e+308	6.24	1.5905	1	3	4	4	3	0	4	8.83	0.00013014
995	5	0	2	NP_001258698.1;NP_003655.3	NP_001258698.1	https://www.ncbi.nlm.nih.gov/protein/	NP_001258698.1	AP-3 complex subunit beta-1 isoform 2 [Homo sapiens]	1045	116195	6.3		AP3B1	1	6.2e-05	1.79769e+308	6.853	1.6022	0.894785	2	3	3	2	0	3	2.97	6.198e-05	X	X	X	X	X	X	X	X	1	5.1e-05	1.79769e+308	7.125	2.4081	0.811903	X	X	X	X	X	X	X	X
996	5	0	1	NP_001015885.1	NP_001015885.1	https://www.ncbi.nlm.nih.gov/protein/	NP_001015885.1	mRNA export factor [Homo sapiens]	368	40968	7.8		RAE1	0	0	0				X	X	X	X	X	X	X	X	X	X	X	X	X	X	X	X	0	0	0				X	X	X	X	X	X	X	X
997	5	1	6	NP_001238978.1;NP_001238979.1;NP_001238981.1;NP_001347381.1;NP_001347385.1;NP_005380.2	NP_001238978.1	https://www.ncbi.nlm.nih.gov/protein/	NP_001238978.1	protein-L-isoaspartate(D-aspartate) O-methyltransferase isoform 2 [Homo sapiens]	286	30358	6.7		PCMT1	0	0	0	-7.268	-1.6913	1	X	X	X	X	X	X	X	X	X	X	X	X	X	X	X	X	0	0	0	-6.984	-1.5625	0.873629	X	X	X	X	X	X	X	X
998	5	1	1	NP_005617.2	NP_005617.2	https://www.ncbi.nlm.nih.gov/protein/	NP_005617.2	serine/arginine-rich splicing factor 4 [Homo sapiens]	494	56678	11.5		SRSF4	0	0	0	-7.727	-2.2574	0.85056	X	X	X	X	X	X	X	X	X	X	X	X	X	X	X	X	1	0.000354	19.6667	0.939	0.2527	1	5	9	8	4	1	8.47059	10.53	0.0003537
999	5	0	1	NP_002936.1	NP_002936.1	https://www.ncbi.nlm.nih.gov/protein/	NP_002936.1	replication protein A 70 kDa DNA-binding subunit isoform 1 [Homo sapiens]	616	68138	7.2		RPA1	0	0	0				X	X	X	X	X	X	X	X	X	X	X	X	X	X	X	X	2	0.000294	1.79769e+308	18.955	21.7707	0	9	15	15	9	0	15	24.84	0.0005023
1000	5	0	1	NP_001138829.1	NP_001138829.1	https://www.ncbi.nlm.nih.gov/protein/	NP_001138829.1	paired amphipathic helix protein Sin3a [Homo sapiens]	1273	145175	7.3		SIN3A	0	0	0				X	X	X	X	X	X	X	X	X	X	X	X	X	X	X	X	1	3.2e-05	1.79769e+308	6.658	1.9238	0.99566	2	2	2	2	0	2	3.3	3.241e-05
1001	5	0	1	NP_004152.1	NP_004152.1	https://www.ncbi.nlm.nih.gov/protein/	NP_004152.1	ras-related protein Rab-1A isoform 1 [Homo sapiens]	205	22678	6.2		RAB1A	1	0.001537	1.79769e+308	9.177	2.4877	0.584752	2	15	0	0	15	0	17.07	X	2	7	1	1	6	7	16.1	0.00153716	1	5e-05	1.79769e+308	6.803	1.9624	0.981537	1	1	0	0	1	0.5	7.8	5.031e-05
1002	5	0	1	NP_005361.2	NP_005361.2	https://www.ncbi.nlm.nih.gov/protein/	NP_005361.2	ras-related protein Rab-8A [Homo sapiens]	207	23668	9.1		RAB8A	2	0.000213	1.79769e+308	19.161	64.0962	0	1	2	2	1	0	2	6.76	0.0002086	1	1	1	1	0	1	6.76	0.00021747	1	0.000199	1.79769e+308	7.283	1.7826	1	1	2	2	1	0	2	5.8	0.0001993
1003	5	0	5	NP_001341592.1;NP_570846.1;NP_570848.1;NP_570849.2;NP_570850.2	NP_001341592.1	https://www.ncbi.nlm.nih.gov/protein/	NP_001341592.1	dynamin-like 120 kDa protein, mitochondrial isoform 9 [Homo sapiens]	837	97465	6.2		OPA1	0	0	0				X	X	X	X	X	X	X	X	X	X	X	X	X	X	X	X	2	0.0001	1.79769e+308	18.356	44.451	0	2	3	3	2	0	3	4.66	7.393e-05
1004	5	0	1	NP_065147.1	NP_065147.1	https://www.ncbi.nlm.nih.gov/protein/	NP_065147.1	ATP-dependent RNA helicase DDX24 [Homo sapiens]	859	96332	9.1		DDX24	0	0	0				X	X	X	X	X	X	X	X	X	X	X	X	X	X	X	X	1	0.000144	1.79769e+308	7.691	1.9989	0.968062	5	6	6	5	0	6	12.81	0.00014408
1005	5	0	1	NP_004791.1	NP_004791.1	https://www.ncbi.nlm.nih.gov/protein/	NP_004791.1	transmembrane 9 superfamily member 2 precursor [Homo sapiens]	663	75776	7.4		TM9SF2	1	6.5e-05	1.79769e+308	5.999	1.7166	0.854573	1	2	2	1	0	2	2.26	6.513e-05	X	X	X	X	X	X	X	X	2	0.000111	1.79769e+308	18.381	34.5855	0	2	2	2	2	0	2	4.37	6.223e-05
1006	5	0	2	NP_001159574.1;NP_009034.2	NP_001159574.1	https://www.ncbi.nlm.nih.gov/protein/	NP_001159574.1	NADH dehydrogenase [ubiquinone] flavoprotein 1, mitochondrial isoform 2 precursor [Homo sapiens]	455	49868	8.2		NDUFV1	2	9.7e-05	1.79769e+308	18.342	52.6408	0	2	2	2	2	0	2	6.59	9.49e-05	1	1	1	1	0	1	4.4	9.894e-05	0	0	0				X	X	X	X	X	X	X	X
1007	5	0	1	NP_001212.2	NP_001212.2	https://www.ncbi.nlm.nih.gov/protein/	NP_001212.2	calcium/calmodulin-dependent protein kinase type II subunit delta isoform 3 [Homo sapiens]	499	56369	7.2		CAMK2D	0	0	0				X	X	X	X	X	X	X	X	X	X	X	X	X	X	X	X	2	0.000258	1.79769e+308	19.338	65.0408	0	3	6	4	2	2	5.6	11.42	0.00023149
1008	5	0	1	NP_001245321.1	NP_001245321.1	https://www.ncbi.nlm.nih.gov/protein/	NP_001245321.1	caseinolytic peptidase B protein homolog isoform 2 [Homo sapiens]	677	75449	9		CLPB	0	0	0				X	X	X	X	X	X	X	X	X	X	X	X	X	X	X	X	1	6.1e-05	1.79769e+308	7.212	1.8033	1	2	2	2	2	0	2	5.91	6.094e-05
1009	5	0	1	NP_001336864.1	NP_001336864.1	https://www.ncbi.nlm.nih.gov/protein/	NP_001336864.1	torsin-1A-interacting protein 2 isoform b [Homo sapiens]	470	51263	5		TOR1AIP2	0	0	0				X	X	X	X	X	X	X	X	X	X	X	X	X	X	X	X	2	0.000144	1.79769e+308	18.701	48.8317	0	3	4	4	3	0	4	12.98	0.00017556
1010	5	0	1	NP_073739.3	NP_073739.3	https://www.ncbi.nlm.nih.gov/protein/	NP_073739.3	3'-5' RNA helicase YTHDC2 isoform 1 [Homo sapiens]	1430	160248	8.4		YTHDC2	0	0	0				X	X	X	X	X	X	X	X	X	X	X	X	X	X	X	X	1	2.9e-05	1.79769e+308	6.352	1.4837	1	2	2	2	2	0	2	1.82	2.885e-05
1011	5	0	1	NP_001355065.1	NP_001355065.1	https://www.ncbi.nlm.nih.gov/protein/	NP_001355065.1	unconventional myosin-VI isoform 3 [Homo sapiens]	1253	145015	8.6		MYO6	0	0	0				X	X	X	X	X	X	X	X	X	X	X	X	X	X	X	X	1	0.000148	1.79769e+308	7.585	2.3872	0.819993	7	9	9	7	0	9	9.42	0.00014816
1012	5	0	2	NP_001310552.1;NP_037417.1	NP_001310552.1	https://www.ncbi.nlm.nih.gov/protein/	NP_001310552.1	nucleolar GTP-binding protein 2 isoform 2 [Homo sapiens]	799	91280	9.2		GNL2	0	0	0				X	X	X	X	X	X	X	X	X	X	X	X	X	X	X	X	0	0	0				X	X	X	X	X	X	X	X
1013	5	0	2	NP_000745.1;NP_009294.1	NP_000745.1	https://www.ncbi.nlm.nih.gov/protein/	NP_000745.1	catechol O-methyltransferase isoform MB-COMT [Homo sapiens]	271	30037	5.5		COMT	2	0.000369	1.79769e+308	19.592	40.7825	0	2	3	3	2	0	3	11.44	0.000239	1	3	3	1	0	3	5.54	0.00049834	0	0	0				X	X	X	X	X	X	X	X
1014	5	1	1	NP_001924.2	NP_001924.2	https://www.ncbi.nlm.nih.gov/protein/	NP_001924.2	dihydrolipoyllysine-residue succinyltransferase component of 2-oxoglutarate dehydrogenase complex, mitochondrial isoform 1 precursor [Homo sapiens]	453	48755	9		DLST	0	0	0	-7.22	-1.8135	0.996813	X	X	X	X	X	X	X	X	X	X	X	X	X	X	X	X	0	0	0	-8.75	-2.0884	0.670383	X	X	X	X	X	X	X	X
1015	5	0	3	NP_001271455.1;NP_001300882.1;NP_004208.2	NP_001271455.1	https://www.ncbi.nlm.nih.gov/protein/	NP_001271455.1	aurora kinase B isoform 3 [Homo sapiens]	345	39467	9.4		AURKB	0	0	0				X	X	X	X	X	X	X	X	X	X	X	X	X	X	X	X	0	0	0				X	X	X	X	X	X	X	X
1016	5	0	1	NP_065796.2	NP_065796.2	https://www.ncbi.nlm.nih.gov/protein/	NP_065796.2	alanine--tRNA ligase, mitochondrial [Homo sapiens]	985	107340	6.3		AARS2	0	0	0				X	X	X	X	X	X	X	X	X	X	X	X	X	X	X	X	2	4.8e-05	1.79769e+308	17.674	50.9447	0	1	2	2	1	0	2	2.23	4.188e-05
1017	5	0	3	NP_001350685.1;NP_001351858.1;NP_001351860.1	NP_001350685.1	https://www.ncbi.nlm.nih.gov/protein/	NP_001350685.1	proteasome adapter and scaffold protein ECM29 isoform 2 [Homo sapiens]	1839	203781	7.1		ECPAS	0	0	0				X	X	X	X	X	X	X	X	X	X	X	X	X	X	X	X	1	2.9e-05	1.79769e+308	7.954	2.3243	0.844323	X	X	X	X	X	X	X	X
1018	5	0	1	NP_001074012.1	NP_001074012.1	https://www.ncbi.nlm.nih.gov/protein/	NP_001074012.1	cactin [Homo sapiens]	758	88702	9.1		CACTIN	0	0	0				X	X	X	X	X	X	X	X	X	X	X	X	X	X	X	X	2	0.000179	1.79769e+308	18.89	30.1693	0	4	8	8	4	0	8	9.37	0.00021771
1019	5	0	1	NP_078804.2	NP_078804.2	https://www.ncbi.nlm.nih.gov/protein/	NP_078804.2	NF-kappa-B-activating protein [Homo sapiens]	415	47138	10.1		NKAP	0	0	0				X	X	X	X	X	X	X	X	X	X	X	X	X	X	X	X	2	0.000217	1.79769e+308	18.593	19.6654	0	1	1	1	1	0	1	6.99	4.971e-05
1020	5	0	2	NP_001034679.2;NP_001034680.2	NP_001034679.2	https://www.ncbi.nlm.nih.gov/protein/	NP_001034679.2	probable ubiquitin carboxyl-terminal hydrolase FAF-X isoform 3 [Homo sapiens]	2570	292278	5.8		USP9X	0	0	0				X	X	X	X	X	X	X	X	X	X	X	X	X	X	X	X	1	3.2e-05	1.79769e+308	6.768	1.9091	1	1	4	4	1	0	4	1.21	3.211e-05
1021	5	0	1	NP_065392.1	NP_065392.1	https://www.ncbi.nlm.nih.gov/protein/	NP_065392.1	adipocyte plasma membrane-associated protein [Homo sapiens]	416	46480	6.2		APMAP	0	0	0				X	X	X	X	X	X	X	X	X	X	X	X	X	X	X	X	1	5e-05	1.79769e+308	7.47	2.373	0.825489	1	1	1	1	0	1	6.49	4.959e-05
1022	5	0	1	NP_003809.1	NP_003809.1	https://www.ncbi.nlm.nih.gov/protein/	NP_003809.1	phosphatidate cytidylyltransferase 2 [Homo sapiens]	445	51418	7.1		CDS2	2	0.000172	1.79769e+308	18.827	37.8631	0	2	5	5	2	0	5	8.09	0.00024258	1	1	1	1	0	1	4.27	0.00010116	0	0	0				X	X	X	X	X	X	X	X
1023	5	0	1	NP_008896.2	NP_008896.2	https://www.ncbi.nlm.nih.gov/protein/	NP_008896.2	zinc finger protein 24 isoform 1 [Homo sapiens]	368	42155	6.2		ZNF24	0	0	0				X	X	X	X	X	X	X	X	X	X	X	X	X	X	X	X	0	0	0				X	X	X	X	X	X	X	X
1024	5	0	2	NP_001243755.1;NP_061961.2	NP_001243755.1	https://www.ncbi.nlm.nih.gov/protein/	NP_001243755.1	RNA polymerase II-associated factor 1 homolog isoform 2 [Homo sapiens]	485	55473	5.4		PAF1	0	0	0				X	X	X	X	X	X	X	X	X	X	X	X	X	X	X	X	0	0	0				X	X	X	X	X	X	X	X
1025	5	0	3	NP_001310832.1;NP_001310833.1;NP_620147.1	NP_001310832.1	https://www.ncbi.nlm.nih.gov/protein/	NP_001310832.1	RNA polymerase-associated protein LEO1 isoform 3 [Homo sapiens]	688	78352	4.6		LEO1	0	0	0				X	X	X	X	X	X	X	X	X	X	X	X	X	X	X	X	0	0	0				X	X	X	X	X	X	X	X
1026	5	0	1	NP_001352559.1	NP_001352559.1	https://www.ncbi.nlm.nih.gov/protein/	NP_001352559.1	CLIP-associating protein 2 isoform 6 [Homo sapiens]	1509	165404	8.6		CLASP2	1	2.9e-05	1.79769e+308	8.068	2.7468	0.5013	1	2	2	1	0	2	1.06	2.861e-05	X	X	X	X	X	X	X	X	0	0	0				X	X	X	X	X	X	X	X
1027	5	0	2	NP_001337190.1;NP_001337194.1	NP_001337190.1	https://www.ncbi.nlm.nih.gov/protein/	NP_001337190.1	zinc finger CCCH domain-containing protein 11A isoform 1 [Homo sapiens]	810	89131	8.4		ZC3H11A	0	0	0				X	X	X	X	X	X	X	X	X	X	X	X	X	X	X	X	1	2.5e-05	1.79769e+308	6.723	1.7303	1	1	1	1	1	0	1	3.83	2.547e-05
1028	5	1	5	NP_001258716.1;NP_001258717.1;NP_001258719.1;NP_001307812.1;NP_001369.1	NP_001258716.1	https://www.ncbi.nlm.nih.gov/protein/	NP_001258716.1	cytoplasmic dynein 1 intermediate chain 2 isoform 2 [Homo sapiens]	630	70485	5.3		DYNC1I2	1	7.1e-05	0.816092	-0.033	-0.0094	1	X	X	X	X	X	X	X	X	1	1	1	1	0	1	3.33	7.146e-05	1	6.5e-05	0.747126	-0.913	-0.2218	1	1	2	2	1	0	2	3.33	6.549e-05
1029	5	0	1	NP_001853.2	NP_001853.2	https://www.ncbi.nlm.nih.gov/protein/	NP_001853.2	cytochrome c oxidase subunit 5B, mitochondrial precursor [Homo sapiens]	129	13696	8.8		COX5B	1	0.000167	1.79769e+308	8.333	2.2926	0.650966	1	1	1	1	0	1	9.3	0.00016736	X	X	X	X	X	X	X	X	0	0	0				X	X	X	X	X	X	X	X
1030	5	0	1	NP_078974.1	NP_078974.1	https://www.ncbi.nlm.nih.gov/protein/	NP_078974.1	mitochondrial glutamate carrier 1 [Homo sapiens]	323	34470	9.3		SLC25A22	0	0	0				X	X	X	X	X	X	X	X	X	X	X	X	X	X	X	X	1	0.000329	1.79769e+308	9.046	2.2307	0.88039	X	X	X	X	X	X	X	X
1031	5	0	1	NP_055994.2	NP_055994.2	https://www.ncbi.nlm.nih.gov/protein/	NP_055994.2	RRP12-like protein isoform 1 [Homo sapiens]	1297	143702	8.8		RRP12	0	0	0				X	X	X	X	X	X	X	X	X	X	X	X	X	X	X	X	0	0	0				X	X	X	X	X	X	X	X
1032	5	0	1	NP_001229971.1	NP_001229971.1	https://www.ncbi.nlm.nih.gov/protein/	NP_001229971.1	HLA class I histocompatibility antigen, C alpha chain precursor [Homo sapiens]	366	40711	5.9		HLA-C	1	5.9e-05	1.79769e+308	7.3	2.4621	0.593294	1	1	1	1	0	1	3.28	5.899e-05	X	X	X	X	X	X	X	X	1	7.3e-05	1.79769e+308	6.584	2.1156	0.924309	X	X	X	X	X	X	X	X
1033	5	0	1	NP_002347.5	NP_002347.5	https://www.ncbi.nlm.nih.gov/protein/	NP_002347.5	myristoylated alanine-rich C-kinase substrate [Homo sapiens]	332	31555	4.4		MARCKS	0	0	0				X	X	X	X	X	X	X	X	X	X	X	X	X	X	X	X	1	0.000124	1.79769e+308	8.436	2.6891	0.703689	1	2	2	1	0	2	5.72	0.00012426
1034	5	1	1	NP_000373.1	NP_000373.1	https://www.ncbi.nlm.nih.gov/protein/	NP_000373.1	aldehyde dehydrogenase family 3 member A2 isoform 2 [Homo sapiens]	485	54848	7.9		ALDH3A2	1	8.9e-05	3.17857	0.626	0.1593	1	1	2	2	1	0	2	3.51	8.903e-05	X	X	X	X	X	X	X	X	0	0	0	-7.814	-2.3959	0.557352	X	X	X	X	X	X	X	X
1035	5	0	1	NP_064632.2	NP_064632.2	https://www.ncbi.nlm.nih.gov/protein/	NP_064632.2	atypical kinase COQ8A, mitochondrial [Homo sapiens]	647	71950	7		COQ8A	0	0	0				X	X	X	X	X	X	X	X	X	X	X	X	X	X	X	X	2	0.000194	1.79769e+308	19.038	50.0465	0	4	7	7	4	0	7	10.51	0.00022318
1036	5	0	1	NP_003478.1	NP_003478.1	https://www.ncbi.nlm.nih.gov/protein/	NP_003478.1	TATA-binding protein-associated factor 2N isoform 2 [Homo sapiens]	589	61558	8		TAF15	1	3.7e-05	1.79769e+308	6.825	1.8816	0.795948	1	1	1	1	0	1	5.77	3.666e-05	X	X	X	X	X	X	X	X	1	0.000385	1.79769e+308	7.435	1.9925	0.970433	4	11	11	4	0	11	14.77	0.00038524
1037	5	0	1	NP_061141.2	NP_061141.2	https://www.ncbi.nlm.nih.gov/protein/	NP_061141.2	protein unc-45 homolog A isoform 2 [Homo sapiens]	944	103077	6.1		UNC45A	0	0	0				X	X	X	X	X	X	X	X	X	X	X	X	X	X	X	X	1	4.4e-05	1.79769e+308	7.333	2.164	0.905915	1	2	2	1	0	2	3.07	4.37e-05
1038	5	1	1	NP_001091680.1	NP_001091680.1	https://www.ncbi.nlm.nih.gov/protein/	NP_001091680.1	catenin beta-1 isoform 1 [Homo sapiens]	781	85497	5.9		CTNNB1	0	0	0	-7.047	-1.8423	0.987709	X	X	X	X	X	X	X	X	X	X	X	X	X	X	X	X	0	0	0	-7.248	-1.8966	0.743883	X	X	X	X	X	X	X	X
1039	5	1	1	NP_004083.3	NP_004083.3	https://www.ncbi.nlm.nih.gov/protein/	NP_004083.3	enoyl-CoA hydratase, mitochondrial [Homo sapiens]	290	31387	8.1		ECHS1	1	7.4e-05	0.627119	-0.792	-0.2502	1	1	1	1	1	0	1	7.24	7.445e-05	X	X	X	X	X	X	X	X	1	0.000183	1.55085	1.105	0.2761	1	X	X	X	X	X	X	X	X
1040	5	0	2	NP_055770.1;NP_057019.3	NP_055770.1	https://www.ncbi.nlm.nih.gov/protein/	NP_055770.1	eEF1A lysine and N-terminal methyltransferase isoform 2 [Homo sapiens]	613	68689	6.7		EEF1AKNMT	0	0	0				X	X	X	X	X	X	X	X	X	X	X	X	X	X	X	X	1	8.7e-05	1.79769e+308	7.526	1.8651	1	X	X	X	X	X	X	X	X
1041	5	1	1	NP_036350.2	NP_036350.2	https://www.ncbi.nlm.nih.gov/protein/	NP_036350.2	interleukin enhancer-binding factor 3 isoform a [Homo sapiens]	894	95339	8.8		ILF3	0	0	0	-7.617	-2.0335	0.925666	X	X	X	X	X	X	X	X	X	X	X	X	X	X	X	X	0	0	0	-7.086	-1.5699	0.870769	13	27	0	0	27	0	23.71	X
1042	5	0	3	NP_001091995.1;NP_001273615.1;NP_060674.3	NP_001091995.1	https://www.ncbi.nlm.nih.gov/protein/	NP_001091995.1	cytoskeleton-associated protein 2 isoform 2 [Homo sapiens]	683	76987	9.4		CKAP2	0	0	0				X	X	X	X	X	X	X	X	X	X	X	X	X	X	X	X	0	0	0				X	X	X	X	X	X	X	X
1043	5	0	2	NP_001243778.1;NP_001295561.1	NP_001243778.1	https://www.ncbi.nlm.nih.gov/protein/	NP_001243778.1	DNA polymerase delta catalytic subunit isoform 1 [Homo sapiens]	1107	123631	7		POLD1	1	2e-05	1.79769e+308	6.567	1.6397	0.881662	1	1	1	1	0	1	1.54	1.95e-05	X	X	X	X	X	X	X	X	1	1.9e-05	1.79769e+308	5.912	1.2317	1	1	1	1	1	0	1	2.08	1.863e-05
1044	5	0	1	NP_005021.2	NP_005021.2	https://www.ncbi.nlm.nih.gov/protein/	NP_005021.2	serine/threonine-protein kinase PLK1 [Homo sapiens]	603	68255	8.9		PLK1	1	7.2e-05	1.79769e+308	7.704	2.1623	0.696374	1	2	2	1	0	2	3.15	7.161e-05	X	X	X	X	X	X	X	X	1	6.8e-05	1.79769e+308	7.034	1.9168	0.998205	1	2	2	1	0	2	3.15	6.842e-05
1045	5	0	1	NP_055464.1	NP_055464.1	https://www.ncbi.nlm.nih.gov/protein/	NP_055464.1	scaffold attachment factor B2 [Homo sapiens]	953	107474	6.2		SAFB2	0	0	0				X	X	X	X	X	X	X	X	X	X	X	X	X	X	X	X	2	0.000142	1.79769e+308	17.918	12.7692	0	7	16	5	2	11	11.875	11.65	0.00025704
1046	5	1	2	NP_001269888.1;NP_060707.2	NP_001269888.1	https://www.ncbi.nlm.nih.gov/protein/	NP_001269888.1	cell division cycle and apoptosis regulator protein 1 isoform b [Homo sapiens]	1135	131043	5.8		CCAR1	0	0	0	-7.062	-1.9729	0.945598	X	X	X	X	X	X	X	X	X	X	X	X	X	X	X	X	0	0	0	-7.471	-2.6152	0.482062	X	X	X	X	X	X	X	X
1047	5	0	9	NP_001316323.1;NP_001316324.1;NP_001316325.1;NP_001316326.1;NP_001316327.1;NP_001316328.1;NP_001316329.1;NP_001316330.1;NP_001316331.1	NP_001316323.1	https://www.ncbi.nlm.nih.gov/protein/	NP_001316323.1	vacuole membrane protein 1 isoform 1 [Homo sapiens]	406	46238	6.9		VMP1	1	5.3e-05	1.79769e+308	7.302	2.1924	0.685818	1	1	1	1	0	1	7.39	5.318e-05	X	X	X	X	X	X	X	X	1	0.000131	1.79769e+308	7.299	1.8786	1	X	X	X	X	X	X	X	X
1048	5	2	1	NP_055953.3	NP_055953.3	https://www.ncbi.nlm.nih.gov/protein/	NP_055953.3	RNA polymerase-associated protein RTF1 homolog [Homo sapiens]	710	80314	8.2		RTF1	0	0	0	-17.887	-37.6347	0	X	X	X	X	X	X	X	X	X	X	X	X	X	X	X	X	0	0	0	-17.684	-18.7337	0	X	X	X	X	X	X	X	X
1049	5	0	1	NP_113622.1	NP_113622.1	https://www.ncbi.nlm.nih.gov/protein/	NP_113622.1	transmembrane and ubiquitin-like domain-containing protein 1 [Homo sapiens]	246	26261	5.7		TMUB1	0	0	0				X	X	X	X	X	X	X	X	X	X	X	X	X	X	X	X	1	8.4e-05	1.79769e+308	8.958	2.5189	0.769036	1	1	1	1	0	1	12.6	8.385e-05
1050	5	1	1	NP_002532.2	NP_002532.2	https://www.ncbi.nlm.nih.gov/protein/	NP_002532.2	2-oxoglutarate dehydrogenase, mitochondrial isoform 1 precursor [Homo sapiens]	1023	115935	6.9		OGDH	0	0	0	-7.252	-1.8393	0.98866	X	X	X	X	X	X	X	X	X	X	X	X	X	X	X	X	0	0	0	-7.139	-1.7079	0.817198	X	X	X	X	X	X	X	X
1051	5	0	1	NP_004765.2	NP_004765.2	https://www.ncbi.nlm.nih.gov/protein/	NP_004765.2	mediator of RNA polymerase II transcription subunit 1 [Homo sapiens]	1581	168477	8.7		MED1	0	0	0				X	X	X	X	X	X	X	X	X	X	X	X	X	X	X	X	0	0	0				X	X	X	X	X	X	X	X
1052	5	0	1	NP_001138898.1	NP_001138898.1	https://www.ncbi.nlm.nih.gov/protein/	NP_001138898.1	Y-box-binding protein 3 isoform b [Homo sapiens]	303	31947	9.7		YBX3	1	3.6e-05	1.79769e+308	7.828	2.5394	0.567651	2	6	0	0	6	0.5	14.19	3.563e-05	2	2	0	0	2	0	10.56	X	1	0.000263	1.79769e+308	8.377	2.8053	0.659777	8	24	0	0	24	0	47.85	X
1053	5	0	1	NP_055448.1	NP_055448.1	https://www.ncbi.nlm.nih.gov/protein/	NP_055448.1	RNA polymerase-associated protein CTR9 homolog isoform 1 [Homo sapiens]	1173	133502	6.8		CTR9	0	0	0				X	X	X	X	X	X	X	X	X	X	X	X	X	X	X	X	1	3.5e-05	1.79769e+308	7.262	1.8272	1	1	2	2	1	0	2	1.28	3.517e-05
1054	5	0	1	NP_005849.1	NP_005849.1	https://www.ncbi.nlm.nih.gov/protein/	NP_005849.1	A-kinase anchor protein 8 [Homo sapiens]	692	76108	5.1		AKAP8	1	0.000125	1.79769e+308	8.456	2.7908	0.487731	2	4	4	2	0	4	4.62	0.0001248	X	X	X	X	X	X	X	X	2	0.000128	1.79769e+308	18.5	33.9122	0	3	6	6	3	0	6	11.56	0.00017885
1055	5	1	1	NP_055644.2	NP_055644.2	https://www.ncbi.nlm.nih.gov/protein/	NP_055644.2	probable ATP-dependent RNA helicase DDX46 isoform 2 [Homo sapiens]	1031	117362	9.3		DDX46	0	0	0	-7.512	-1.8056	0.999295	6	10	0	0	10	0	7.47	X	X	X	X	X	X	X	X	X	0	0	0	-8.376	-2.5123	0.51675	8	12	0	0	12	0	11.15	X
1056	5	0	1	NP_003283.2	NP_003283.2	https://www.ncbi.nlm.nih.gov/protein/	NP_003283.2	nucleoprotein TPR [Homo sapiens]	2363	267290	5		TPR	0	0	0				X	X	X	X	X	X	X	X	X	X	X	X	X	X	X	X	0	0	0				X	X	X	X	X	X	X	X
1057	5	0	1	NP_689449.1	NP_689449.1	https://www.ncbi.nlm.nih.gov/protein/	NP_689449.1	cdc42 effector protein 1 [Homo sapiens]	391	40295	7.2		CDC42EP1	1	5.5e-05	1.79769e+308	7.367	2.0023	0.752968	1	1	1	1	0	1	3.32	5.522e-05	X	X	X	X	X	X	X	X	0	0	0				X	X	X	X	X	X	X	X
1058	5	0	1	NP_859066.1	NP_859066.1	https://www.ncbi.nlm.nih.gov/protein/	NP_859066.1	CREB-regulated transcription coactivator 2 [Homo sapiens]	693	73302	7.1		CRTC2	0	0	0				X	X	X	X	X	X	X	X	X	X	X	X	X	X	X	X	1	7.7e-05	1.79769e+308	7.569	2.4999	0.776377	X	X	X	X	X	X	X	X
1059	5	0	1	NP_001193962.1	NP_001193962.1	https://www.ncbi.nlm.nih.gov/protein/	NP_001193962.1	E3 ubiquitin-protein ligase BRE1B isoform 2 [Homo sapiens]	1000	113549	6.3		RNF40	0	0	0				X	X	X	X	X	X	X	X	X	X	X	X	X	X	X	X	1	0.000144	1.79769e+308	8.38	2.295	0.855637	5	7	5	4	2	7	8.2	0.00014439
1060	5	0	1	NP_001106849.1	NP_001106849.1	https://www.ncbi.nlm.nih.gov/protein/	NP_001106849.1	Fanconi anemia group I protein isoform 1 [Homo sapiens]	1328	149323	6.7		FANCI	1	1.6e-05	1.79769e+308	7.152	1.847	0.808273	1	1	1	1	0	1	0.9	1.626e-05	X	X	X	X	X	X	X	X	2	5.1e-05	1.79769e+308	17.696	48.9487	0	3	4	4	3	0	4	3.39	6.213e-05
1061	5	1	1	NP_003904.3	NP_003904.3	https://www.ncbi.nlm.nih.gov/protein/	NP_003904.3	serine/threonine-protein kinase PRP4 homolog [Homo sapiens]	1007	116987	10.3		PRPF4B	0	0	0	-6.847	-1.9036	0.968101	X	X	X	X	X	X	X	X	X	X	X	X	X	X	X	X	1	4.1e-05	2.92857	-0.011	-0.0027	1	1	2	2	1	0	2	1.59	4.097e-05
1062	5	0	1	NP_001449.3	NP_001449.3	https://www.ncbi.nlm.nih.gov/protein/	NP_001449.3	filamin-C isoform a [Homo sapiens]	2725	291020	6		FLNC	0	0	0				X	X	X	X	X	X	X	X	X	X	X	X	X	X	X	X	2	6.7e-05	1.79769e+308	17.993	57.1174	0	7	10	10	7	0	10	4.7	7.57e-05
1063	5	0	2	NP_001138360.1;NP_059345.1	NP_001138360.1	https://www.ncbi.nlm.nih.gov/protein/	NP_001138360.1	brain-specific angiogenesis inhibitor 1-associated protein 2 isoform 4 [Homo sapiens]	534	59014	9		BAIAP2	0	0	0				X	X	X	X	X	X	X	X	X	X	X	X	X	X	X	X	0	0	0				X	X	X	X	X	X	X	X
1064	5	0	4	NP_001122327.1;NP_001182351.1;NP_116009.2;NP_598399.2	NP_001122327.1	https://www.ncbi.nlm.nih.gov/protein/	NP_001122327.1	tRNA modification GTPase GTPBP3, mitochondrial isoform III [Homo sapiens]	471	49847	6.8		GTPBP3	0	0	0				X	X	X	X	X	X	X	X	X	X	X	X	X	X	X	X	2	0.000144	1.79769e+308	18.716	52.2057	0	2	4	4	2	0	4	7.86	0.00017518
1065	5	0	3	NP_001020413.1;NP_001020414.1;NP_001560.2	NP_001020413.1	https://www.ncbi.nlm.nih.gov/protein/	NP_001020413.1	interleukin-1 receptor-associated kinase 1 isoform 2 [Homo sapiens]	682	73421	6.7		IRAK1	1	3.2e-05	1.79769e+308	7.447	2.3452	0.632878	1	1	1	1	0	1	2.05	3.166e-05	X	X	X	X	X	X	X	X	1	3e-05	1.79769e+308	6.874	1.8719	1	1	1	1	1	0	1	3.96	3.025e-05
1066	5	0	4	NP_001155291.1;NP_001317166.1;NP_001317167.1;NP_036355.2	NP_001155291.1	https://www.ncbi.nlm.nih.gov/protein/	NP_001155291.1	unconventional myosin-Ib isoform 1 [Homo sapiens]	1136	131985	9.4		MYO1B	0	0	0				X	X	X	X	X	X	X	X	X	X	X	X	X	X	X	X	1	7.3e-05	1.79769e+308	7.84	2.4748	0.786084	3	4	4	3	0	4	6.07	7.263e-05
1067	5	0	1	NP_001334440.1	NP_001334440.1	https://www.ncbi.nlm.nih.gov/protein/	NP_001334440.1	activity-dependent neuroprotector homeobox protein [Homo sapiens]	1102	123563	7.3		ADNP	1	5.9e-05	1.79769e+308	6.545	1.6846	0.865871	2	3	3	2	0	3	2.63	5.877e-05	X	X	X	X	X	X	X	X	0	0	0				X	X	X	X	X	X	X	X
1068	5	0	2	NP_001305257.1;NP_055860.1	NP_001305257.1	https://www.ncbi.nlm.nih.gov/protein/	NP_001305257.1	wings apart-like protein homolog isoform 2 [Homo sapiens]	1184	132226	5.5		WAPL	0	0	0				X	X	X	X	X	X	X	X	X	X	X	X	X	X	X	X	2	0.000191	1.79769e+308	19.07	47.6756	0	5	9	9	5	0	9	6.33	0.0001568
1069	5	0	4	NP_001035754.1;NP_001185619.1;NP_001333068.1;NP_064615.3	NP_001035754.1	https://www.ncbi.nlm.nih.gov/protein/	NP_001035754.1	PPAN-P2RY11 protein isoform 1 [Homo sapiens]	794	87918	9.5		PPAN-P2RY11	0	0	0				X	X	X	X	X	X	X	X	X	X	X	X	X	X	X	X	1	2.6e-05	1.79769e+308	6.396	1.8681	1	1	1	1	1	0	1	2.02	2.598e-05
1070	5	0	1	NP_689939.1	NP_689939.1	https://www.ncbi.nlm.nih.gov/protein/	NP_689939.1	calcium uptake protein 2, mitochondrial [Homo sapiens]	434	49666	9.1		MICU2	0	0	0				X	X	X	X	X	X	X	X	X	X	X	X	X	X	X	X	1	4.8e-05	1.79769e+308	6.326	1.6976	1	1	1	1	1	0	1	5.3	4.753e-05
1071	5	0	1	NP_001305663.1	NP_001305663.1	https://www.ncbi.nlm.nih.gov/protein/	NP_001305663.1	kinesin light chain 2 isoform 1 [Homo sapiens]	622	68935	7.2		KLC2	0	0	0				X	X	X	X	X	X	X	X	X	X	X	X	X	X	X	X	1	3.3e-05	1.79769e+308	6.056	1.6217	1	1	2	0	0	2	1	2.25	3.316e-05
1072	5	0	1	NP_060268.2	NP_060268.2	https://www.ncbi.nlm.nih.gov/protein/	NP_060268.2	YTH domain-containing family protein 1 [Homo sapiens]	559	60874	8.8		YTHDF1	0	0	0				X	X	X	X	X	X	X	X	X	X	X	X	X	X	X	X	0	0	0				X	X	X	X	X	X	X	X
1073	5	0	1	NP_006006.3	NP_006006.3	https://www.ncbi.nlm.nih.gov/protein/	NP_006006.3	AT-rich interactive domain-containing protein 1A isoform a [Homo sapiens]	2285	242042	6.7		ARID1A	0	0	0				X	X	X	X	X	X	X	X	X	X	X	X	X	X	X	X	0	0	0				X	X	X	X	X	X	X	X
1074	5	0	1	NP_036602.1	NP_036602.1	https://www.ncbi.nlm.nih.gov/protein/	NP_036602.1	transportin-3 isoform 1 [Homo sapiens]	923	104203	5.6		TNPO3	0	0	0				X	X	X	X	X	X	X	X	X	X	X	X	X	X	X	X	1	0.000201	1.79769e+308	7.642	1.8516	1	5	9	9	5	0	9	9.53	0.00020114
1075	5	0	2	NP_001336053.1;NP_005376.2	NP_001336053.1	https://www.ncbi.nlm.nih.gov/protein/	NP_001336053.1	NK-tumor recognition protein isoform c [Homo sapiens]	1463	165763	10		NKTR	0	0	0				X	X	X	X	X	X	X	X	X	X	X	X	X	X	X	X	2	0.000215	1.79769e+308	19.166	62.22	0	7	15	15	7	0	15	8.07	0.0002115
1076	5	1	1	NP_001188267.1	NP_001188267.1	https://www.ncbi.nlm.nih.gov/protein/	NP_001188267.1	scaffold attachment factor B1 isoform 1 [Homo sapiens]	917	102855	5.5		SAFB	0	0	0	-8.149	-2.4562	0.782957	X	X	X	X	X	X	X	X	X	X	X	X	X	X	X	X	2	9.5e-05	1.61017	8.487	2.4433	0.798274	6	14	3	1	11	7.125	10.47	0.00016028
1077	5	0	1	NP_004535.1	NP_004535.1	https://www.ncbi.nlm.nih.gov/protein/	NP_004535.1	NADH dehydrogenase [ubiquinone] 1 alpha subcomplex subunit 10, mitochondrial isoform 1 precursor [Homo sapiens]	355	40751	8.5		NDUFA10	0	0	0				X	X	X	X	X	X	X	X	X	X	X	X	X	X	X	X	1	0.000449	1.79769e+308	7.459	1.8395	1	X	X	X	X	X	X	X	X
1078	5	1	1	NP_067051.2	NP_067051.2	https://www.ncbi.nlm.nih.gov/protein/	NP_067051.2	splicing factor, arginine/serine-rich 19 [Homo sapiens]	1312	139269	9.2		SCAF1	0	0	0	-7.978	-2.3867	0.806613	X	X	X	X	X	X	X	X	X	X	X	X	X	X	X	X	0	0	0	-8.116	-2.3369	0.578438	X	X	X	X	X	X	X	X
1079	5	0	1	NP_057715.2	NP_057715.2	https://www.ncbi.nlm.nih.gov/protein/	NP_057715.2	PAX3- and PAX7-binding protein 1 isoform 1 [Homo sapiens]	917	104804	5.7		PAXBP1	1	4.7e-05	1.79769e+308	6.716	1.5975	0.896424	1	2	2	1	0	2	1.96	4.709e-05	X	X	X	X	X	X	X	X	2	7.4e-05	1.79769e+308	18.087	54.2648	0	3	4	4	3	0	4	6.54	8.998e-05
1080	5	0	1	NP_036218.1	NP_036218.1	https://www.ncbi.nlm.nih.gov/protein/	NP_036218.1	general transcription factor 3C polypeptide 3 isoform 1 [Homo sapiens]	886	101272	5.1		GTF3C3	0	0	0				X	X	X	X	X	X	X	X	X	X	X	X	X	X	X	X	2	4.2e-05	1.79769e+308	17.419	29.8218	0	1	1	1	1	0	1	2.37	2.328e-05
1081	5	0	1	NP_849193.1	NP_849193.1	https://www.ncbi.nlm.nih.gov/protein/	NP_849193.1	dolichyl-diphosphooligosaccharide--protein glycosyltransferase subunit STT3B [Homo sapiens]	826	93674	8.9		STT3B	1	0.000131	1.79769e+308	7.078	1.9932	0.756204	2	5	5	2	0	5	3.75	0.00013069	X	X	X	X	X	X	X	X	0	0	0				X	X	X	X	X	X	X	X
1082	5	0	1	NP_054722.2	NP_054722.2	https://www.ncbi.nlm.nih.gov/protein/	NP_054722.2	pre-mRNA-splicing factor ATP-dependent RNA helicase PRP16 [Homo sapiens]	1227	140502	6.5		DHX38	1	1.8e-05	1.79769e+308	5.153	1.2364	1	1	1	1	1	0	1	1.3	1.76e-05	X	X	X	X	X	X	X	X	2	0.000114	1.79769e+308	18.157	22.3147	0	7	11	11	7	0	11	7.99	0.00018493
1083	5	0	1	NP_001353498.1	NP_001353498.1	https://www.ncbi.nlm.nih.gov/protein/	NP_001353498.1	serine/arginine repetitive matrix protein 1 isoform 7 [Homo sapiens]	917	103852	11.9		SRRM1	1	1.2e-05	1.79769e+308	6.053	1.8753	0.798193	1	1	0	0	1	0.5	1.31	1.177e-05	X	X	X	X	X	X	X	X	1	4.5e-05	1.79769e+308	6.448	1.3607	1	1	4	0	0	4	2	1.85	4.499e-05
1084	5	0	1	NP_001123579.1	NP_001123579.1	https://www.ncbi.nlm.nih.gov/protein/	NP_001123579.1	kinesin light chain 1 isoform 3 [Homo sapiens]	618	69765	5.9		KLC1	0	0	0				X	X	X	X	X	X	X	X	X	X	X	X	X	X	X	X	1	3.3e-05	1.79769e+308	6.766	2.1164	0.924006	1	2	0	0	2	1	2.27	3.338e-05
1085	5	0	1	NP_003189.2	NP_003189.2	https://www.ncbi.nlm.nih.gov/protein/	NP_003189.2	elongin-A [Homo sapiens]	798	89909	9.6		ELOA	0	0	0				X	X	X	X	X	X	X	X	X	X	X	X	X	X	X	X	0	0	0				X	X	X	X	X	X	X	X
1086	5	0	1	NP_057637.2	NP_057637.2	https://www.ncbi.nlm.nih.gov/protein/	NP_057637.2	nuclear pore glycoprotein p62 [Homo sapiens]	522	53255	5.3		NUP62	0	0	0				X	X	X	X	X	X	X	X	X	X	X	X	X	X	X	X	1	7.9e-05	1.79769e+308	7.291	2.1599	0.907478	1	2	2	1	0	2	2.68	7.903e-05
1087	5	0	3	NP_001072989.1;NP_001257943.1;NP_004977.2	NP_001072989.1	https://www.ncbi.nlm.nih.gov/protein/	NP_001072989.1	kinectin isoform a [Homo sapiens]	1357	156275	5.6		KTN1	0	0	0				X	X	X	X	X	X	X	X	X	X	X	X	X	X	X	X	0	0	0				X	X	X	X	X	X	X	X
1088	5	0	1	NP_057191.2	NP_057191.2	https://www.ncbi.nlm.nih.gov/protein/	NP_057191.2	zinc finger RNA-binding protein [Homo sapiens]	1074	117012	9		ZFR	0	0	0				X	X	X	X	X	X	X	X	X	X	X	X	X	X	X	X	1	3.8e-05	1.79769e+308	6.615	1.919	0.997405	1	2	2	1	0	2	1.3	3.841e-05
1089	5	0	1	NP_001263309.1	NP_001263309.1	https://www.ncbi.nlm.nih.gov/protein/	NP_001263309.1	ESF1 homolog [Homo sapiens]	851	98796	5.1		ESF1	0	0	0				X	X	X	X	X	X	X	X	X	X	X	X	X	X	X	X	2	8e-05	1.79769e+308	18.142	54.0519	0	2	4	4	2	0	4	4.94	9.696e-05
1090	5	0	1	NP_060139.2	NP_060139.2	https://www.ncbi.nlm.nih.gov/protein/	NP_060139.2	DNA excision repair protein ERCC-6-like isoform a [Homo sapiens]	1250	141103	5.3		ERCC6L	0	0	0				X	X	X	X	X	X	X	X	X	X	X	X	X	X	X	X	2	2.9e-05	1.79769e+308	17.027	31.8059	0	1	1	1	1	0	1	1.44	1.65e-05
1091	5	0	1	NP_060668.2	NP_060668.2	https://www.ncbi.nlm.nih.gov/protein/	NP_060668.2	dnaJ homolog subfamily C member 11 [Homo sapiens]	559	63278	8.4		DNAJC11	0	0	0				X	X	X	X	X	X	X	X	X	X	X	X	X	X	X	X	1	9.5e-05	1.79769e+308	7.718	2.5072	0.773556	X	X	X	X	X	X	X	X
1092	5	0	1	NP_002408.3	NP_002408.3	https://www.ncbi.nlm.nih.gov/protein/	NP_002408.3	proliferation marker protein Ki-67 isoform 1 [Homo sapiens]	3256	358695	9.4		MKI67	0	0	0				X	X	X	X	X	X	X	X	X	X	X	X	X	X	X	X	0	0	0				X	X	X	X	X	X	X	X
1093	5	0	1	NP_919261.2	NP_919261.2	https://www.ncbi.nlm.nih.gov/protein/	NP_919261.2	protein SPT2 homolog [Homo sapiens]	685	75599	9.8		SPTY2D1	0	0	0				X	X	X	X	X	X	X	X	X	X	X	X	X	X	X	X	0	0	0				X	X	X	X	X	X	X	X
1094	5	0	1	NP_001156769.1	NP_001156769.1	https://www.ncbi.nlm.nih.gov/protein/	NP_001156769.1	serine/threonine-protein kinase MARK2 isoform f [Homo sapiens]	709	79427	9.6		MARK2	0	0	0				X	X	X	X	X	X	X	X	X	X	X	X	X	X	X	X	1	8.7e-05	1.79769e+308	6.853	1.5109	1	6	8	0	0	8	3	16.78	8.728e-05
1095	5	0	1	NP_060485.4	NP_060485.4	https://www.ncbi.nlm.nih.gov/protein/	NP_060485.4	RPA-related protein RADX isoform 1 [Homo sapiens]	855	97554	8.4		RADX	0	0	0				X	X	X	X	X	X	X	X	X	X	X	X	X	X	X	X	1	6.2e-05	1.79769e+308	6.828	2.1018	0.929529	X	X	X	X	X	X	X	X
1096	5	0	1	NP_059672.2	NP_059672.2	https://www.ncbi.nlm.nih.gov/protein/	NP_059672.2	serine/threonine-protein kinase MARK2 isoform a [Homo sapiens]	745	83113	9.7		MARK2	0	0	0				X	X	X	X	X	X	X	X	X	X	X	X	X	X	X	X	1	6.9e-05	1.79769e+308	7.026	1.67	1	5	7	0	0	7	2.5	13.69	6.922e-05
1097	5	0	1	NP_055426.1	NP_055426.1	https://www.ncbi.nlm.nih.gov/protein/	NP_055426.1	midasin [Homo sapiens]	5596	632827	5.7		MDN1	1	4e-06	1.79769e+308	6.296	1.4853	0.935205	1	1	1	1	0	1	0.16	3.86e-06	X	X	X	X	X	X	X	X	0	0	0				X	X	X	X	X	X	X	X
1098	5	0	1	NP_001034558.2	NP_001034558.2	https://www.ncbi.nlm.nih.gov/protein/	NP_001034558.2	serine/threonine-protein kinase MARK2 isoform d [Homo sapiens]	788	87911	9.7		MARK2	0	0	0				X	X	X	X	X	X	X	X	X	X	X	X	X	X	X	X	1	6.5e-05	1.79769e+308	8.119	2.278	0.862192	5	7	0	0	7	2.5	12.82	6.544e-05
1099	5	0	1	NP_075384.4	NP_075384.4	https://www.ncbi.nlm.nih.gov/protein/	NP_075384.4	protein KRI1 homolog [Homo sapiens]	703	82598	5.1		KRI1	1	6.4e-05	1.79769e+308	6.804	1.4349	0.952353	X	X	X	X	X	X	X	X	1	1	1	1	0	1	4.41	6.404e-05	2	0.000134	1.79769e+308	18.7	63.0482	0	3	4	4	3	0	4	7.97	0.00011737
1100	5	0	2	NP_001351042.1;NP_001363123.1	NP_001351042.1	https://www.ncbi.nlm.nih.gov/protein/	NP_001351042.1	chromodomain-helicase-DNA-binding protein 1 isoform 1 [Homo sapiens]	1798	207432	7.2		CHD1	0	0	0				X	X	X	X	X	X	X	X	X	X	X	X	X	X	X	X	2	3.8e-05	1.79769e+308	17.42	46.8811	0	3	4	4	3	0	4	3.62	4.589e-05
1101	5	0	1	NP_001243125.1	NP_001243125.1	https://www.ncbi.nlm.nih.gov/protein/	NP_001243125.1	serine/threonine-protein kinase A-Raf isoform 2 [Homo sapiens]	609	67926	9.1		ARAF	0	0	0				X	X	X	X	X	X	X	X	X	X	X	X	X	X	X	X	2	0.000104	1.79769e+308	18.049	24.4109	0	1	1	1	1	0	1	3.45	3.387e-05
1102	5	0	1	NP_001231903.1	NP_001231903.1	https://www.ncbi.nlm.nih.gov/protein/	NP_001231903.1	serine/threonine-protein phosphatase PP1-gamma catalytic subunit isoform 2 [Homo sapiens]	337	38518	6.1		PPP1CC	1	8.5e-05	1.79769e+308	7.359	2.0681	0.729613	1	4	0	0	4	1.33333	5.04	8.542e-05	X	X	X	X	X	X	X	X	2	0.000362	1.79769e+308	19.292	27.9973	0	8	25	2	1	23	9.25	40.36	0.00056619
1103	5	0	1	NP_055238.1	NP_055238.1	https://www.ncbi.nlm.nih.gov/protein/	NP_055238.1	AF4/FMR2 family member 4 [Homo sapiens]	1163	127459	9.3		AFF4	1	3.7e-05	1.79769e+308	7.7	1.8635	0.802396	2	2	2	2	0	2	2.67	3.713e-05	X	X	X	X	X	X	X	X	0	0	0				X	X	X	X	X	X	X	X
1104	4	1	1	NP_001308412.1	NP_001308412.1	https://www.ncbi.nlm.nih.gov/protein/	NP_001308412.1	40S ribosomal protein S19 isoform 1 [Homo sapiens]	145	16060	10.3		RPS19	0	0	0	-8.509	-2.7015	0.700026	X	X	X	X	X	X	X	X	X	X	X	X	X	X	X	X	0	0	0	-8.43	-2.785	0.42753	X	X	X	X	X	X	X	X
1105	4	1	1	NP_006316.1	NP_006316.1	https://www.ncbi.nlm.nih.gov/protein/	NP_006316.1	GTP-binding nuclear protein Ran isoform 1 [Homo sapiens]	216	24423	7.5		RAN	0	0	0	-7.378	-1.9688	0.946938	X	X	X	X	X	X	X	X	X	X	X	X	X	X	X	X	1	0.000191	1.01058	0.606	0.1499	1	1	2	2	1	0	2	6.48	0.000191
1106	4	0	1	NP_009140.1	NP_009140.1	https://www.ncbi.nlm.nih.gov/protein/	NP_009140.1	60S ribosomal protein L35 [Homo sapiens]	123	14551	11		RPL35	0	0	0				X	X	X	X	X	X	X	X	X	X	X	X	X	X	X	X	0	0	0				X	X	X	X	X	X	X	X
1107	4	1	1	NP_002005.1	NP_002005.1	https://www.ncbi.nlm.nih.gov/protein/	NP_002005.1	peptidyl-prolyl cis-trans isomerase FKBP4 [Homo sapiens]	459	51805	5.4		FKBP4	0	0	0	-7.563	-1.7219	1	X	X	X	X	X	X	X	X	X	X	X	X	X	X	X	X	0	0	0	-8.315	-2.6367	0.474965	X	X	X	X	X	X	X	X
1108	4	0	1	NP_079472.1	NP_079472.1	https://www.ncbi.nlm.nih.gov/protein/	NP_079472.1	grpE protein homolog 1, mitochondrial precursor [Homo sapiens]	217	24279	8.1		GRPEL1	0	0	0				X	X	X	X	X	X	X	X	X	X	X	X	X	X	X	X	0	0	0				X	X	X	X	X	X	X	X
1109	4	0	2	NP_000068.1;NP_001182061.1	NP_000068.1	https://www.ncbi.nlm.nih.gov/protein/	NP_000068.1	cyclin-dependent kinase inhibitor 2A isoform p16INK4a [Homo sapiens]	156	16533	5.8		CDKN2A	0	0	0				X	X	X	X	X	X	X	X	X	X	X	X	X	X	X	X	0	0	0				X	X	X	X	X	X	X	X
1110	4	1	1	NP_055040.2	NP_055040.2	https://www.ncbi.nlm.nih.gov/protein/	NP_055040.2	serine/threonine-protein phosphatase 2A 65 kDa regulatory subunit A alpha isoform isoform 1 [Homo sapiens]	589	65309	5.1		PPP2R1A	0	0	0	-7.803	-2.0018	0.93612	X	X	X	X	X	X	X	X	X	X	X	X	X	X	X	X	1	7e-05	0.336538	-0.5	-0.1358	1	1	2	2	1	0	2	3.4	7.004e-05
1111	4	1	1	NP_001124463.1	NP_001124463.1	https://www.ncbi.nlm.nih.gov/protein/	NP_001124463.1	hypoxia up-regulated protein 1 precursor [Homo sapiens]	999	111335	5.2		HYOU1	0	0	0	-7.428	-2.0068	0.934474	X	X	X	X	X	X	X	X	X	X	X	X	X	X	X	X	1	2.1e-05	0.4375	0.398	0.1225	1	1	1	1	1	0	1	1.6	2.065e-05
1112	4	1	1	NP_000282.1	NP_000282.1	https://www.ncbi.nlm.nih.gov/protein/	NP_000282.1	phosphoglycerate kinase 1 [Homo sapiens]	417	44615	8.1		PGK1	0	0	0	-9.72	-2.4001	0.802051	X	X	X	X	X	X	X	X	X	X	X	X	X	X	X	X	0	0	0	-10.324	-2.4391	0.542123	X	X	X	X	X	X	X	X
1113	4	0	3	NP_001269530.1;NP_001269533.1;NP_006592.3	NP_001269530.1	https://www.ncbi.nlm.nih.gov/protein/	NP_001269530.1	prostaglandin E synthase 3 isoform b [Homo sapiens]	139	16476	4.8		PTGES3	0	0	0				X	X	X	X	X	X	X	X	X	X	X	X	X	X	X	X	1	0.000297	1.79769e+308	7.643	2.014	0.962456	2	2	2	2	0	2	23.02	0.0002968
1114	4	0	3	NP_001185706.1;NP_001185707.1;NP_001185708.1	NP_001185706.1	https://www.ncbi.nlm.nih.gov/protein/	NP_001185706.1	cullin-2 isoform c [Homo sapiens]	745	86983	6.9		CUL2	0	0	0				X	X	X	X	X	X	X	X	X	X	X	X	X	X	X	X	0	0	0				X	X	X	X	X	X	X	X
1115	4	0	1	NP_057149.1	NP_057149.1	https://www.ncbi.nlm.nih.gov/protein/	NP_057149.1	28S ribosomal protein S16, mitochondrial [Homo sapiens]	137	15345	9.5		MRPS16	0	0	0				X	X	X	X	X	X	X	X	X	X	X	X	X	X	X	X	1	0.000151	1.79769e+308	7.094	1.9316	0.992816	1	1	1	1	0	1	13.14	0.00015057
1116	4	1	1	NP_001933.2	NP_001933.2	https://www.ncbi.nlm.nih.gov/protein/	NP_001933.2	desmoglein-1 preproprotein [Homo sapiens]	1049	113748	5		DSG1	0	0	0	-8.599	-2.5641	0.746316	X	X	X	X	X	X	X	X	X	X	X	X	X	X	X	X	1	7.9e-05	0.0537781	-0.357	-0.0954	1	2	4	4	2	0	4	3.15	7.866e-05
1117	4	0	1	NP_002938.1	NP_002938.1	https://www.ncbi.nlm.nih.gov/protein/	NP_002938.1	replication protein A 14 kDa subunit [Homo sapiens]	121	13569	5.1		RPA3	0	0	0				X	X	X	X	X	X	X	X	X	X	X	X	X	X	X	X	1	0.002046	1.79769e+308	8.056	1.6156	1	3	12	12	3	0	12	48.76	0.00204574
1118	4	0	2	NP_001263408.1;NP_004784.2	NP_001263408.1	https://www.ncbi.nlm.nih.gov/protein/	NP_001263408.1	lon protease homolog, mitochondrial isoform 2 [Homo sapiens]	895	100397	6.7		LONP1	0	0	0				X	X	X	X	X	X	X	X	X	X	X	X	X	X	X	X	1	2.3e-05	1.79769e+308	6.234	1.4206	1	1	1	1	1	0	1	3.91	2.305e-05
1119	4	0	1	NP_009031.1	NP_009031.1	https://www.ncbi.nlm.nih.gov/protein/	NP_009031.1	ATP synthase subunit e, mitochondrial [Homo sapiens]	69	7933	9.4		ATP5ME	1	0.000939	1.79769e+308	8.05	2.2777	0.656117	1	3	3	1	0	3	20.29	0.00093869	X	X	X	X	X	X	X	X	0	0	0				X	X	X	X	X	X	X	X
1120	4	0	1	NP_987100.1	NP_987100.1	https://www.ncbi.nlm.nih.gov/protein/	NP_987100.1	ras GTPase-activating protein-binding protein 2 isoform b [Homo sapiens]	449	50817	5.4		G3BP2	0	0	0				X	X	X	X	X	X	X	X	X	X	X	X	X	X	X	X	0	0	0				X	X	X	X	X	X	X	X
1121	4	0	1	NP_057154.2	NP_057154.2	https://www.ncbi.nlm.nih.gov/protein/	NP_057154.2	28S ribosomal protein S23, mitochondrial [Homo sapiens]	190	21771	8.9		MRPS23	0	0	0				X	X	X	X	X	X	X	X	X	X	X	X	X	X	X	X	2	0.000574	1.79769e+308	19.901	28.9542	0	4	8	8	4	0	8	26.84	0.00086854
1122	4	0	1	NP_085056.2	NP_085056.2	https://www.ncbi.nlm.nih.gov/protein/	NP_085056.2	cytochrome b5 type B [Homo sapiens]	150	16695	5		CYB5B	2	0.000444	1.79769e+308	19.769	42.497	0	1	2	2	1	0	2	8	0.00028786	1	2	2	1	0	2	8	0.00060022	0	0	0				X	X	X	X	X	X	X	X
1123	4	1	1	NP_001158886.1	NP_001158886.1	https://www.ncbi.nlm.nih.gov/protein/	NP_001158886.1	L-lactate dehydrogenase A chain isoform 3 [Homo sapiens]	361	39837	8.4		LDHA	1	6e-05	0.0496278	0.122	0.0298	1	1	1	1	1	0	1	4.16	5.981e-05	X	X	X	X	X	X	X	X	0	0	0	-8.183	-2.6899	0.457641	X	X	X	X	X	X	X	X
1124	4	0	1	NP_877423.1	NP_877423.1	https://www.ncbi.nlm.nih.gov/protein/	NP_877423.1	DNA replication licensing factor MCM4 [Homo sapiens]	863	96558	6.7		MCM4	0	0	0				X	X	X	X	X	X	X	X	X	X	X	X	X	X	X	X	1	2.4e-05	1.79769e+308	7.231	2.1623	0.906564	1	1	1	1	0	1	2.2	2.39e-05
1125	4	1	2	NP_001273201.1;NP_003286.1	NP_001273201.1	https://www.ncbi.nlm.nih.gov/protein/	NP_001273201.1	translationally-controlled tumor protein isoform 1 [Homo sapiens]	197	22574	5.2		TPT1	0	0	0	-7.572	-1.6616	1	X	X	X	X	X	X	X	X	X	X	X	X	X	X	X	X	0	0	0	-9.201	-2.7504	0.438355	X	X	X	X	X	X	X	X
1126	4	0	1	NP_078816.2	NP_078816.2	https://www.ncbi.nlm.nih.gov/protein/	NP_078816.2	39S ribosomal protein L24, mitochondrial [Homo sapiens]	216	24915	9.3		MRPL24	0	0	0				X	X	X	X	X	X	X	X	X	X	X	X	X	X	X	X	1	0.000246	1.79769e+308	7.122	1.6168	1	X	X	X	X	X	X	X	X
1127	4	0	1	NP_116558.1	NP_116558.1	https://www.ncbi.nlm.nih.gov/protein/	NP_116558.1	DNA-directed RNA polymerase II subunit RPB3 [Homo sapiens]	275	31441	4.9		POLR2C	0	0	0				X	X	X	X	X	X	X	X	X	X	X	X	X	X	X	X	0	0	0				X	X	X	X	X	X	X	X
1128	4	0	1	NP_057185.1	NP_057185.1	https://www.ncbi.nlm.nih.gov/protein/	NP_057185.1	60S ribosome subunit biogenesis protein NIP7 homolog isoform 1 [Homo sapiens]	180	20463	8.5		NIP7	0	0	0				X	X	X	X	X	X	X	X	X	X	X	X	X	X	X	X	1	0.000229	1.79769e+308	7.659	2.0055	0.965614	2	2	2	2	0	2	18.89	0.0002292
1129	4	1	1	NP_006286.1	NP_006286.1	https://www.ncbi.nlm.nih.gov/protein/	NP_006286.1	valine--tRNA ligase [Homo sapiens]	1264	140476	7.6		VARS	0	0	0	-8.19	-2.5444	0.752991	X	X	X	X	X	X	X	X	X	X	X	X	X	X	X	X	0	0	0	-8.003	-2.2242	0.619563	X	X	X	X	X	X	X	X
1130	4	1	1	NP_001351221.1	NP_001351221.1	https://www.ncbi.nlm.nih.gov/protein/	NP_001351221.1	transportin-1 isoform 2 [Homo sapiens]	890	101310	5		TNPO1	0	0	0	-5.88	-1.5971	1	X	X	X	X	X	X	X	X	X	X	X	X	X	X	X	X	1	0.000119	14.875	0.806	0.216	1	X	X	X	X	X	X	X	X
1131	4	0	1	NP_001243239.1	NP_001243239.1	https://www.ncbi.nlm.nih.gov/protein/	NP_001243239.1	glutaminase kidney isoform, mitochondrial isoform 2 [Homo sapiens]	598	65460	7.9		GLS	0	0	0				X	X	X	X	X	X	X	X	X	X	X	X	X	X	X	X	1	3.4e-05	1.79769e+308	7.323	1.8295	1	1	1	1	1	0	1	3.01	3.449e-05
1132	4	0	4	NP_000007.1;NP_001120800.1;NP_001272971.1;NP_001272972.1	NP_000007.1	https://www.ncbi.nlm.nih.gov/protein/	NP_000007.1	medium-chain specific acyl-CoA dehydrogenase, mitochondrial isoform a precursor [Homo sapiens]	421	46588	8.4		ACADM	0	0	0				X	X	X	X	X	X	X	X	X	X	X	X	X	X	X	X	0	0	0				X	X	X	X	X	X	X	X
1133	4	1	1	NP_001176.1	NP_001176.1	https://www.ncbi.nlm.nih.gov/protein/	NP_001176.1	zinc-alpha-2-glycoprotein precursor [Homo sapiens]	298	34259	6.1		AZGP1	0	0	0	-8.423	-1.6586	1	X	X	X	X	X	X	X	X	X	X	X	X	X	X	X	X	1	6.9e-05	0.0735608	-0.645	-0.1519	1	1	1	1	1	0	1	7.05	6.922e-05
1134	4	1	1	NP_005817.1	NP_005817.1	https://www.ncbi.nlm.nih.gov/protein/	NP_005817.1	heterogeneous nuclear ribonucleoprotein R isoform 2 [Homo sapiens]	633	70943	8.1		HNRNPR	0	0	0	-7.725	-1.9139	0.964778	X	X	X	X	X	X	X	X	X	X	X	X	X	X	X	X	1	0.000509	4.31356	1.493	0.3302	1	8	17	14	6	3	15.6154	18.01	0.00050887
1135	4	1	1	NP_005850.1	NP_005850.1	https://www.ncbi.nlm.nih.gov/protein/	NP_005850.1	transcriptional activator protein Pur-alpha [Homo sapiens]	322	34911	6.4		PURA	0	0	0	-7.185	-2.3226	0.828423	X	X	X	X	X	X	X	X	X	X	X	X	X	X	X	X	1	0.00032	15.2381	0.06	0.0192	1	2	5	5	2	0	5	16.15	0.00032031
1136	4	0	1	NP_006701.1	NP_006701.1	https://www.ncbi.nlm.nih.gov/protein/	NP_006701.1	COP9 signalosome complex subunit 8 isoform 1 [Homo sapiens]	209	23226	5.4		COPS8	0	0	0				X	X	X	X	X	X	X	X	X	X	X	X	X	X	X	X	0	0	0				X	X	X	X	X	X	X	X
1137	4	1	1	NP_006799.1	NP_006799.1	https://www.ncbi.nlm.nih.gov/protein/	NP_006799.1	protein transport protein Sec61 subunit beta [Homo sapiens]	96	9974	11.6		SEC61B	1	0.000225	1.58451	0.183	0.0476	1	1	1	1	1	0	1	15.63	0.00022489	X	X	X	X	X	X	X	X	0	0	0	-7.566	-1.9952	0.705898	X	X	X	X	X	X	X	X
1138	4	1	1	NP_000681.2	NP_000681.2	https://www.ncbi.nlm.nih.gov/protein/	NP_000681.2	aldehyde dehydrogenase, mitochondrial isoform 1 precursor [Homo sapiens]	517	56381	7		ALDH2	0	0	0	-8.037	-1.7439	1	X	X	X	X	X	X	X	X	X	X	X	X	X	X	X	X	1	0.000103	0.289326	-0.872	-0.2519	1	X	X	X	X	X	X	X	X
1139	4	0	1	NP_001012632.1	NP_001012632.1	https://www.ncbi.nlm.nih.gov/protein/	NP_001012632.1	C-terminal-binding protein 1 isoform 2 [Homo sapiens]	429	46405	6.6		CTBP1	0	0	0				X	X	X	X	X	X	X	X	X	X	X	X	X	X	X	X	1	4.8e-05	1.79769e+308	7.192	2.2766	0.862731	1	1	1	1	0	1	4.43	4.808e-05
1140	4	1	4	NP_001007554.1;NP_001123995.1;NP_001229820.1;NP_001229822.1	NP_001007554.1	https://www.ncbi.nlm.nih.gov/protein/	NP_001007554.1	cold shock domain-containing protein E1 isoform 1 [Homo sapiens]	798	88885	6.2		CSDE1	0	0	0	-7.481	-2.1594	0.883658	X	X	X	X	X	X	X	X	X	X	X	X	X	X	X	X	0	0	0	-6.813	-2.0801	0.673528	X	X	X	X	X	X	X	X
1141	4	0	1	NP_037466.2	NP_037466.2	https://www.ncbi.nlm.nih.gov/protein/	NP_037466.2	mannose-1-phosphate guanyltransferase beta isoform 1 [Homo sapiens]	387	42650	6.4		GMPPB	0	0	0				X	X	X	X	X	X	X	X	X	X	X	X	X	X	X	X	1	5.3e-05	1.79769e+308	6.548	1.8226	1	1	1	1	1	0	1	3.1	5.33e-05
1142	4	0	1	NP_057213.2	NP_057213.2	https://www.ncbi.nlm.nih.gov/protein/	NP_057213.2	COP9 signalosome complex subunit 4 isoform 1 [Homo sapiens]	406	46269	5.8		COPS4	0	0	0				X	X	X	X	X	X	X	X	X	X	X	X	X	X	X	X	0	0	0				X	X	X	X	X	X	X	X
1143	4	0	1	NP_057110.3	NP_057110.3	https://www.ncbi.nlm.nih.gov/protein/	NP_057110.3	retinol dehydrogenase 11 isoform 1 precursor [Homo sapiens]	318	35386	8.8		RDH11	1	0.000204	1.79769e+308	6.86	1.542	0.915702	3	3	3	3	0	3	12.89	0.00020368	X	X	X	X	X	X	X	X	0	0	0				X	X	X	X	X	X	X	X
1144	4	0	2	NP_001317692.1;NP_008830.2	NP_001317692.1	https://www.ncbi.nlm.nih.gov/protein/	NP_001317692.1	isocitrate dehydrogenase [NAD] subunit beta, mitochondrial isoform e precursor [Homo sapiens]	387	42411	8.5		IDH3B	0	0	0				X	X	X	X	X	X	X	X	X	X	X	X	X	X	X	X	0	0	0				X	X	X	X	X	X	X	X
1145	4	0	1	NP_002480.1	NP_002480.1	https://www.ncbi.nlm.nih.gov/protein/	NP_002480.1	cytochrome c oxidase subunit NDUFA4 [Homo sapiens]	81	9370	9.4		NDUFA4	1	0.000267	1.79769e+308	7.144	2.06	0.732483	1	1	1	1	0	1	12.35	0.00026654	X	X	X	X	X	X	X	X	0	0	0				X	X	X	X	X	X	X	X
1146	4	0	2	NP_001349589.1;NP_036585.1	NP_001349589.1	https://www.ncbi.nlm.nih.gov/protein/	NP_001349589.1	transducin beta-like protein 2 isoform 2 [Homo sapiens]	414	46348	9.5		TBL2	0	0	0				X	X	X	X	X	X	X	X	X	X	X	X	X	X	X	X	0	0	0				X	X	X	X	X	X	X	X
1147	4	1	1	NP_001036816.1	NP_001036816.1	https://www.ncbi.nlm.nih.gov/protein/	NP_001036816.1	tropomyosin alpha-3 chain isoform Tpm3.2cy [Homo sapiens]	248	28870	4.8		TPM3	0	0	0	-8.18	-2.113	0.89922	X	X	X	X	X	X	X	X	X	X	X	X	X	X	X	X	1	0.000166	0.305147	-0.726	-0.131	1	2	2	1	1	1	2	10.48	0.00016635
1148	4	1	1	NP_065761.1	NP_065761.1	https://www.ncbi.nlm.nih.gov/protein/	NP_065761.1	leucine-rich repeat-containing protein 47 [Homo sapiens]	583	63473	8.3		LRRC47	1	3.7e-05	0.0833333	-1.954	-0.4603	1	1	1	1	1	0	1	3.09	3.703e-05	X	X	X	X	X	X	X	X	0	0	0	-7.663	-2.2633	0.605177	X	X	X	X	X	X	X	X
1149	4	1	1	NP_055182.3	NP_055182.3	https://www.ncbi.nlm.nih.gov/protein/	NP_055182.3	protein FAM162A [Homo sapiens]	154	17342	9.8		FAM162A	1	0.000701	5.27068	1.143	0.2804	1	2	5	5	2	0	5	18.18	0.00070097	X	X	X	X	X	X	X	X	0	0	0	-8.442	-2.5965	0.488277	X	X	X	X	X	X	X	X
1150	4	0	1	NP_005561.1	NP_005561.1	https://www.ncbi.nlm.nih.gov/protein/	NP_005561.1	protein ERGIC-53 precursor [Homo sapiens]	510	57549	6.8		LMAN1	0	0	0				X	X	X	X	X	X	X	X	X	X	X	X	X	X	X	X	1	0.000324	1.79769e+308	8.402	2.315	0.847916	3	8	8	3	0	8	15.69	0.00032357
1151	4	0	1	NP_064628.1	NP_064628.1	https://www.ncbi.nlm.nih.gov/protein/	NP_064628.1	mitochondrial import receptor subunit TOM22 homolog [Homo sapiens]	142	15522	4.3		TOMM22	0	0	0				X	X	X	X	X	X	X	X	X	X	X	X	X	X	X	X	0	0	0				X	X	X	X	X	X	X	X
1152	4	0	1	NP_057651.1	NP_057651.1	https://www.ncbi.nlm.nih.gov/protein/	NP_057651.1	BRCA2 and CDKN1A-interacting protein isoform BCCIPalpha [Homo sapiens]	322	36215	4.7		BCCIP	0	0	0				X	X	X	X	X	X	X	X	X	X	X	X	X	X	X	X	2	0.000137	1.79769e+308	18.452	19.9819	0	3	6	0	0	6	3	16.77	0.00019218
1153	4	0	1	NP_001244120.1	NP_001244120.1	https://www.ncbi.nlm.nih.gov/protein/	NP_001244120.1	probable ATP-dependent RNA helicase DDX6 [Homo sapiens]	483	54417	8.7		DDX6	0	0	0				X	X	X	X	X	X	X	X	X	X	X	X	X	X	X	X	0	0	0				X	X	X	X	X	X	X	X
1154	4	0	1	NP_150597.1	NP_150597.1	https://www.ncbi.nlm.nih.gov/protein/	NP_150597.1	28S ribosomal protein S36, mitochondrial [Homo sapiens]	103	11466	10		MRPS36	0	0	0				X	X	X	X	X	X	X	X	X	X	X	X	X	X	X	X	0	0	0				X	X	X	X	X	X	X	X
1155	4	0	1	NP_777549.1	NP_777549.1	https://www.ncbi.nlm.nih.gov/protein/	NP_777549.1	NADH dehydrogenase [ubiquinone] 1 alpha subcomplex assembly factor 2 [Homo sapiens]	169	19856	9		NDUFAF2	1	0.000511	1.79769e+308	9.547	3.1849	0.375248	1	4	4	1	0	4	10.65	0.000511	X	X	X	X	X	X	X	X	0	0	0				X	X	X	X	X	X	X	X
1156	4	0	1	NP_001307894.1	NP_001307894.1	https://www.ncbi.nlm.nih.gov/protein/	NP_001307894.1	vigilin isoform a [Homo sapiens]	1268	141439	6.9		HDLBP	0	0	0				X	X	X	X	X	X	X	X	X	X	X	X	X	X	X	X	0	0	0				X	X	X	X	X	X	X	X
1157	4	0	1	NP_976324.2	NP_976324.2	https://www.ncbi.nlm.nih.gov/protein/	NP_976324.2	RNA-binding protein 12B [Homo sapiens]	1001	118103	6.8		RBM12B	0	0	0				X	X	X	X	X	X	X	X	X	X	X	X	X	X	X	X	2	0.001502	1.79769e+308	20.968	43.8819	0	23	102	102	23	0	102	31.17	0.00210194
1158	4	0	2	NP_001295302.1;NP_036313.3	NP_001295302.1	https://www.ncbi.nlm.nih.gov/protein/	NP_001295302.1	peptidyl-prolyl cis-trans isomerase FKBP8 isoform 2 [Homo sapiens]	412	44562	4.8		FKBP8	0	0	0				X	X	X	X	X	X	X	X	X	X	X	X	X	X	X	X	1	5e-05	1.79769e+308	7.403	2.462	0.791037	1	1	1	1	0	1	7.04	5.007e-05
1159	4	0	1	NP_055567.2	NP_055567.2	https://www.ncbi.nlm.nih.gov/protein/	NP_055567.2	signal peptidase complex subunit 2 [Homo sapiens]	226	25003	8.5		SPCS2	1	0.000191	1.79769e+308	9.983	2.9538	0.439171	1	2	2	1	0	2	7.96	0.00019106	X	X	X	X	X	X	X	X	1	0.000235	1.79769e+308	7.778	2.0259	0.958025	X	X	X	X	X	X	X	X
1160	4	1	1	NP_002203.1	NP_002203.1	https://www.ncbi.nlm.nih.gov/protein/	NP_002203.1	eukaryotic translation initiation factor 6 isoform a [Homo sapiens]	245	26599	4.7		EIF6	0	0	0	-8.504	-2.7807	0.673641	X	X	X	X	X	X	X	X	X	X	X	X	X	X	X	X	0	0	0	-9.273	-2.4594	0.535031	X	X	X	X	X	X	X	X
1161	4	0	2	NP_001306595.1;NP_689474.1	NP_001306595.1	https://www.ncbi.nlm.nih.gov/protein/	NP_001306595.1	transmembrane protein 263 isoform b [Homo sapiens]	93	9132	10.2		TMEM263	0	0	0				X	X	X	X	X	X	X	X	X	X	X	X	X	X	X	X	1	0.000222	1.79769e+308	7.746	1.88	1	1	1	1	1	0	1	27.96	0.0002218
1162	4	1	4	NP_001129498.1;NP_001129704.1;NP_109598.2;NP_899195.1	NP_001129498.1	https://www.ncbi.nlm.nih.gov/protein/	NP_001129498.1	protein SEC13 homolog isoform 3 [Homo sapiens]	368	40747	5.8		SEC13	0	0	0	-7.544	-1.9909	0.9397	X	X	X	X	X	X	X	X	X	X	X	X	X	X	X	X	1	0.000112	1.51351	-1.511	-0.4093	1	1	2	2	1	0	2	7.34	0.00011211
1163	4	0	1	NP_005861.2	NP_005861.2	https://www.ncbi.nlm.nih.gov/protein/	NP_005861.2	histone deacetylase complex subunit SAP18 isoform 1 [Homo sapiens]	172	19526	9.8		SAP18	0	0	0				X	X	X	X	X	X	X	X	X	X	X	X	X	X	X	X	1	0.001199	1.79769e+308	7.112	1.9703	0.97863	3	10	10	3	0	10	26.74	0.00119929
1164	4	0	1	NP_057040.2	NP_057040.2	https://www.ncbi.nlm.nih.gov/protein/	NP_057040.2	39S ribosomal protein L4, mitochondrial isoform a [Homo sapiens]	311	34919	9.7		MRPL4	0	0	0				X	X	X	X	X	X	X	X	X	X	X	X	X	X	X	X	1	0.000512	1.79769e+308	6.222	1.3304	1	X	X	X	X	X	X	X	X
1165	4	0	1	NP_001316929.1	NP_001316929.1	https://www.ncbi.nlm.nih.gov/protein/	NP_001316929.1	membrane magnesium transporter 1 precursor [Homo sapiens]	131	14686	9.1		MMGT1	1	0.000659	1.79769e+308	10.111	2.8223	0.478135	2	4	4	2	0	4	34.35	0.00065923	X	X	X	X	X	X	X	X	1	0.000405	1.79769e+308	8.285	2.3391	0.838603	X	X	X	X	X	X	X	X
1166	4	1	1	NP_061820.1	NP_061820.1	https://www.ncbi.nlm.nih.gov/protein/	NP_061820.1	cytochrome c [Homo sapiens]	105	11749	9.6		CYCS	0	0	0	-7.24	-1.7599	1	X	X	X	X	X	X	X	X	X	X	X	X	X	X	X	X	0	0	0	-9.399	-2.7069	0.452176	X	X	X	X	X	X	X	X
1167	4	0	1	NP_000988.1	NP_000988.1	https://www.ncbi.nlm.nih.gov/protein/	NP_000988.1	60S ribosomal protein L37 [Homo sapiens]	97	11078	11.7		RPL37	0	0	0				X	X	X	X	X	X	X	X	X	X	X	X	X	X	X	X	0	0	0				X	X	X	X	X	X	X	X
1168	4	0	1	NP_003650.1	NP_003650.1	https://www.ncbi.nlm.nih.gov/protein/	NP_003650.1	alkyldihydroxyacetonephosphate synthase, peroxisomal precursor [Homo sapiens]	658	72912	7.3		AGPS	0	0	0				X	X	X	X	X	X	X	X	X	X	X	X	X	X	X	X	1	6.3e-05	1.79769e+308	7.758	2.2612	0.868663	2	2	2	2	0	2	6.69	6.27e-05
1169	4	1	3	NP_001193469.1;NP_001269091.1;NP_004921.1	NP_001193469.1	https://www.ncbi.nlm.nih.gov/protein/	NP_001193469.1	F-actin-capping protein subunit beta isoform 2 [Homo sapiens]	277	31350	5.6		CAPZB	0	0	0	-9.349	-2.4848	0.77323	X	X	X	X	X	X	X	X	X	X	X	X	X	X	X	X	1	0.000149	0.318376	-0.448	-0.115	1	2	2	2	2	0	2	16.25	0.00014894
1170	4	0	1	NP_001600.1	NP_001600.1	https://www.ncbi.nlm.nih.gov/protein/	NP_001600.1	short/branched chain specific acyl-CoA dehydrogenase, mitochondrial isoform 1 precursor [Homo sapiens]	432	47485	7		ACADSB	0	0	0				X	X	X	X	X	X	X	X	X	X	X	X	X	X	X	X	1	0.000191	1.79769e+308	7.297	1.674	1	3	4	4	3	0	4	15.74	0.000191
1171	4	0	1	NP_006835.2	NP_006835.2	https://www.ncbi.nlm.nih.gov/protein/	NP_006835.2	acetolactate synthase-like protein [Homo sapiens]	632	67868	8.1		ILVBL	1	0.000102	1.79769e+308	8.303	2.3543	0.629765	2	3	3	2	0	3	6.65	0.00010248	X	X	X	X	X	X	X	X	1	9.8e-05	1.79769e+308	6.836	1.6394	1	2	3	3	2	0	3	5.7	9.792e-05
1172	4	1	1	NP_060286.1	NP_060286.1	https://www.ncbi.nlm.nih.gov/protein/	NP_060286.1	cell growth-regulating nucleolar protein [Homo sapiens]	379	43634	9.6		LYAR	0	0	0	-7.506	-1.4335	1	X	X	X	X	X	X	X	X	X	X	X	X	X	X	X	X	1	5.4e-05	0.333333	0.326	0.068	1	1	1	1	1	0	1	5.28	5.443e-05
1173	4	0	2	NP_001304160.1;NP_055157.1	NP_001304160.1	https://www.ncbi.nlm.nih.gov/protein/	NP_001304160.1	mitochondrial carrier homolog 2 isoform 1x [Homo sapiens]	314	34450	8.1		MTCH2	2	0.000737	1.79769e+308	20.421	63.8517	0	2	11	11	2	0	11	7.96	0.00075633	1	5	5	1	0	5	5.1	0.00071683	0	0	0				X	X	X	X	X	X	X	X
1174	4	0	1	NP_001341088.1	NP_001341088.1	https://www.ncbi.nlm.nih.gov/protein/	NP_001341088.1	long-chain-fatty-acid--CoA ligase 3 [Homo sapiens]	720	80420	8.4		ACSL3	0	0	0				X	X	X	X	X	X	X	X	X	X	X	X	X	X	X	X	1	7.4e-05	1.79769e+308	6.218	1.7566	1	X	X	X	X	X	X	X	X
1175	4	0	1	NP_974197.1	NP_974197.1	https://www.ncbi.nlm.nih.gov/protein/	NP_974197.1	PDZ domain-containing protein GIPC1 isoform 1 [Homo sapiens]	333	36049	6.3		GIPC1	0	0	0				X	X	X	X	X	X	X	X	X	X	X	X	X	X	X	X	0	0	0				X	X	X	X	X	X	X	X
1176	4	1	1	NP_001406.1	NP_001406.1	https://www.ncbi.nlm.nih.gov/protein/	NP_001406.1	eukaryotic translation initiation factor 2 subunit 3 [Homo sapiens]	472	51110	8.4		EIF2S3	0	0	0	-7.177	-1.7786	1	X	X	X	X	X	X	X	X	X	X	X	X	X	X	X	X	0	0	0	-7.985	-2.2571	0.60745	X	X	X	X	X	X	X	X
1177	4	0	1	NP_054737.1	NP_054737.1	https://www.ncbi.nlm.nih.gov/protein/	NP_054737.1	28S ribosomal protein S28, mitochondrial [Homo sapiens]	187	20843	9.1		MRPS28	0	0	0				X	X	X	X	X	X	X	X	X	X	X	X	X	X	X	X	1	0.00011	1.79769e+308	6.922	1.9816	0.974463	1	1	1	1	0	1	5.35	0.00011031
1178	4	0	1	NP_071383.1	NP_071383.1	https://www.ncbi.nlm.nih.gov/protein/	NP_071383.1	28S ribosomal protein S14, mitochondrial [Homo sapiens]	128	15139	11.4		MRPS14	0	0	0				X	X	X	X	X	X	X	X	X	X	X	X	X	X	X	X	0	0	0				X	X	X	X	X	X	X	X
1179	4	1	2	NP_001288158.1;NP_001288160.1	NP_001288158.1	https://www.ncbi.nlm.nih.gov/protein/	NP_001288158.1	high mobility group protein B3 isoform a [Homo sapiens]	200	22980	8.4		HMGB3	0	0	0	-8.901	-2.3633	0.814579	X	X	X	X	X	X	X	X	X	X	X	X	X	X	X	X	0	0	0	-6.73	-1.7792	0.789451	X	X	X	X	X	X	X	X
1180	4	1	1	NP_009109.3	NP_009109.3	https://www.ncbi.nlm.nih.gov/protein/	NP_009109.3	serine-threonine kinase receptor-associated protein [Homo sapiens]	350	38438	5.1		STRAP	0	0	0	-6.696	-1.9985	0.937204	X	X	X	X	X	X	X	X	X	X	X	X	X	X	X	X	0	0	0	-7.723	-2.3093	0.58841	X	X	X	X	X	X	X	X
1181	4	1	2	NP_001087.2;NP_001290203.1	NP_001087.2	https://www.ncbi.nlm.nih.gov/protein/	NP_001087.2	ATP-citrate synthase isoform 1 [Homo sapiens]	1101	120839	7.3		ACLY	0	0	0	-7.245	-2.0249	0.928506	X	X	X	X	X	X	X	X	X	X	X	X	X	X	X	X	0	0	0	-6.42	-1.5574	0.8756	X	X	X	X	X	X	X	X
1182	4	1	1	NP_006266.2	NP_006266.2	https://www.ncbi.nlm.nih.gov/protein/	NP_006266.2	serine/arginine-rich splicing factor 6 [Homo sapiens]	344	39587	11.4		SRSF6	0	0	0	-7.989	-2.1244	0.895403	X	X	X	X	X	X	X	X	X	X	X	X	X	X	X	X	1	0.000571	21.9615	1.402	0.3609	1	5	10	9	4	1	9.52941	13.37	0.00057143
1183	4	0	1	NP_055288.1	NP_055288.1	https://www.ncbi.nlm.nih.gov/protein/	NP_055288.1	probable dimethyladenosine transferase isoform 1 [Homo sapiens]	313	35236	10		DIMT1	0	0	0				X	X	X	X	X	X	X	X	X	X	X	X	X	X	X	X	0	0	0				X	X	X	X	X	X	X	X
1184	4	0	2	NP_001248763.1;NP_004740.2	NP_001248763.1	https://www.ncbi.nlm.nih.gov/protein/	NP_001248763.1	FAST kinase domain-containing protein 4 isoform 3 [Homo sapiens]	642	71857	7.3		TBRG4	0	0	0				X	X	X	X	X	X	X	X	X	X	X	X	X	X	X	X	1	8.3e-05	1.79769e+308	8.12	2.3062	0.851314	X	X	X	X	X	X	X	X
1185	4	0	1	NP_005792.1	NP_005792.1	https://www.ncbi.nlm.nih.gov/protein/	NP_005792.1	eukaryotic translation initiation factor 1 [Homo sapiens]	113	12732	7.5		EIF1	1	0.000382	1.79769e+308	7.259	1.8218	0.817242	1	2	2	1	0	2	12.39	0.00038212	X	X	X	X	X	X	X	X	0	0	0				X	X	X	X	X	X	X	X
1186	4	0	4	NP_001157852.1;NP_001157853.1;NP_001157857.1;NP_055208.2	NP_001157852.1	https://www.ncbi.nlm.nih.gov/protein/	NP_001157852.1	double-stranded RNA-binding protein Staufen homolog 2 isoform a [Homo sapiens]	570	62609	9.6		STAU2	0	0	0				X	X	X	X	X	X	X	X	X	X	X	X	X	X	X	X	0	0	0				X	X	X	X	X	X	X	X
1187	4	0	1	NP_000150.1	NP_000150.1	https://www.ncbi.nlm.nih.gov/protein/	NP_000150.1	glutaryl-CoA dehydrogenase, mitochondrial isoform a precursor [Homo sapiens]	438	48127	8.1		GCDH	0	0	0				X	X	X	X	X	X	X	X	X	X	X	X	X	X	X	X	2	0.000215	1.79769e+308	19.148	57.3583	0	4	4	4	4	0	4	19.18	0.00018838
1188	4	1	1	NP_004512.1	NP_004512.1	https://www.ncbi.nlm.nih.gov/protein/	NP_004512.1	kinesin-1 heavy chain [Homo sapiens]	963	109685	6.5		KIF5B	0	0	0	-8.084	-2.571	0.743979	X	X	X	X	X	X	X	X	X	X	X	X	X	X	X	X	0	0	0	-6.756	-1.5184	0.890636	X	X	X	X	X	X	X	X
1189	4	0	1	NP_115570.1	NP_115570.1	https://www.ncbi.nlm.nih.gov/protein/	NP_115570.1	ribosome production factor 2 homolog isoform 1 [Homo sapiens]	306	35583	10		RPF2	0	0	0				X	X	X	X	X	X	X	X	X	X	X	X	X	X	X	X	1	6.7e-05	1.79769e+308	7.414	1.9571	0.983484	1	1	1	1	0	1	4.25	6.741e-05
1190	4	0	1	NP_004542.1	NP_004542.1	https://www.ncbi.nlm.nih.gov/protein/	NP_004542.1	NADH dehydrogenase [ubiquinone] iron-sulfur protein 3, mitochondrial precursor [Homo sapiens]	264	30242	7.5		NDUFS3	2	0.000371	1.79769e+308	19.411	30.1465	0	4	7	7	4	0	7	21.59	0.00057246	1	1	1	1	0	1	6.44	0.00017052	0	0	0				X	X	X	X	X	X	X	X
1191	4	1	2	NP_059142.3;NP_542984.3	NP_059142.3	https://www.ncbi.nlm.nih.gov/protein/	NP_059142.3	39S ribosomal protein L39, mitochondrial isoform a [Homo sapiens]	338	38712	7.6		MRPL39	0	0	0	-6.963	-1.692	1	X	X	X	X	X	X	X	X	X	X	X	X	X	X	X	X	2	0.00017	8.5	9.235	2.6646	0.713033	1	3	3	1	0	3	5.33	0.00018309
1192	4	0	1	NP_057588.1	NP_057588.1	https://www.ncbi.nlm.nih.gov/protein/	NP_057588.1	39S ribosomal protein L27, mitochondrial [Homo sapiens]	148	16073	10.4		MRPL27	0	0	0				X	X	X	X	X	X	X	X	X	X	X	X	X	X	X	X	0	0	0				X	X	X	X	X	X	X	X
1193	4	0	1	NP_071415.1	NP_071415.1	https://www.ncbi.nlm.nih.gov/protein/	NP_071415.1	methylcrotonoyl-CoA carboxylase beta chain, mitochondrial isoform 1 precursor [Homo sapiens]	563	61333	7.7		MCCC2	1	3.8e-05	1.79769e+308	6.465	1.5081	0.927387	1	1	1	1	0	1	3.2	3.835e-05	X	X	X	X	X	X	X	X	0	0	0				X	X	X	X	X	X	X	X
1194	4	0	5	NP_001307324.1;NP_001307327.1;NP_001307329.1;NP_001307330.1;NP_065090.1	NP_001307324.1	https://www.ncbi.nlm.nih.gov/protein/	NP_001307324.1	PEST proteolytic signal-containing nuclear protein isoform b [Homo sapiens]	130	13544	8.3		PCNP	0	0	0				X	X	X	X	X	X	X	X	X	X	X	X	X	X	X	X	1	0.000317	1.79769e+308	8.659	1.95	0.986089	1	2	2	1	0	2	12.31	0.00031735
1195	4	0	1	NP_066957.3	NP_066957.3	https://www.ncbi.nlm.nih.gov/protein/	NP_066957.3	39S ribosomal protein L23, mitochondrial [Homo sapiens]	153	17781	9.7		MRPL23	0	0	0				X	X	X	X	X	X	X	X	X	X	X	X	X	X	X	X	1	0.000135	1.79769e+308	7.054	2.4059	0.812754	1	1	1	1	0	1	14.38	0.00013482
1196	4	0	1	NP_071327.2	NP_071327.2	https://www.ncbi.nlm.nih.gov/protein/	NP_071327.2	stromal cell-derived factor 2-like protein 1 precursor [Homo sapiens]	221	23598	7		SDF2L1	0	0	0				X	X	X	X	X	X	X	X	X	X	X	X	X	X	X	X	0	0	0				X	X	X	X	X	X	X	X
1197	4	1	1	NP_006848.1	NP_006848.1	https://www.ncbi.nlm.nih.gov/protein/	NP_006848.1	U4/U6.U5 small nuclear ribonucleoprotein 27 kDa protein [Homo sapiens]	155	18860	11.6		SNRNP27	0	0	0	-8.038	-2.6453	0.718891	X	X	X	X	X	X	X	X	X	X	X	X	X	X	X	X	0	0	0	-9.031	-2.669	0.464407	X	X	X	X	X	X	X	X
1198	4	0	1	NP_060289.2	NP_060289.2	https://www.ncbi.nlm.nih.gov/protein/	NP_060289.2	tRNA methyltransferase 10 homolog C precursor [Homo sapiens]	403	47347	9.4		TRMT10C	0	0	0				X	X	X	X	X	X	X	X	X	X	X	X	X	X	X	X	2	0.000223	1.79769e+308	18.667	20.7097	0	1	1	1	1	0	1	4.47	5.119e-05
1199	4	1	1	NP_001185798.1	NP_001185798.1	https://www.ncbi.nlm.nih.gov/protein/	NP_001185798.1	calpain-1 catalytic subunit [Homo sapiens]	714	81890	5.7		CAPN1	0	0	0	-6.956	-2.2983	0.83668	X	X	X	X	X	X	X	X	X	X	X	X	X	X	X	X	1	2.9e-05	2.9	1.706	0.397	1	1	1	1	1	0	1	2.52	2.889e-05
1200	4	1	1	NP_079498.2	NP_079498.2	https://www.ncbi.nlm.nih.gov/protein/	NP_079498.2	WD repeat-containing protein 82 [Homo sapiens]	313	35079	7.7		WDR82	1	6.9e-05	0.2875	-0.063	-0.0121	1	1	1	1	1	0	1	4.47	6.898e-05	X	X	X	X	X	X	X	X	0	0	0	-7.517	-1.9333	0.729704	X	X	X	X	X	X	X	X
1201	4	0	2	NP_001136270.1;NP_777553.1	NP_001136270.1	https://www.ncbi.nlm.nih.gov/protein/	NP_001136270.1	chromatin complexes subunit BAP18 isoform 1 [Homo sapiens]	192	19961	5.6		C17orf49	0	0	0				X	X	X	X	X	X	X	X	X	X	X	X	X	X	X	X	0	0	0				X	X	X	X	X	X	X	X
1202	4	0	1	NP_853551.1	NP_853551.1	https://www.ncbi.nlm.nih.gov/protein/	NP_853551.1	replication factor C subunit 4 [Homo sapiens]	363	39682	8		RFC4	0	0	0				X	X	X	X	X	X	X	X	X	X	X	X	X	X	X	X	1	0.000284	1.79769e+308	7.951	2.4148	0.809308	2	5	5	2	0	5	13.22	0.00028413
1203	4	0	2	NP_001268382.1;NP_001268383.1	NP_001268382.1	https://www.ncbi.nlm.nih.gov/protein/	NP_001268382.1	methyl-CpG-binding domain protein 3 isoform 1 [Homo sapiens]	291	32844	5.3		MBD3	1	7.4e-05	1.79769e+308	6.502	1.6344	0.88352	1	1	1	1	0	1	4.81	7.419e-05	X	X	X	X	X	X	X	X	0	0	0				X	X	X	X	X	X	X	X
1204	4	0	2	NP_001259004.1;NP_005144.2	NP_001259004.1	https://www.ncbi.nlm.nih.gov/protein/	NP_001259004.1	ubiquitin carboxyl-terminal hydrolase 10 isoform 1 [Homo sapiens]	802	87533	5.3		USP10	0	0	0				X	X	X	X	X	X	X	X	X	X	X	X	X	X	X	X	0	0	0				X	X	X	X	X	X	X	X
1205	4	0	1	NP_001272974.1	NP_001272974.1	https://www.ncbi.nlm.nih.gov/protein/	NP_001272974.1	RNA-binding protein 7 isoform a [Homo sapiens]	267	30591	9.6		RBM7	0	0	0				X	X	X	X	X	X	X	X	X	X	X	X	X	X	X	X	1	0.000464	1.79769e+308	8.308	1.9971	0.96873	2	6	6	2	0	6	18.73	0.00046355
1206	4	0	1	NP_057124.3	NP_057124.3	https://www.ncbi.nlm.nih.gov/protein/	NP_057124.3	transmembrane emp24 domain-containing protein 5 isoform 1 precursor [Homo sapiens]	229	26005	4.8		TMED5	1	0.000189	1.79769e+308	7.999	2.3365	0.635859	1	2	2	1	0	2	5.24	0.00018856	X	X	X	X	X	X	X	X	1	0.000464	1.79769e+308	8.794	2.9162	0.61864	X	X	X	X	X	X	X	X
1207	4	0	1	NP_004810.2	NP_004810.2	https://www.ncbi.nlm.nih.gov/protein/	NP_004810.2	symplekin [Homo sapiens]	1274	141148	6.1		SYMPK	0	0	0				X	X	X	X	X	X	X	X	X	X	X	X	X	X	X	X	0	0	0				X	X	X	X	X	X	X	X
1208	4	0	1	NP_005264.2	NP_005264.2	https://www.ncbi.nlm.nih.gov/protein/	NP_005264.2	guanine nucleotide-binding protein G(I)/G(S)/G(T) subunit beta-2 [Homo sapiens]	340	37331	6		GNB2	1	7.6e-05	1.79769e+308	8.198	2.5573	0.561779	2	2	1	1	1	1.2	8.53	7.62e-05	X	X	X	X	X	X	X	X	0	0	0				X	X	X	X	X	X	X	X
1209	4	0	1	NP_037368.1	NP_037368.1	https://www.ncbi.nlm.nih.gov/protein/	NP_037368.1	ataxin-10 isoform 1 [Homo sapiens]	475	53489	5.2		ATXN10	0	0	0				X	X	X	X	X	X	X	X	X	X	X	X	X	X	X	X	2	9.9e-05	1.79769e+308	18.346	55.9082	0	1	2	2	1	0	2	3.58	8.685e-05
1210	4	1	1	NP_001307155.1	NP_001307155.1	https://www.ncbi.nlm.nih.gov/protein/	NP_001307155.1	putative RNA-binding protein Luc7-like 1 isoform a [Homo sapiens]	325	38405	10		LUC7L	0	0	0	-5.249	-1.3004	1	3	6	0	0	6	0	6.77	X	X	X	X	X	X	X	X	X	1	0.000381	11.9062	1.17	0.2663	1	2	6	6	2	0	6	8.31	0.00038082
1211	4	1	1	NP_056005.1	NP_056005.1	https://www.ncbi.nlm.nih.gov/protein/	NP_056005.1	dnaJ homolog subfamily C member 9 [Homo sapiens]	260	29910	5.7		DNAJC9	0	0	0	-8.14	-2.4943	0.770002	X	X	X	X	X	X	X	X	X	X	X	X	X	X	X	X	0	0	0	-8.674	-2.3117	0.587541	X	X	X	X	X	X	X	X
1212	4	0	4	NP_001305698.1;NP_001305699.1;NP_001305700.1;NP_115487.2	NP_001305698.1	https://www.ncbi.nlm.nih.gov/protein/	NP_001305698.1	39S ribosomal protein L14, mitochondrial isoform b [Homo sapiens]	156	17226	10		MRPL14	1	0.000277	1.79769e+308	7.662	1.9966	0.754995	1	2	2	1	0	2	12.18	0.00027679	X	X	X	X	X	X	X	X	0	0	0				X	X	X	X	X	X	X	X
1213	4	1	1	NP_004654.1	NP_004654.1	https://www.ncbi.nlm.nih.gov/protein/	NP_004654.1	ras-related protein Rab-11A isoform 1 [Homo sapiens]	216	24394	6.5		RAB11A	2	0.000204	0.616314	8.058	2.4773	0.588216	1	4	0	0	4	2	6.02	0.00019991	1	2	0	0	2	1	6.02	0.00020841	0	0	0	-8.786	-2.4701	0.53131	X	X	X	X	X	X	X	X
1214	4	0	1	NP_055680.3	NP_055680.3	https://www.ncbi.nlm.nih.gov/protein/	NP_055680.3	condensin complex subunit 1 [Homo sapiens]	1401	157182	6.6		NCAPD2	1	3.1e-05	1.79769e+308	7.882	2.542	0.566796	1	2	2	1	0	2	1.36	3.082e-05	X	X	X	X	X	X	X	X	0	0	0				X	X	X	X	X	X	X	X
1215	4	0	1	NP_000364.1	NP_000364.1	https://www.ncbi.nlm.nih.gov/protein/	NP_000364.1	uridine 5'-monophosphate synthase [Homo sapiens]	480	52222	7.2		UMPS	0	0	0				X	X	X	X	X	X	X	X	X	X	X	X	X	X	X	X	1	0.000172	1.79769e+308	7.76	2.5419	0.760157	3	4	4	3	0	4	15.21	0.0001719
1216	4	0	2	NP_001305080.1;NP_003767.2	NP_001305080.1	https://www.ncbi.nlm.nih.gov/protein/	NP_001305080.1	39S ribosomal protein L40, mitochondrial isoform 2 [Homo sapiens]	162	19542	9.5		MRPL40	0	0	0				X	X	X	X	X	X	X	X	X	X	X	X	X	X	X	X	0	0	0				X	X	X	X	X	X	X	X
1217	4	0	1	NP_060598.3	NP_060598.3	https://www.ncbi.nlm.nih.gov/protein/	NP_060598.3	pre-rRNA-processing protein TSR1 homolog [Homo sapiens]	804	91810	7.4		TSR1	0	0	0				X	X	X	X	X	X	X	X	X	X	X	X	X	X	X	X	0	0	0				X	X	X	X	X	X	X	X
1218	4	0	1	NP_056342.3	NP_056342.3	https://www.ncbi.nlm.nih.gov/protein/	NP_056342.3	TBC1 domain family member 10B [Homo sapiens]	808	87199	9.2		TBC1D10B	1	2.7e-05	1.79769e+308	6.678	1.9168	0.783407	1	1	1	1	0	1	2.6	2.672e-05	X	X	X	X	X	X	X	X	0	0	0				X	X	X	X	X	X	X	X
1219	4	0	3	NP_001307636.1;NP_001307638.1;NP_006247.1	NP_001307636.1	https://www.ncbi.nlm.nih.gov/protein/	NP_001307636.1	serine/threonine-protein kinase N2 isoform 2 [Homo sapiens]	936	106217	6.4		PKN2	0	0	0				X	X	X	X	X	X	X	X	X	X	X	X	X	X	X	X	0	0	0				X	X	X	X	X	X	X	X
1220	4	0	1	NP_006003.1	NP_006003.1	https://www.ncbi.nlm.nih.gov/protein/	NP_006003.1	ATP-dependent Clp protease proteolytic subunit, mitochondrial precursor [Homo sapiens]	277	30180	8.1		CLPP	0	0	0				X	X	X	X	X	X	X	X	X	X	X	X	X	X	X	X	0	0	0				X	X	X	X	X	X	X	X
1221	4	1	2	NP_001290556.1;NP_055545.1	NP_001290556.1	https://www.ncbi.nlm.nih.gov/protein/	NP_001290556.1	malectin isoform 2 [Homo sapiens]	209	23922	5.1		MLEC	0	0	0	-6.236	-1.7657	1	X	X	X	X	X	X	X	X	X	X	X	X	X	X	X	X	0	0	0	-8.914	-2.3255	0.582549	X	X	X	X	X	X	X	X
1222	4	1	2	NP_001337406.1;NP_001337414.1	NP_001337406.1	https://www.ncbi.nlm.nih.gov/protein/	NP_001337406.1	adenylyl cyclase-associated protein 1 isoform a [Homo sapiens]	475	51673	8		CAP1	0	0	0	-8.446	-2.4452	0.7867	X	X	X	X	X	X	X	X	X	X	X	X	X	X	X	X	0	0	0	-6.089	-1.3644	0.94929	X	X	X	X	X	X	X	X
1223	4	0	2	NP_001240775.1;NP_001491.1	NP_001240775.1	https://www.ncbi.nlm.nih.gov/protein/	NP_001240775.1	GDP-mannose 4,6 dehydratase isoform 2 [Homo sapiens]	342	39054	7.1		GMDS	0	0	0				X	X	X	X	X	X	X	X	X	X	X	X	X	X	X	X	1	0.000241	1.79769e+308	8.199	2.4604	0.791656	2	4	4	2	0	4	9.06	0.00024126
1224	4	2	1	NP_006808.1	NP_006808.1	https://www.ncbi.nlm.nih.gov/protein/	NP_006808.1	endoplasmic reticulum resident protein 29 isoform 1 precursor [Homo sapiens]	261	28993	7.3		ERP29	1	0.000165	0.771028	-8.297	-2.1791	0.877027	2	2	2	2	0	2	9.58	0.00016544	X	X	X	X	X	X	X	X	0	0	0	-19.172	-61.1175	0	X	X	X	X	X	X	X	X
1225	4	0	1	NP_001269429.1	NP_001269429.1	https://www.ncbi.nlm.nih.gov/protein/	NP_001269429.1	tetratricopeptide repeat protein 1 [Homo sapiens]	292	33526	4.8		TTC1	0	0	0				X	X	X	X	X	X	X	X	X	X	X	X	X	X	X	X	1	7.1e-05	1.79769e+308	7.628	2.3036	0.852317	1	1	1	1	0	1	7.53	7.064e-05
1226	4	0	2	NP_001295292.1;NP_060644.4	NP_001295292.1	https://www.ncbi.nlm.nih.gov/protein/	NP_001295292.1	microtubule-associated protein 1S isoform 2 [Homo sapiens]	1033	109788	7.6		MAP1S	0	0	0				X	X	X	X	X	X	X	X	X	X	X	X	X	X	X	X	0	0	0				X	X	X	X	X	X	X	X
1227	4	1	2	NP_001055.1;NP_001244957.1	NP_001055.1	https://www.ncbi.nlm.nih.gov/protein/	NP_001055.1	transketolase isoform 1 [Homo sapiens]	623	67878	7.7		TKT	0	0	0	-8.368	-1.7713	1	X	X	X	X	X	X	X	X	X	X	X	X	X	X	X	X	0	0	0	-6.916	-1.8062	0.778952	X	X	X	X	X	X	X	X
1228	4	1	1	NP_203744.1	NP_203744.1	https://www.ncbi.nlm.nih.gov/protein/	NP_203744.1	MICAL-like protein 1 [Homo sapiens]	863	93441	7.2		MICALL1	0	0	0	-7.936	-2.193	0.872341	X	X	X	X	X	X	X	X	X	X	X	X	X	X	X	X	0	0	0	-8.376	-2.3099	0.588193	X	X	X	X	X	X	X	X
1229	4	1	1	NP_055635.3	NP_055635.3	https://www.ncbi.nlm.nih.gov/protein/	NP_055635.3	mitochondrial import receptor subunit TOM70 [Homo sapiens]	608	67455	7.1		TOMM70	0	0	0	-7.523	-2.3455	0.820635	X	X	X	X	X	X	X	X	X	X	X	X	X	X	X	X	0	0	0	-6.723	-1.71	0.81638	X	X	X	X	X	X	X	X
1230	4	0	1	NP_002940.2	NP_002940.2	https://www.ncbi.nlm.nih.gov/protein/	NP_002940.2	39S ribosomal protein L12, mitochondrial [Homo sapiens]	198	21348	8.9		MRPL12	1	0.000109	1.79769e+308	7.796	2.2743	0.657294	1	1	1	1	0	1	6.06	0.00010904	X	X	X	X	X	X	X	X	0	0	0				X	X	X	X	X	X	X	X
1231	4	0	1	NP_004366.1	NP_004366.1	https://www.ncbi.nlm.nih.gov/protein/	NP_004366.1	cytochrome c oxidase assembly protein COX11, mitochondrial isoform 1 [Homo sapiens]	276	31430	9.1		COX11	0	0	0				X	X	X	X	X	X	X	X	X	X	X	X	X	X	X	X	1	0.000149	1.79769e+308	6.564	1.9754	0.976751	2	2	2	2	0	2	18.84	0.00014948
1232	4	0	1	NP_597709.3	NP_597709.3	https://www.ncbi.nlm.nih.gov/protein/	NP_597709.3	ribonucleoprotein PTB-binding 1 isoform 1 [Homo sapiens]	739	77844	8.8		RAVER1	0	0	0				X	X	X	X	X	X	X	X	X	X	X	X	X	X	X	X	0	0	0				X	X	X	X	X	X	X	X
1233	4	0	1	NP_001245237.1	NP_001245237.1	https://www.ncbi.nlm.nih.gov/protein/	NP_001245237.1	probable 28S rRNA (cytosine(4447)-C(5))-methyltransferase isoform 2 [Homo sapiens]	812	89302	9.2		NOP2	0	0	0				X	X	X	X	X	X	X	X	X	X	X	X	X	X	X	X	0	0	0				X	X	X	X	X	X	X	X
1234	4	0	3	NP_001015052.1;NP_001015054.1;NP_002425.2	NP_001015052.1	https://www.ncbi.nlm.nih.gov/protein/	NP_001015052.1	DNA-3-methyladenine glycosylase isoform b [Homo sapiens]	293	32186	9.4		MPG	0	0	0				X	X	X	X	X	X	X	X	X	X	X	X	X	X	X	X	0	0	0				X	X	X	X	X	X	X	X
1235	4	0	1	NP_443080.1	NP_443080.1	https://www.ncbi.nlm.nih.gov/protein/	NP_443080.1	coiled-coil domain-containing protein 97 isoform 1 [Homo sapiens]	343	38947	4.6		CCDC97	0	0	0				X	X	X	X	X	X	X	X	X	X	X	X	X	X	X	X	2	0.000365	1.79769e+308	19.671	59.8025	0	5	7	7	5	0	7	33.82	0.00042098
1236	4	0	3	NP_001160060.1;NP_001248347.1;NP_065098.1	NP_001160060.1	https://www.ncbi.nlm.nih.gov/protein/	NP_001160060.1	translation initiation factor eIF-2B subunit gamma isoform 2 [Homo sapiens]	412	46145	7.1		EIF2B3	0	0	0				X	X	X	X	X	X	X	X	X	X	X	X	X	X	X	X	2	8.9e-05	1.79769e+308	18.163	33.2685	0	1	1	1	1	0	1	4.37	5.007e-05
1237	4	0	2	NP_001158502.1;NP_055827.1	NP_001158502.1	https://www.ncbi.nlm.nih.gov/protein/	NP_001158502.1	transmembrane protein 41B isoform 2 [Homo sapiens]	127	14089	9.4		TMEM41B	0	0	0				X	X	X	X	X	X	X	X	X	X	X	X	X	X	X	X	0	0	0				X	X	X	X	X	X	X	X
1238	4	0	1	NP_064539.1	NP_064539.1	https://www.ncbi.nlm.nih.gov/protein/	NP_064539.1	ER membrane protein complex subunit 7 precursor [Homo sapiens]	242	26471	9.2		EMC7	0	0	0				X	X	X	X	X	X	X	X	X	X	X	X	X	X	X	X	0	0	0				X	X	X	X	X	X	X	X
1239	4	1	4	NP_000166.2;NP_001171651.1;NP_001276718.1;NP_001276719.1	NP_000166.2	https://www.ncbi.nlm.nih.gov/protein/	NP_000166.2	glucose-6-phosphate isomerase isoform 2 [Homo sapiens]	558	63147	8.3		GPI	0	0	0	-8.752	-2.7034	0.699389	X	X	X	X	X	X	X	X	X	X	X	X	X	X	X	X	0	0	0	-10.446	-2.5726	0.496279	X	X	X	X	X	X	X	X
1240	4	1	2	NP_001132929.1;NP_001243376.1	NP_001132929.1	https://www.ncbi.nlm.nih.gov/protein/	NP_001132929.1	B-cell receptor-associated protein 31 isoform a [Homo sapiens]	313	34752	7.8		BCAP31	1	0.000207	4.70455	0.249	0.0718	1	3	3	3	3	0	3	7.35	0.00020693	X	X	X	X	X	X	X	X	0	0	0	-8.537	-2.6745	0.462621	X	X	X	X	X	X	X	X
1241	4	0	1	NP_056480.1	NP_056480.1	https://www.ncbi.nlm.nih.gov/protein/	NP_056480.1	aladin isoform 1 [Homo sapiens]	546	59574	7.5		AAAS	0	0	0				X	X	X	X	X	X	X	X	X	X	X	X	X	X	X	X	0	0	0				X	X	X	X	X	X	X	X
1242	4	0	1	NP_060058.1	NP_060058.1	https://www.ncbi.nlm.nih.gov/protein/	NP_060058.1	WD repeat-containing protein 5 [Homo sapiens]	334	36589	8.3		WDR5	0	0	0				X	X	X	X	X	X	X	X	X	X	X	X	X	X	X	X	1	0.000124	1.79769e+308	7.978	2.3488	0.834852	2	2	2	2	0	2	11.68	0.00012352
1243	4	1	1	NP_009176.2	NP_009176.2	https://www.ncbi.nlm.nih.gov/protein/	NP_009176.2	ataxin-2-like protein isoform A [Homo sapiens]	1075	113374	8.6		ATXN2L	0	0	0	-7.602	-2.1288	0.89393	X	X	X	X	X	X	X	X	X	X	X	X	X	X	X	X	0	0	0	-7.11	-1.9984	0.704672	X	X	X	X	X	X	X	X
1244	4	0	2	NP_001171725.1;NP_056107.1	NP_001171725.1	https://www.ncbi.nlm.nih.gov/protein/	NP_001171725.1	extended synaptotagmin-1 isoform 1 [Homo sapiens]	1114	124003	5.8		ESYT1	0	0	0				X	X	X	X	X	X	X	X	X	X	X	X	X	X	X	X	0	0	0				X	X	X	X	X	X	X	X
1245	4	1	1	NP_037377.1	NP_037377.1	https://www.ncbi.nlm.nih.gov/protein/	NP_037377.1	vacuolar protein sorting-associated protein 4A [Homo sapiens]	437	48898	7.8		VPS4A	0	0	0	-7.853	-2.3164	0.830531	X	X	X	X	X	X	X	X	X	X	X	X	X	X	X	X	1	3.1e-05	0.738095	1.124	0.309	1	1	2	0	0	2	0.666667	2.75	3.147e-05
1246	4	0	1	NP_055427.2	NP_055427.2	https://www.ncbi.nlm.nih.gov/protein/	NP_055427.2	constitutive coactivator of PPAR-gamma-like protein 1 isoform a [Homo sapiens]	1118	121888	8.9		FAM120A	0	0	0				X	X	X	X	X	X	X	X	X	X	X	X	X	X	X	X	1	3.7e-05	1.79769e+308	7.176	2.0773	0.93877	1	2	2	1	0	2	1.61	3.69e-05
1247	4	1	1	NP_848927.2	NP_848927.2	https://www.ncbi.nlm.nih.gov/protein/	NP_848927.2	protein LYRIC isoform 1 [Homo sapiens]	582	63837	9.3		MTDH	0	0	0	-8.177	-2.1974	0.870855	X	X	X	X	X	X	X	X	X	X	X	X	X	X	X	X	1	3.5e-05	0.5	-1.157	-0.3145	1	1	1	1	1	0	1	3.44	3.544e-05
1248	4	0	4	NP_001352154.1;NP_001352156.1;NP_001352157.1;NP_112574.3	NP_001352154.1	https://www.ncbi.nlm.nih.gov/protein/	NP_001352154.1	ADP-dependent glucokinase isoform 4 precursor [Homo sapiens]	497	54089	6.2		ADPGK	0	0	0				X	X	X	X	X	X	X	X	X	X	X	X	X	X	X	X	0	0	0				X	X	X	X	X	X	X	X
1249	4	0	1	NP_004335.1	NP_004335.1	https://www.ncbi.nlm.nih.gov/protein/	NP_004335.1	centrin-2 [Homo sapiens]	172	19738	5		CETN2	0	0	0				X	X	X	X	X	X	X	X	X	X	X	X	X	X	X	X	0	0	0				X	X	X	X	X	X	X	X
1250	4	0	2	NP_001275650.1;NP_036332.2	NP_001275650.1	https://www.ncbi.nlm.nih.gov/protein/	NP_001275650.1	galactosylgalactosylxylosylprotein 3-beta-glucuronosyltransferase 3 isoform 2 [Homo sapiens]	328	36349	7.5		B3GAT3	1	6.6e-05	1.79769e+308	7.048	1.9619	0.767343	1	1	1	1	0	1	4.27	6.582e-05	X	X	X	X	X	X	X	X	0	0	0				X	X	X	X	X	X	X	X
1251	4	0	1	NP_006867.1	NP_006867.1	https://www.ncbi.nlm.nih.gov/protein/	NP_006867.1	beta-1,4-glucuronyltransferase 1 [Homo sapiens]	415	47119	7.2		B4GAT1	0	0	0				X	X	X	X	X	X	X	X	X	X	X	X	X	X	X	X	0	0	0				X	X	X	X	X	X	X	X
1252	4	0	1	NP_064508.3	NP_064508.3	https://www.ncbi.nlm.nih.gov/protein/	NP_064508.3	transmembrane 9 superfamily member 3 precursor [Homo sapiens]	589	67888	7.2		TM9SF3	0	0	0				X	X	X	X	X	X	X	X	X	X	X	X	X	X	X	X	1	7e-05	1.79769e+308	7.738	1.9346	0.991722	1	2	2	1	0	2	1.87	7.004e-05
1253	4	0	1	NP_075066.1	NP_075066.1	https://www.ncbi.nlm.nih.gov/protein/	NP_075066.1	39S ribosomal protein L44, mitochondrial [Homo sapiens]	332	37535	8.4		MRPL44	0	0	0				X	X	X	X	X	X	X	X	X	X	X	X	X	X	X	X	1	0.00048	1.79769e+308	8.538	2.3607	0.830248	X	X	X	X	X	X	X	X
1254	4	0	2	NP_001317237.1;NP_006259.1	NP_001317237.1	https://www.ncbi.nlm.nih.gov/protein/	NP_001317237.1	zinc finger protein ubi-d4 isoform 2 [Homo sapiens]	405	45780	7		DPF2	0	0	0				X	X	X	X	X	X	X	X	X	X	X	X	X	X	X	X	0	0	0				X	X	X	X	X	X	X	X
1255	4	0	1	NP_004680.2	NP_004680.2	https://www.ncbi.nlm.nih.gov/protein/	NP_004680.2	metastasis-associated protein MTA1 isoform MTA1 [Homo sapiens]	715	80786	9.3		MTA1	0	0	0				X	X	X	X	X	X	X	X	X	X	X	X	X	X	X	X	0	0	0				X	X	X	X	X	X	X	X
1256	4	1	3	NP_001001329.1;NP_001276033.1;NP_002734.2	NP_001001329.1	https://www.ncbi.nlm.nih.gov/protein/	NP_001001329.1	glucosidase 2 subunit beta isoform 2 precursor [Homo sapiens]	525	59178	4.4		PRKCSH	0	0	0	-7.377	-2.6864	0.705084	X	X	X	X	X	X	X	X	X	X	X	X	X	X	X	X	1	7.9e-05	6.07692	0.011	0.0031	1	1	2	2	1	0	2	2.29	7.858e-05
1257	4	0	2	NP_001274513.1;NP_612142.2	NP_001274513.1	https://www.ncbi.nlm.nih.gov/protein/	NP_001274513.1	nucleoporin NUP35 isoform b [Homo sapiens]	309	33120	9.4		NUP35	0	0	0				X	X	X	X	X	X	X	X	X	X	X	X	X	X	X	X	0	0	0				X	X	X	X	X	X	X	X
1258	4	0	2	NP_001159482.1;NP_996667.2	NP_001159482.1	https://www.ncbi.nlm.nih.gov/protein/	NP_001159482.1	enoyl-CoA delta isomerase 2, mitochondrial isoform 1 [Homo sapiens]	364	40183	8.8		ECI2	0	0	0				X	X	X	X	X	X	X	X	X	X	X	X	X	X	X	X	2	0.00036	1.79769e+308	19.632	55.4905	0	4	5	5	4	0	5	17.86	0.00028335
1259	4	0	1	NP_004918.1	NP_004918.1	https://www.ncbi.nlm.nih.gov/protein/	NP_004918.1	39S ribosomal protein L49, mitochondrial [Homo sapiens]	166	19198	9.5		MRPL49	0	0	0				X	X	X	X	X	X	X	X	X	X	X	X	X	X	X	X	1	0.00064	1.79769e+308	7.335	1.94	0.989749	X	X	X	X	X	X	X	X
1260	4	1	1	NP_001116847.1	NP_001116847.1	https://www.ncbi.nlm.nih.gov/protein/	NP_001116847.1	histone H3.2 [Homo sapiens]	136	15388	11.3		HIST2H3D	0	0	0	-8.805	-2.8313	0.656928	X	X	X	X	X	X	X	X	X	X	X	X	X	X	X	X	0	0	0	-8.474	-2.5048	0.519324	X	X	X	X	X	X	X	X
1261	4	0	1	NP_001070151.1	NP_001070151.1	https://www.ncbi.nlm.nih.gov/protein/	NP_001070151.1	nucleolar transcription factor 1 isoform b [Homo sapiens]	727	84937	5.6		UBTF	0	0	0				X	X	X	X	X	X	X	X	X	X	X	X	X	X	X	X	0	0	0				X	X	X	X	X	X	X	X
1262	4	0	1	NP_056449.1	NP_056449.1	https://www.ncbi.nlm.nih.gov/protein/	NP_056449.1	KIF-binding protein [Homo sapiens]	621	71814	5.5		KIF1BP	0	0	0				X	X	X	X	X	X	X	X	X	X	X	X	X	X	X	X	1	8.5e-05	1.79769e+308	6.385	1.8327	1	X	X	X	X	X	X	X	X
1263	4	0	1	NP_057355.2	NP_057355.2	https://www.ncbi.nlm.nih.gov/protein/	NP_057355.2	E3 ubiquitin-protein ligase RNF138 isoform 1 [Homo sapiens]	245	28193	6.9		RNF138	0	0	0				X	X	X	X	X	X	X	X	X	X	X	X	X	X	X	X	0	0	0				X	X	X	X	X	X	X	X
1264	4	1	2	NP_001005386.1;NP_005713.1	NP_001005386.1	https://www.ncbi.nlm.nih.gov/protein/	NP_001005386.1	actin-related protein 2 isoform a [Homo sapiens]	399	45377	7.2		ACTR2	0	0	0	-8.767	-2.4833	0.773741	X	X	X	X	X	X	X	X	X	X	X	X	X	X	X	X	1	0.000103	1	0.954	0.2638	1	1	2	2	1	0	2	3.76	0.0001034
1265	4	0	1	NP_057034.2	NP_057034.2	https://www.ncbi.nlm.nih.gov/protein/	NP_057034.2	39S ribosomal protein L2, mitochondrial isoform 1 [Homo sapiens]	305	33301	11.3		MRPL2	0	0	0				X	X	X	X	X	X	X	X	X	X	X	X	X	X	X	X	1	0.000696	1.79769e+308	7.508	1.9608	0.982125	X	X	X	X	X	X	X	X
1266	4	1	4	NP_001338962.1;NP_001338963.1;NP_061832.2;NP_733829.1	NP_001338962.1	https://www.ncbi.nlm.nih.gov/protein/	NP_001338962.1	DAZ-associated protein 1 isoform c [Homo sapiens]	406	43255	8.6		DAZAP1	0	0	0	-7.523	-1.9547	0.95154	X	X	X	X	X	X	X	X	X	X	X	X	X	X	X	X	0	0	0	-8.235	-2.4861	0.525767	X	X	X	X	X	X	X	X
1267	4	0	2	NP_001317088.1;NP_056325.2	NP_001317088.1	https://www.ncbi.nlm.nih.gov/protein/	NP_001317088.1	dehydrogenase/reductase SDR family member 7B isoform 2 [Homo sapiens]	310	33524	9.3		DHRS7B	1	0.000139	1.79769e+308	7.674	2.0724	0.72809	1	2	2	1	0	2	4.84	0.00013929	X	X	X	X	X	X	X	X	1	0.000343	1.79769e+308	7.613	1.9236	0.995732	X	X	X	X	X	X	X	X
1268	4	0	2	NP_001527.3;NP_938074.2	NP_001527.3	https://www.ncbi.nlm.nih.gov/protein/	NP_001527.3	protein arginine N-methyltransferase 1 isoform 1 [Homo sapiens]	371	42462	5.3		PRMT1	1	0.000175	1.79769e+308	7.792	2.0063	0.751546	2	3	3	2	0	3	7.01	0.00017458	X	X	X	X	X	X	X	X	2	0.000727	1.79769e+308	19.617	14.9931	0	1	3	3	1	0	3	4.85	0.0001668
1269	4	0	2	NP_001239085.1;NP_056280.2	NP_001239085.1	https://www.ncbi.nlm.nih.gov/protein/	NP_001239085.1	gem-associated protein 5 isoform 2 [Homo sapiens]	1507	168459	6.7		GEMIN5	0	0	0				X	X	X	X	X	X	X	X	X	X	X	X	X	X	X	X	0	0	0				X	X	X	X	X	X	X	X
1270	4	0	1	NP_001135768.1	NP_001135768.1	https://www.ncbi.nlm.nih.gov/protein/	NP_001135768.1	spartin [Homo sapiens]	666	72833	5.9		SPART	0	0	0				X	X	X	X	X	X	X	X	X	X	X	X	X	X	X	X	1	3.1e-05	1.79769e+308	6.548	1.661	1	1	1	1	1	0	1	2.7	3.097e-05
1271	4	0	1	NP_001139333.1	NP_001139333.1	https://www.ncbi.nlm.nih.gov/protein/	NP_001139333.1	ribonucleases P/MRP protein subunit POP1 [Homo sapiens]	1024	114709	9.2		POP1	0	0	0				X	X	X	X	X	X	X	X	X	X	X	X	X	X	X	X	1	2e-05	1.79769e+308	6.778	2.0651	0.943357	1	1	1	1	0	1	1.66	2.014e-05
1272	4	1	1	NP_056009.1	NP_056009.1	https://www.ncbi.nlm.nih.gov/protein/	NP_056009.1	unconventional myosin-Id isoform 1 [Homo sapiens]	1006	116202	9.4		MYO1D	0	0	0	-6.425	-1.5389	1	X	X	X	X	X	X	X	X	X	X	X	X	X	X	X	X	1	0.000123	8.78571	0.453	0.1318	1	5	6	6	5	0	6	9.05	0.00012303
1273	4	0	1	NP_001026859.1	NP_001026859.1	https://www.ncbi.nlm.nih.gov/protein/	NP_001026859.1	phospholipase A-2-activating protein isoform 1 [Homo sapiens]	795	87157	6.4		PLAA	0	0	0				X	X	X	X	X	X	X	X	X	X	X	X	X	X	X	X	2	0.000132	1.79769e+308	18.648	64.9462	0	3	5	5	3	0	5	7.55	0.00012973
1274	4	0	2	NP_008861.2;NP_733779.1	NP_008861.2	https://www.ncbi.nlm.nih.gov/protein/	NP_008861.2	S-phase kinase-associated protein 1 isoform a [Homo sapiens]	160	18063	4.5		SKP1	0	0	0				X	X	X	X	X	X	X	X	X	X	X	X	X	X	X	X	1	0.000129	1.79769e+308	6.956	2.1302	0.918773	1	1	1	1	0	1	11.88	0.00012892
1275	4	0	2	NP_001116827.1;NP_002712.1	NP_001116827.1	https://www.ncbi.nlm.nih.gov/protein/	NP_001116827.1	serine/threonine-protein phosphatase 6 catalytic subunit isoform a [Homo sapiens]	342	38947	6.2		PPP6C	1	0.000189	1.79769e+308	7.911	2.2543	0.66423	2	3	3	2	0	3	9.94	0.00018938	X	X	X	X	X	X	X	X	2	0.000185	1.79769e+308	18.597	23.9506	0	1	1	1	1	0	1	3.8	6.032e-05
1276	4	0	1	NP_057673.2	NP_057673.2	https://www.ncbi.nlm.nih.gov/protein/	NP_057673.2	complex I assembly factor TIMMDC1, mitochondrial precursor [Homo sapiens]	285	32178	8.5		TIMMDC1	0	0	0				X	X	X	X	X	X	X	X	X	X	X	X	X	X	X	X	1	0.000217	1.79769e+308	7.664	2.1321	0.918052	1	3	3	1	0	3	5.96	0.00021714
1277	4	0	1	NP_004228.1	NP_004228.1	https://www.ncbi.nlm.nih.gov/protein/	NP_004228.1	pachytene checkpoint protein 2 homolog isoform 1 [Homo sapiens]	432	48551	6.1		TRIP13	0	0	0				X	X	X	X	X	X	X	X	X	X	X	X	X	X	X	X	1	4.8e-05	1.79769e+308	7.054	2.6035	0.73644	1	1	1	1	0	1	4.63	4.775e-05
1278	4	0	4	NP_001171634.2;NP_001317956.1;NP_005318.4;NP_005318.5	NP_001171634.2	https://www.ncbi.nlm.nih.gov/protein/	NP_001171634.2	hydroxyacyl-coenzyme A dehydrogenase, mitochondrial isoform 1 precursor [Homo sapiens]	331	36035	8.5		HADH	0	0	0				X	X	X	X	X	X	X	X	X	X	X	X	X	X	X	X	1	6.2e-05	1.79769e+308	7.421	2.5509	0.756686	1	1	1	1	0	1	4.23	6.232e-05
1279	4	0	3	NP_001026902.1;NP_001317627.1;NP_588611.2	NP_001026902.1	https://www.ncbi.nlm.nih.gov/protein/	NP_001026902.1	YTH domain-containing protein 1 isoform 1 [Homo sapiens]	727	84700	6.2		YTHDC1	0	0	0				X	X	X	X	X	X	X	X	X	X	X	X	X	X	X	X	1	0.000142	1.79769e+308	5.872	1.7681	1	3	5	5	3	0	5	8.25	0.00014187
1280	4	0	1	NP_009330.1	NP_009330.1	https://www.ncbi.nlm.nih.gov/protein/	NP_009330.1	signal transducer and activator of transcription 1-alpha/beta isoform alpha [Homo sapiens]	750	87335	6.1		STAT1	0	0	0				X	X	X	X	X	X	X	X	X	X	X	X	X	X	X	X	2	0.000134	1.79769e+308	18.435	27.3132	0	2	2	2	2	0	2	3.73	5.501e-05
1281	4	0	2	NP_001273171.1;NP_001511.2	NP_001273171.1	https://www.ncbi.nlm.nih.gov/protein/	NP_001273171.1	general transcription factor 3C polypeptide 1 isoform 2 [Homo sapiens]	2084	236276	7.5		GTF3C1	0	0	0				X	X	X	X	X	X	X	X	X	X	X	X	X	X	X	X	2	4.5e-05	1.79769e+308	17.576	54.6678	0	3	4	4	3	0	4	2.11	3.959e-05
1282	4	0	1	NP_476516.1	NP_476516.1	https://www.ncbi.nlm.nih.gov/protein/	NP_476516.1	N-alpha-acetyltransferase 15, NatA auxiliary subunit [Homo sapiens]	866	101272	7.4		NAA15	0	0	0				X	X	X	X	X	X	X	X	X	X	X	X	X	X	X	X	0	0	0				X	X	X	X	X	X	X	X
1283	4	0	3	NP_001271206.1;NP_001271207.1;NP_036531.1	NP_001271206.1	https://www.ncbi.nlm.nih.gov/protein/	NP_001271206.1	phosphatidylinositol transfer protein beta isoform isoform 2 [Homo sapiens]	272	31638	6.2		PITPNB	0	0	0				X	X	X	X	X	X	X	X	X	X	X	X	X	X	X	X	0	0	0				X	X	X	X	X	X	X	X
1284	4	0	1	NP_006787.2	NP_006787.2	https://www.ncbi.nlm.nih.gov/protein/	NP_006787.2	AFG3-like protein 2 [Homo sapiens]	797	88584	8.7		AFG3L2	1	5.4e-05	1.79769e+308	7.645	2.3154	0.643106	2	2	2	2	0	2	2.51	5.418e-05	X	X	X	X	X	X	X	X	1	6.7e-05	1.79769e+308	6.295	1.5009	1	X	X	X	X	X	X	X	X
1285	4	0	2	NP_001157845.1;NP_057385.3	NP_001157845.1	https://www.ncbi.nlm.nih.gov/protein/	NP_001157845.1	GPN-loop GTPase 3 isoform 3 [Homo sapiens]	294	33947	4.6		GPN3	1	0.000147	1.79769e+308	7.854	1.72	0.85337	1	2	2	1	0	2	6.12	0.00014687	X	X	X	X	X	X	X	X	2	0.000376	1.79769e+308	19.556	36.6035	0	2	3	3	2	0	3	10.54	0.00021049
1286	4	0	1	NP_057155.1	NP_057155.1	https://www.ncbi.nlm.nih.gov/protein/	NP_057155.1	28S ribosomal protein S33, mitochondrial [Homo sapiens]	106	12629	10.1		MRPS33	0	0	0				X	X	X	X	X	X	X	X	X	X	X	X	X	X	X	X	1	0.000195	1.79769e+308	8.569	2.4091	0.811515	1	1	1	1	0	1	11.32	0.0001946
1287	4	0	1	NP_775882.2	NP_775882.2	https://www.ncbi.nlm.nih.gov/protein/	NP_775882.2	protein FAM98B [Homo sapiens]	433	45547	8.7		FAM98B	0	0	0				X	X	X	X	X	X	X	X	X	X	X	X	X	X	X	X	1	7.1e-05	1.79769e+308	7.677	1.9845	0.973392	2	2	1	1	1	1.5	7.16	7.146e-05
1288	4	0	1	NP_005819.3	NP_005819.3	https://www.ncbi.nlm.nih.gov/protein/	NP_005819.3	DDB1- and CUL4-associated factor 7 [Homo sapiens]	342	38926	5.5		DCAF7	1	6.3e-05	1.79769e+308	8.368	2.4032	0.613125	1	1	1	1	0	1	3.8	6.313e-05	X	X	X	X	X	X	X	X	0	0	0				X	X	X	X	X	X	X	X
1289	4	0	1	NP_001361328.1	NP_001361328.1	https://www.ncbi.nlm.nih.gov/protein/	NP_001361328.1	four and a half LIM domains protein 2 isoform a [Homo sapiens]	279	32193	7.5		FHL2	0	0	0				X	X	X	X	X	X	X	X	X	X	X	X	X	X	X	X	1	7.4e-05	1.79769e+308	7.899	2.3868	0.820148	1	1	1	1	0	1	5.73	7.393e-05
1290	4	0	1	NP_110382.3	NP_110382.3	https://www.ncbi.nlm.nih.gov/protein/	NP_110382.3	thioredoxin-related transmembrane protein 1 precursor [Homo sapiens]	280	31791	5		TMX1	1	7.7e-05	1.79769e+308	7.243	2.132	0.707035	1	1	1	1	0	1	4.29	7.711e-05	X	X	X	X	X	X	X	X	0	0	0				X	X	X	X	X	X	X	X
1291	4	0	1	NP_056274.3	NP_056274.3	https://www.ncbi.nlm.nih.gov/protein/	NP_056274.3	atlastin-3 isoform 1 [Homo sapiens]	541	60542	5.7		ATL3	0	0	0				X	X	X	X	X	X	X	X	X	X	X	X	X	X	X	X	0	0	0				X	X	X	X	X	X	X	X
1292	4	0	2	NP_001074930.1;NP_055982.2	NP_001074930.1	https://www.ncbi.nlm.nih.gov/protein/	NP_001074930.1	bifunctional arginine demethylase and lysyl-hydroxylase JMJD6 isoform 1 [Homo sapiens]	414	47626	8.7		JMJD6	0	0	0				X	X	X	X	X	X	X	X	X	X	X	X	X	X	X	X	0	0	0				X	X	X	X	X	X	X	X
1293	4	0	1	NP_001268462.1	NP_001268462.1	https://www.ncbi.nlm.nih.gov/protein/	NP_001268462.1	band 4.1-like protein 3 isoform 2 [Homo sapiens]	883	98461	5.3		EPB41L3	1	2.4e-05	1.79769e+308	7.301	2.1946	0.685048	1	1	1	1	0	1	1.47	2.445e-05	X	X	X	X	X	X	X	X	0	0	0				X	X	X	X	X	X	X	X
1294	4	0	1	NP_001285.1	NP_001285.1	https://www.ncbi.nlm.nih.gov/protein/	NP_001285.1	cleft lip and palate transmembrane protein 1 isoform 2 [Homo sapiens]	669	76097	6.3		CLPTM1	1	6.5e-05	1.79769e+308	7.521	2.3044	0.646894	1	2	2	1	0	2	3.29	6.454e-05	X	X	X	X	X	X	X	X	0	0	0				X	X	X	X	X	X	X	X
1295	4	1	1	NP_055983.1	NP_055983.1	https://www.ncbi.nlm.nih.gov/protein/	NP_055983.1	zinc finger CCCH domain-containing protein 4 [Homo sapiens]	1303	140256	6.3		ZC3H4	0	0	0	-8.409	-1.7844	1	X	X	X	X	X	X	X	X	X	X	X	X	X	X	X	X	1	3.2e-05	0.340426	-1.046	-0.2768	1	1	2	2	1	0	2	1.46	3.166e-05
1296	4	0	1	NP_001035109.1	NP_001035109.1	https://www.ncbi.nlm.nih.gov/protein/	NP_001035109.1	protein FAM3C precursor [Homo sapiens]	227	24680	8.3		FAM3C	1	0.000476	1.79769e+308	8.426	2.777	0.491967	3	5	5	3	0	5	12.78	0.00047555	X	X	X	X	X	X	X	X	0	0	0				X	X	X	X	X	X	X	X
1297	4	0	1	NP_056541.2	NP_056541.2	https://www.ncbi.nlm.nih.gov/protein/	NP_056541.2	DDB1- and CUL4-associated factor 8 [Homo sapiens]	597	66852	5.4		DCAF8	0	0	0				X	X	X	X	X	X	X	X	X	X	X	X	X	X	X	X	0	0	0				X	X	X	X	X	X	X	X
1298	4	1	7	NP_000168.1;NP_001121135.2;NP_001244958.1;NP_001244959.1;NP_001339982.1;NP_001339996.1;NP_001340005.1	NP_000168.1	https://www.ncbi.nlm.nih.gov/protein/	NP_000168.1	gelsolin isoform a precursor [Homo sapiens]	782	85697	6.3		GSN	0	0	0	-8.223	-2.0597	0.916985	X	X	X	X	X	X	X	X	X	X	X	X	X	X	X	X	1	0.000106	0.638554	-0.243	-0.0547	1	1	4	4	1	0	4	3.2	0.00010551
1299	4	0	5	NP_001091987.1;NP_001287972.1;NP_001287973.1;NP_001287974.1;NP_055148.3	NP_001091987.1	https://www.ncbi.nlm.nih.gov/protein/	NP_001091987.1	cell adhesion molecule 1 isoform E precursor [Homo sapiens]	414	45624	5.1		CADM1	1	5.2e-05	1.79769e+308	7.168	1.8965	0.790639	1	1	1	1	0	1	5.8	5.215e-05	X	X	X	X	X	X	X	X	0	0	0				X	X	X	X	X	X	X	X
1300	4	0	1	NP_006570.1	NP_006570.1	https://www.ncbi.nlm.nih.gov/protein/	NP_006570.1	3-beta-hydroxysteroid-Delta(8),Delta(7)-isomerase [Homo sapiens]	230	26353	7.9		EBP	1	0.000282	1.79769e+308	7.683	2.1979	0.683893	1	3	3	1	0	3	5.22	0.00028161	X	X	X	X	X	X	X	X	0	0	0				X	X	X	X	X	X	X	X
1301	4	0	2	NP_001128251.1;NP_057422.3	NP_001128251.1	https://www.ncbi.nlm.nih.gov/protein/	NP_001128251.1	importin-11 isoform 1 [Homo sapiens]	1015	117008	5.4		IPO11	0	0	0				X	X	X	X	X	X	X	X	X	X	X	X	X	X	X	X	1	0.000142	1.79769e+308	7.211	1.9168	0.998205	4	7	7	4	0	7	6.9	0.00014226
1302	4	0	3	NP_001276332.1;NP_001338285.1;NP_071757.4	NP_001276332.1	https://www.ncbi.nlm.nih.gov/protein/	NP_001276332.1	MMS19 nucleotide excision repair protein homolog isoform 2 [Homo sapiens]	987	108380	6.4		MMS19	0	0	0				X	X	X	X	X	X	X	X	X	X	X	X	X	X	X	X	2	6.9e-05	1.79769e+308	17.981	52.5932	0	3	4	4	3	0	4	4.26	8.36e-05
1303	4	0	1	NP_004031.1	NP_004031.1	https://www.ncbi.nlm.nih.gov/protein/	NP_004031.1	rho-related GTP-binding protein RhoB precursor [Homo sapiens]	196	22123	5.2		RHOB	0	0	0				X	X	X	X	X	X	X	X	X	X	X	X	X	X	X	X	1	0.00021	1.79769e+308	6.93	2.1369	0.916229	1	2	2	1	0	2	7.65	0.00021049
1304	4	0	1	NP_003128.3	NP_003128.3	https://www.ncbi.nlm.nih.gov/protein/	NP_003128.3	SRSF protein kinase 1 [Homo sapiens]	655	74325	6.2		SRPK1	0	0	0				X	X	X	X	X	X	X	X	X	X	X	X	X	X	X	X	1	9.4e-05	1.79769e+308	6.797	2.0317	0.955862	2	3	3	2	0	3	4.43	9.448e-05
1305	4	0	1	NP_003070.3	NP_003070.3	https://www.ncbi.nlm.nih.gov/protein/	NP_003070.3	SWI/SNF-related matrix-associated actin-dependent regulator of chromatin subfamily E member 1 [Homo sapiens]	411	46649	4.9		SMARCE1	0	0	0				X	X	X	X	X	X	X	X	X	X	X	X	X	X	X	X	0	0	0				X	X	X	X	X	X	X	X
1306	4	0	3	NP_001277113.1;NP_001336658.1;NP_056146.1	NP_001277113.1	https://www.ncbi.nlm.nih.gov/protein/	NP_001277113.1	nicastrin isoform 2 [Homo sapiens]	689	76744	5.7		NCSTN	0	0	0				X	X	X	X	X	X	X	X	X	X	X	X	X	X	X	X	1	3e-05	1.79769e+308	8.164	2.4948	0.778349	1	1	1	1	0	1	4.21	2.994e-05
1307	4	0	1	NP_001171803.1	NP_001171803.1	https://www.ncbi.nlm.nih.gov/protein/	NP_001171803.1	G-protein coupled receptor-associated sorting protein 2 [Homo sapiens]	838	93773	5		GPRASP2	1	0.000206	1.79769e+308	7.909	2.3528	0.630278	3	8	8	3	0	8	4.3	0.00020611	X	X	X	X	X	X	X	X	2	0.000369	1.79769e+308	19.7	57.3826	0	4	12	12	4	0	12	12.41	0.00029539
1308	4	1	1	NP_038472.2	NP_038472.2	https://www.ncbi.nlm.nih.gov/protein/	NP_038472.2	ubiquilin-2 [Homo sapiens]	624	65696	5.2		UBQLN2	0	0	0	-8.818	-2.4365	0.789662	X	X	X	X	X	X	X	X	X	X	X	X	X	X	X	X	1	9.9e-05	0.532258	0.207	0.0572	1	2	4	2	1	2	3	4.17	9.917e-05
1309	4	0	1	NP_443082.2	NP_443082.2	https://www.ncbi.nlm.nih.gov/protein/	NP_443082.2	growth arrest and DNA damage-inducible proteins-interacting protein 1 [Homo sapiens]	222	25384	10		GADD45GIP1	0	0	0				X	X	X	X	X	X	X	X	X	X	X	X	X	X	X	X	2	0.000259	1.79769e+308	19.357	54.0548	0	2	3	3	2	0	3	14.86	0.00027875
1310	4	0	2	NP_001014972.1;NP_001239542.1	NP_001014972.1	https://www.ncbi.nlm.nih.gov/protein/	NP_001014972.1	zinc finger protein 638 isoform 1 [Homo sapiens]	1978	220623	6.4		ZNF638	0	0	0				X	X	X	X	X	X	X	X	X	X	X	X	X	X	X	X	1	0.000334	1.79769e+308	8.852	2.1427	0.914025	12	32	32	12	0	32	10.21	0.00033372
1311	4	0	1	NP_057688.3	NP_057688.3	https://www.ncbi.nlm.nih.gov/protein/	NP_057688.3	lysine-specific demethylase 3B [Homo sapiens]	1761	191580	7.2		KDM3B	0	0	0				X	X	X	X	X	X	X	X	X	X	X	X	X	X	X	X	0	0	0				X	X	X	X	X	X	X	X
1312	4	0	6	NP_001313226.1;NP_001313230.1;NP_001313236.1;NP_001313239.1;NP_001313241.1;NP_079100.2	NP_001313226.1	https://www.ncbi.nlm.nih.gov/protein/	NP_001313226.1	zinc finger CCCH domain-containing protein 14 isoform 9 [Homo sapiens]	702	79027	7.6		ZC3H14	0	0	0				X	X	X	X	X	X	X	X	X	X	X	X	X	X	X	X	1	0.000176	1.79769e+308	7.075	2.1229	0.921542	5	6	6	5	0	6	12.25	0.00017631
[truncated: 2,727 more rows]
[truncated: 134 more columns]

## Sheet: TbS1C
Supporting Table S1C: Summary Counts & False Discovery Rates
[truncated: 13 more rows]
